# Supplementary material for: Comparative transcriptome analysis of panicle development under heat stress in two rice (Oryza sativa L.) cultivars differing in heat tolerance
Source: PeerJ. 2019 Aug 29;7:e7595. doi: 10.7717/peerj.7595 (PMC6717657; doi:10.7717/peerj.7595)
Supplement: Table S4 — Note: Sheet1, sheet2 and sheet3 represent RHR, SHR, and CHR, respectively. [file peerj-07-7595-s004.xlsx]

## Sheet: sheet1(RHR)
Supplementary Table S4. DEGs were detected in the RHR, SHR, and CHR
Note: Sheet1, sheet2 and sheet3 represent RHR, SHR, and CHR, respectively
ID	Chromosome	Start Site	End Site	Direction	Length	Name	GO	KEGG	Description	eggNOG	eggNOG_Category	Swissprot
BGIOSGA000010	1	47160615	47161452	-	645	-	GO:0015267;GO:0016020;GO:0055085;	K09873	Aquaporin TIP1-3 [Source:Projected from Arabidopsisthaliana (AT4G01470) UniProtKB/Swiss-Prot;Acc:O82598]	KOG0223;virNOG04666	G	sp|Q94CS9|TIP12_ORYSJ Probable aquaporin TIP1-2 OS=Oryza sativa subsp. japonica GN=TIP1-2 PE=2 SV=1
BGIOSGA000016	1	47035745	47038074	-	1188	-	GO:0003824;GO:0003824;GO:0005737;GO:0005737;GO:0006364;GO:0006364;GO:0008173;GO:0008173;GO:0030488;GO:0030488;GO:0051536;GO:0051536;GO:0070475;GO:0070475;	K06941	transcript_id=BGIOSGA000016-TA"	virNOG01795	R	sp|Q2JRQ8|RLMN_SYNJA Probable dual-specificity RNA methyltransferase RlmN OS=Synechococcus sp. (strain JA-3-3Ab) GN=rlmN PE=3 SV=1
BGIOSGA000019	1	46927901	46929525	-	1059	-	GO:0016020;GO:0016020;GO:0016020;GO:0016021;GO:0016021;GO:0030001;GO:0030001;GO:0046873;GO:0046873;GO:0055085;GO:0055085;	K14709	transcript_id=BGIOSGA000019-TA"	virNOG01413	P	sp|Q94DG6|ZIP1_ORYSJ Zinc transporter 1 OS=Oryza sativa subsp. japonica GN=ZIP1 PE=1 SV=1
BGIOSGA000030	1	46856324	46859727	-	1158	-	GO:0003676;GO:0003676;GO:0005524;GO:0005524;	-	transcript_id=BGIOSGA000030-TA"	COG0513;virNOG10479	AL	sp|Q0JFN7|RH58_ORYSJ DEAD-box ATP-dependent RNA helicase 58, chloroplastic OS=Oryza sativa subsp. japonica GN=Os01g0970600 PE=2 SV=2
BGIOSGA000035	1	46774714	46777498	-	1224	-	GO:0003824;GO:0003824;GO:0050662;GO:0050662;	K12449	transcript_id=BGIOSGA000035-TA"	virNOG11289	G	sp|Q8S9Z2|AXS_ORYSJ UDP-D-apiose/UDP-D-xylose synthase OS=Oryza sativa subsp. japonica GN=Os01g0969100 PE=2 SV=1
BGIOSGA000104	1	45881468	45883612	-	735	-	GO:0030170;GO:0030170;GO:0030170;	K06997	transcript_id=BGIOSGA000104-TA"	virNOG04706	R	sp|O94903|PLPHP_HUMAN Pyridoxal phosphate homeostasis protein OS=Homo sapiens GN=PROSC PE=1 SV=1
BGIOSGA000130	1	45448680	45451967	-	1233	-	GO:0000002;GO:0000002;GO:0000166;GO:0003677;GO:0003677;GO:0003697;GO:0003697;GO:0005524;GO:0005524;GO:0005524;GO:0006259;GO:0006259;GO:0006281;GO:0006281;GO:0008094;GO:0008094;GO:0009408;GO:0009408;	-	transcript_id=BGIOSGA000130-TA"	COG0468;virNOG14546	L	sp|Q8RY99|RECAM_ARATH DNA repair protein recA homolog 2, mitochondrial OS=Arabidopsis thaliana GN=At3g10140 PE=2 SV=1
BGIOSGA000148	1	45170439	45170948	-	510	-	-	-	transcript_id=BGIOSGA000148-TA"	virNOG24814	S	-
BGIOSGA000162	1	45056117	45057639	-	486	-	-	-	transcript_id=BGIOSGA000162-TA"	virNOG17655	S	-
BGIOSGA000167	1	45011189	45017090	-	2421	-	GO:0003824;GO:0003824;GO:0009507;	K00943	transcript_id=BGIOSGA000167-TA"	virNOG02925;COG1331	OR	sp|Q8TB22|SPT20_HUMAN Spermatogenesis-associated protein 20 OS=Homo sapiens GN=SPATA20 PE=2 SV=3
BGIOSGA000169	1	44978444	44978977	-	534	-	GO:0005634;GO:0005634;GO:0006355;GO:0006355;GO:0043565;GO:0043565;GO:0046982;GO:0046982;	-	transcript_id=BGIOSGA000169-TA"	virNOG19816	K	sp|O82248|NFYB5_ARATH Nuclear transcription factor Y subunit B-5 OS=Arabidopsis thaliana GN=NFYB5 PE=1 SV=1
BGIOSGA000180	1	44884380	44884794	-	267	-	GO:0009909;	-	transcript_id=BGIOSGA000180-TA"	virNOG37251;virNOG22237	S	sp|Q8LR63|FLP2_ORYSJ Flowering-promoting factor 1-like protein 2 OS=Oryza sativa subsp. japonica GN=Os01g0933500 PE=2 SV=1
BGIOSGA000193	1	44738998	44740141	-	954	-	GO:0005488;	-	transcript_id=BGIOSGA000193-TA"	virNOG00019	S	sp|Q6A070|TGRM1_MOUSE TOG array regulator of axonemal microtubules protein 1 OS=Mus musculus GN=Togaram1 PE=1 SV=3
BGIOSGA000206	1	44570757	44573340	-	1146	-	GO:0046983;GO:0046983;	-	transcript_id=BGIOSGA000206-TA"	virNOG13058	K	sp|Q9LSE2|ICE1_ARATH Transcription factor ICE1 OS=Arabidopsis thaliana GN=SCRM PE=1 SV=1
BGIOSGA000265	1	43588868	43591657	-	2790	-	GO:0016020;GO:0016021;GO:0016021;	-	transcript_id=BGIOSGA000265-TA"	euNOG05910;virNOG09314	S	-
BGIOSGA000269	1	43527906	43529345	-	1440	-	GO:0000982;GO:0000982;GO:0000987;GO:0000987;GO:0003677;GO:0003677;GO:0003677;GO:0005634;GO:0005634;GO:0006351;GO:0006351;GO:0006355;GO:0045944;GO:0045944;GO:0046983;GO:0046983;	-	transcript_id=BGIOSGA000269-TA"	virNOG22258	S	sp|Q9C6V3|AGL86_ARATH Agamous-like MADS-box protein AGL86 OS=Arabidopsis thaliana GN=AGL86 PE=1 SV=1
BGIOSGA000302	1	43104220	43107536	-	2022	-	GO:0003677;GO:0003677;GO:0003677;GO:0005634;GO:0005634;GO:0006351;GO:0006351;GO:0006355;GO:0006355;	-	transcript_id=BGIOSGA000302-TA"	virNOG13138	K	sp|Q5N6V0|Y1054_ORYSJ B3 domain-containing protein Os01g0905400 OS=Oryza sativa subsp. japonica GN=Os01g0905400 PE=2 SV=1
BGIOSGA000303	1	43083701	43084537	-	837	-	GO:0003700;GO:0006355;GO:0009735;GO:0010082;	-	transcript_id=BGIOSGA000303-TA"	virNOG03939	K	sp|Q5N6V8|ORR26_ORYSJ Two-component response regulator ORR26 OS=Oryza sativa subsp. japonica GN=RR26 PE=3 SV=2
BGIOSGA000304	1	43068356	43071890	-	1749	-	GO:0000160;GO:0000160;GO:0000160;GO:0003677;GO:0003677;GO:0003677;GO:0003700;GO:0003700;GO:0003700;GO:0003700;GO:0005634;GO:0005634;GO:0006351;GO:0006351;GO:0006355;GO:0007165;GO:0007165;GO:0009735;GO:0009735;GO:0010082;GO:0010082;	K14491	Two-component response regulator[Source:UniProtKB/TrEMBL;Acc:B8A7T0]	virNOG03939	K	sp|Q5N6V8|ORR26_ORYSJ Two-component response regulator ORR26 OS=Oryza sativa subsp. japonica GN=RR26 PE=3 SV=2
BGIOSGA000343	1	42495957	42498784	-	1191	-	GO:0005576;GO:0005576;GO:0005618;GO:0005618;GO:0016787;GO:0016787;GO:0016787;GO:0071555;GO:0071555;	-	Pectin acetylesterase[Source:UniProtKB/TrEMBL;Acc:B8A7E7]	virNOG06659	M	sp|Q9SR22|PAE5_ARATH Pectin acetylesterase 5 OS=Arabidopsis thaliana GN=PAE5 PE=2 SV=1
BGIOSGA000344	1	42491160	42494057	-	1191	-	GO:0005576;GO:0005576;GO:0005618;GO:0005618;GO:0016787;GO:0016787;GO:0016787;GO:0071555;GO:0071555;	-	Pectin acetylesterase[Source:UniProtKB/TrEMBL;Acc:B8A7E6]	virNOG06659	M	sp|Q9SR22|PAE5_ARATH Pectin acetylesterase 5 OS=Arabidopsis thaliana GN=PAE5 PE=2 SV=1
BGIOSGA000357	1	42283073	42283465	-	393	-	GO:0016020;GO:0016021;GO:0016021;	-	transcript_id=BGIOSGA000357-TA"	virNOG25768;virNOG26996	S	-
BGIOSGA000363	1	42150405	42155700	-	1893	-	GO:0005524;GO:0005524;GO:0006457;GO:0006457;GO:0051082;GO:0051082;	K03544	transcript_id=BGIOSGA000363-TA"	virNOG09898	O	sp|Q66GN9|CLPX3_ARATH CLP protease regulatory subunit CLPX3, mitochondrial OS=Arabidopsis thaliana GN=CLPX3 PE=2 SV=1
BGIOSGA000410	1	41467581	41469233	-	1653	-	GO:0004044;GO:0004044;GO:0004044;GO:0006164;GO:0006189;GO:0006189;GO:0009113;GO:0009113;GO:0009116;GO:0009116;GO:0016740;GO:0016757;GO:0046872;GO:0046872;GO:0051536;GO:0051536;	K00764	Amidophosphoribosyltransferase[Source:UniProtKB/TrEMBL;Acc:A2WXG7]	virNOG03890	F	sp|Q9SI61|ASE1_ARATH Amidophosphoribosyltransferase 1, chloroplastic OS=Arabidopsis thaliana GN=ASE1 PE=2 SV=1
BGIOSGA000426	1	41189308	41199116	-	4599	-	GO:0000166;GO:0000166;GO:0001882;GO:0001882;GO:0003676;GO:0003676;GO:0003677;GO:0003677;GO:0003677;GO:0003887;GO:0003887;GO:0003887;GO:0003887;GO:0003896;GO:0003896;GO:0005634;GO:0005634;GO:0005634;GO:0006260;GO:0006260;GO:0006260;GO:0006269;GO:0006270;GO:0006270;GO:0006273;GO:0006273;GO:0008408;GO:0009965;GO:0016740;GO:0016779;GO:0046872;GO:0046872;GO:0051536;GO:0051539;GO:0051539;GO:0071897;GO:…	K02320	DNA polymerase[Source:UniProtKB/TrEMBL;Acc:B8A6Y4]	virNOG04482	L	sp|O48653|DPOLA_ORYSJ DNA polymerase alpha catalytic subunit OS=Oryza sativa subsp. japonica GN=Os01g0868300 PE=2 SV=2
BGIOSGA000433	1	41065491	41066824	-	639	-	GO:0000287;GO:0000287;GO:0004427;GO:0004427;GO:0005737;GO:0005737;GO:0006796;GO:0006796;	K01507	transcript_id=BGIOSGA000433-TA"	virNOG08648;COG0221	C	sp|O48556|IPYR_MAIZE Soluble inorganic pyrophosphatase OS=Zea mays GN=IPP PE=2 SV=1
BGIOSGA000460	1	40534440	40540370	-	1566	-	GO:0016020;GO:0016021;GO:0016021;	-	transcript_id=BGIOSGA000460-TA"	virNOG07671	E	sp|F4HW02|GAT1_ARATH GABA transporter 1 OS=Arabidopsis thaliana GN=GAT1 PE=1 SV=1
BGIOSGA000488	1	40010321	40014461	-	1641	-	GO:0005085;GO:0005089;GO:0005089;GO:0065009;	-	transcript_id=BGIOSGA000488-TA"	virNOG00580	T	sp|Q9LZN0|ROGF7_ARATH Rop guanine nucleotide exchange factor 7 OS=Arabidopsis thaliana GN=ROPGEF7 PE=1 SV=1
BGIOSGA000542	1	39122900	39126584	-	1476	-	-	-	transcript_id=BGIOSGA000542-TA"	virNOG00494;virNOG15894	S	sp|Q9ZQC5|ICR2_ARATH Interactor of constitutive active ROPs 2, chloroplastic OS=Arabidopsis thaliana GN=ICR2 PE=1 SV=1
BGIOSGA000543	1	39111719	39114237	-	1503	-	GO:0005515;	-	transcript_id=BGIOSGA000543-TA"	virNOG08538	S	sp|Q9SF32|IQD1_ARATH Protein IQ-DOMAIN 1 OS=Arabidopsis thaliana GN=IQD1 PE=1 SV=1
BGIOSGA000551	1	39000143	39002369	-	1494	-	GO:0008519;GO:0008519;GO:0015696;GO:0015696;GO:0015696;GO:0016020;GO:0016020;GO:0016020;GO:0016021;GO:0016021;GO:0072488;GO:0072488;	K03320	Ammonium transporter[Source:UniProtKB/TrEMBL;Acc:A2WWM8]	virNOG00477;COG0004	P	sp|Q8S233|AMT23_ORYSJ Ammonium transporter 2 member 3 OS=Oryza sativa subsp. japonica GN=AMT2-3 PE=2 SV=1
BGIOSGA000564	1	38787885	38788400	-	516	-	-	-	transcript_id=BGIOSGA000564-TA"	virNOG18562	S	-
BGIOSGA000598	1	38163670	38164818	-	951	-	GO:0003677;GO:0003677;GO:0003677;GO:0005634;GO:0005634;GO:0006351;GO:0006351;GO:0006355;GO:0006355;GO:0006355;	-	transcript_id=BGIOSGA000598-TA"	virNOG03504	K	sp|Q52QH4|NAC68_ORYSJ NAC domain-containing protein 68 OS=Oryza sativa subsp. japonica GN=NAC68 PE=2 SV=1
BGIOSGA000630	1	37548522	37550808	-	633	-	GO:0003677;GO:0003677;GO:0003899;GO:0003899;GO:0005634;GO:0005634;GO:0006351;GO:0006351;	K03013	transcript_id=BGIOSGA000630-TA"	virNOG00355	K	sp|O81098|RPB5A_ARATH DNA-directed RNA polymerases II and IV subunit 5A OS=Arabidopsis thaliana GN=NRPB5A PE=1 SV=1
BGIOSGA000681	1	36815848	36817652	-	1194	-	GO:0016020;GO:0016021;GO:0016021;GO:0016021;	-	transcript_id=BGIOSGA000681-TA"	virNOG12220	S	sp|Q9SYB0|TAUE2_ARATH Sulfite exporter TauE/SafE family protein 2 OS=Arabidopsis thaliana GN=At1g61740 PE=2 SV=1
BGIOSGA000696	1	36552558	36553058	-	402	-	-	-	transcript_id=BGIOSGA000696-TA"	virNOG09088	S	-
BGIOSGA000697	1	36546617	36550908	-	2022	-	GO:0005216;GO:0005216;GO:0006811;GO:0006811;GO:0006811;GO:0016020;GO:0016020;GO:0016020;GO:0016021;GO:0016021;GO:0034220;GO:0055085;GO:0055085;	-	transcript_id=BGIOSGA000697-TA"	virNOG13727	P	sp|Q94AS9|CNGC4_ARATH Cyclic nucleotide-gated ion channel 4 OS=Arabidopsis thaliana GN=CNGC4 PE=2 SV=2
BGIOSGA000703	1	36464427	36467220	-	1992	-	GO:0005515;	-	transcript_id=BGIOSGA000703-TA"	virNOG04613	R	sp|Q9LYW0|Y5325_ARATH BTB/POZ domain-containing protein At5g03250 OS=Arabidopsis thaliana GN=At5g03250 PE=2 SV=1
BGIOSGA000710	1	36366874	36369250	-	471	-	-	-	transcript_id=BGIOSGA000710-TA"	-	-	-
BGIOSGA000711	1	36345310	36346722	-	642	-	-	-	transcript_id=BGIOSGA000711-TA"	virNOG35224	S	-
BGIOSGA000766	1	35455088	35458564	-	648	-	GO:0005515;	K00799	transcript_id=BGIOSGA000766-TA"	virNOG11995	O	sp|O82451|GSTF2_ORYSJ Probable glutathione S-transferase GSTF2 OS=Oryza sativa subsp. japonica GN=GSTF2 PE=1 SV=3
BGIOSGA000767	1	35452882	35453692	-	510	-	-	-	transcript_id=BGIOSGA000767-TA"	virNOG22534	R	sp|Q9FZ86|PDCB3_ARATH PLASMODESMATA CALLOSE-BINDING PROTEIN 3 OS=Arabidopsis thaliana GN=PDCB3 PE=1 SV=1
BGIOSGA000778	1	35321431	35323430	-	1758	-	GO:0016020;GO:0016020;GO:0016020;GO:0016021;GO:0016021;GO:0022857;GO:0022857;GO:0055085;GO:0055085;	-	transcript_id=BGIOSGA000778-TA"	virNOG12825	P	sp|Q9M817|PTR6_ARATH Protein NRT1/ PTR FAMILY 1.2 OS=Arabidopsis thaliana GN=NPF1.2 PE=1 SV=1
BGIOSGA000789	1	35207233	35209481	-	981	-	GO:0005515;	-	transcript_id=BGIOSGA000789-TA"	virNOG09264;KOG2502	R	sp|Q94DT9|TLP2_ORYSJ Tubby-like F-box protein 2 OS=Oryza sativa subsp. japonica GN=TULP2 PE=2 SV=1
BGIOSGA000802	1	34950921	34951472	-	552	-	-	-	transcript_id=BGIOSGA000802-TA"	virNOG25532	S	-
BGIOSGA000840	1	34372771	34374444	-	1164	-	GO:0003677;GO:0003677;GO:0003677;GO:0003700;GO:0003700;GO:0005634;GO:0005634;GO:0005634;GO:0006351;GO:0006351;GO:0006355;GO:0006355;GO:0006355;GO:0008270;GO:0008270;GO:0043565;GO:0043565;GO:0045893;GO:0045893;GO:0046872;	-	GATA transcription factor[Source:UniProtKB/TrEMBL;Acc:A2WUZ9]	virNOG12788	K	sp|P69781|GAT12_ARATH GATA transcription factor 12 OS=Arabidopsis thaliana GN=GATA12 PE=2 SV=1
BGIOSGA000865	1	33910022	33911458	-	1437	-	GO:0008152;GO:0008152;GO:0016740;GO:0016757;GO:0016758;GO:0016758;	-	Glycosyltransferase[Source:UniProtKB/TrEMBL;Acc:A2WUU2]	virNOG03240	CG	sp|Q6VAA7|U88B1_STERE UDP-glycosyltransferase 88B1 OS=Stevia rebaudiana GN=UGT88B1 PE=2 SV=1
BGIOSGA000870	1	33741056	33742075	-	801	-	-	-	transcript_id=BGIOSGA000870-TA"	virNOG03051	S	sp|P16273|PRPX_HORVU Pathogen-related protein OS=Hordeum vulgare PE=2 SV=2
BGIOSGA000876	1	33680972	33682743	-	1551	-	GO:0005515;	-	transcript_id=BGIOSGA000876-TA"	virNOG10197	R	sp|Q9LXR6|FB207_ARATH Putative F-box protein At3g58860 OS=Arabidopsis thaliana GN=At3g58860 PE=4 SV=1
BGIOSGA000892	1	33507444	33509529	-	591	-	GO:0003677;GO:0003677;GO:0003677;GO:0003700;GO:0003700;GO:0005634;GO:0005634;GO:0005634;GO:0006351;GO:0006351;GO:0006355;GO:0006355;GO:0006355;GO:0046983;GO:0046983;	-	Chimeric floral organs 1[Source:UniProtKB/TrEMBL;Acc:A2WUN4]	virNOG07498	K	sp|Q8S151|MAD32_ORYSJ MADS-box transcription factor 32 OS=Oryza sativa subsp. japonica GN=MADS32 PE=2 SV=1
BGIOSGA000911	1	33074125	33077412	-	1107	-	-	K14156	transcript_id=BGIOSGA000911-TA"	virNOG04838	I	sp|Q8L518|CK2_ARATH Probable choline kinase 2 OS=Arabidopsis thaliana GN=At1g74320 PE=2 SV=1
BGIOSGA000916	1	33009530	33012012	-	936	-	GO:0005783;GO:0005783;GO:0009555;GO:0009555;GO:0010252;GO:0010252;GO:0010315;GO:0010315;GO:0016020;GO:0016021;GO:0016021;GO:0016021;GO:0055085;GO:0055085;	K13947	transcript_id=BGIOSGA000916-TA"	virNOG05637	S	sp|Q0JJV0|PIN8_ORYSJ Probable auxin efflux carrier component 8 OS=Oryza sativa subsp. japonica GN=PIN8 PE=2 SV=2
BGIOSGA000944	1	32505561	32508234	-	552	-	GO:0000427;GO:0000427;GO:0042793;GO:0042793;	-	transcript_id=BGIOSGA000944-TA"	virNOG21418	S	sp|Q8VZV9|PTA7_ARATH Protein PLASTID TRANSCRIPTIONALLY ACTIVE 7 OS=Arabidopsis thaliana GN=PTAC7 PE=1 SV=1
BGIOSGA000945	1	32493262	32494121	-	648	-	GO:0005634;GO:0005634;	-	Group 3 late embryogenesis abundant protein[Source:UniProtKB/TrEMBL;Acc:A2WU85]	virNOG20633	S	sp|A2Y720|LEA3_ORYSI Late embryogenesis abundant protein, group 3 OS=Oryza sativa subsp. indica GN=LEA3 PE=1 SV=1
BGIOSGA000948	1	32462730	32464010	-	1281	-	GO:0005515;	-	transcript_id=BGIOSGA000948-TA"	virNOG10100	R	sp|Q9LDE3|FBK9_ARATH F-box/kelch-repeat protein At1g23390 OS=Arabidopsis thaliana GN=At1g23390 PE=2 SV=1
BGIOSGA000954	1	32339748	32344486	-	2013	-	GO:0016020;GO:0016021;GO:0016021;	-	transcript_id=BGIOSGA000954-TA"	virNOG05990	I	sp|F4JVA6|SFH6_ARATH Phosphatidylinositol/phosphatidylcholine transfer protein SFH6 OS=Arabidopsis thaliana GN=SFH6 PE=2 SV=1
BGIOSGA000974	1	32065227	32068309	-	1071	-	GO:0008299;GO:0008299;GO:0016740;GO:0016740;	K00787	transcript_id=BGIOSGA000974-TA"	virNOG03298	H	sp|P49353|FPPS_MAIZE Farnesyl pyrophosphate synthase OS=Zea mays GN=FPS PE=2 SV=1
BGIOSGA001006	1	31635502	31636410	-	909	-	GO:0004553;GO:0004553;GO:0005975;GO:0005975;GO:0008152;GO:0016787;GO:0016798;	K01183	transcript_id=BGIOSGA001006-TA"	KOG4701;virNOG28258	G	sp|P36908|CHIA_CICAR Acidic endochitinase OS=Cicer arietinum PE=2 SV=1
BGIOSGA001007	1	31599482	31601471	-	834	-	GO:0008270;GO:0008270;GO:0016020;GO:0016021;GO:0016021;GO:0046872;	-	transcript_id=BGIOSGA001007-TA"	virNOG15371	A	-
BGIOSGA001009	1	31517592	31520897	-	705	-	GO:0005634;GO:0005634;GO:0006333;GO:0006333;	K10753	transcript_id=BGIOSGA001009-TA"	COG5137;virNOG08098;KOG3265	KBU	sp|Q9SF29|SYP71_ARATH Syntaxin-71 OS=Arabidopsis thaliana GN=SYP71 PE=1 SV=1
BGIOSGA001048	1	30758021	30760357	-	2337	-	GO:0000166;GO:0004672;GO:0004672;GO:0004674;GO:0004674;GO:0004674;GO:0005524;GO:0005524;GO:0005524;GO:0006468;GO:0006468;GO:0016301;GO:0016310;GO:0016740;GO:0048544;GO:0048544;	-	transcript_id=BGIOSGA001048-TA"	virNOG03326;COG0515	T	sp|P17801|KPRO_MAIZE Putative receptor protein kinase ZmPK1 OS=Zea mays GN=PK1 PE=2 SV=2
BGIOSGA001065	1	30535109	30537330	-	1176	-	-	-	transcript_id=BGIOSGA001065-TA"	virNOG11474	S	sp|Q680C0|GDL62_ARATH GDSL esterase/lipase At4g10955 OS=Arabidopsis thaliana GN=At4g10955 PE=2 SV=1
BGIOSGA001090	1	29910290	29911188	-	810	-	GO:0003677;GO:0003677;GO:0003677;GO:0003700;GO:0003700;GO:0005634;GO:0005634;GO:0006351;GO:0006351;GO:0006355;GO:0006355;GO:0006355;	-	transcript_id=BGIOSGA001090-TA"	virNOG00263	S	sp|Q9SUE3|CRF4_ARATH Ethylene-responsive transcription factor CRF4 OS=Arabidopsis thaliana GN=CRF4 PE=1 SV=2
BGIOSGA001108	1	29582644	29584026	-	1215	-	GO:0016020;GO:0016021;GO:0016021;	-	transcript_id=BGIOSGA001108-TA"	virNOG06296	S	sp|Q9LFT0|TBL19_ARATH Protein trichome birefringence-like 19 OS=Arabidopsis thaliana GN=TBL19 PE=3 SV=1
BGIOSGA001110	1	29549940	29554163	-	1179	-	-	-	transcript_id=BGIOSGA001110-TA"	virNOG02030	R	sp|Q8VY22|TBL38_ARATH Protein trichome birefringence-like 38 OS=Arabidopsis thaliana GN=TBL38 PE=2 SV=1
BGIOSGA001137	1	28990667	28990961	-	177	-	-	-	transcript_id=BGIOSGA001137-TA"	virNOG27285	S	-
BGIOSGA001157	1	28578040	28579006	-	384	-	GO:0004652;GO:0004652;GO:0005634;GO:0005634;GO:0016779;GO:0016779;GO:0043631;GO:0043631;	-	transcript_id=BGIOSGA001157-TA"	virNOG12594	A	sp|Q8VYW1|PAPS4_ARATH Nuclear poly(A) polymerase 4 OS=Arabidopsis thaliana GN=PAPS4 PE=1 SV=1
BGIOSGA001168	1	28284140	28284673	-	534	-	GO:0046983;	-	transcript_id=BGIOSGA001168-TA"	virNOG25893	S	sp|Q9SKX1|IBH1_ARATH Transcription factor IBH1 OS=Arabidopsis thaliana GN=IBH1 PE=1 SV=1
BGIOSGA001170	1	28167609	28169571	-	1536	-	GO:0004497;GO:0004497;GO:0005506;GO:0005506;GO:0016491;GO:0016705;GO:0016705;GO:0020037;GO:0020037;GO:0046872;GO:0055114;GO:0055114;GO:0055114;	-	transcript_id=BGIOSGA001170-TA"	COG2124;virNOG01211	Q	sp|Q9LUC5|C7A15_ARATH Cytochrome P450 72A15 OS=Arabidopsis thaliana GN=CYP72A15 PE=2 SV=1
BGIOSGA001182	1	27923474	27924961	-	1488	-	GO:0005515;GO:0008356;GO:0008356;GO:0009737;GO:0010090;GO:0010090;GO:0010375;GO:0010375;GO:0010376;GO:0010376;GO:0016020;GO:0016020;GO:0033612;GO:0033612;GO:0042277;GO:0042277;GO:0050832;GO:0050832;GO:0071215;GO:0071215;GO:1905034;GO:1905034;	-	transcript_id=BGIOSGA001182-TA"	virNOG10038	R	sp|Q9SSD1|TMM_ARATH Protein TOO MANY MOUTHS OS=Arabidopsis thaliana GN=TMM PE=1 SV=1
BGIOSGA001186	1	27843626	27846124	-	2085	-	GO:0004672;GO:0004672;GO:0005524;GO:0005524;GO:0006468;GO:0006468;	-	transcript_id=BGIOSGA001186-TA"	virNOG05074	T	sp|P25848|PHY1_CERPU Light-sensor Protein kinase OS=Ceratodon purpureus GN=PHY1 PE=3 SV=3
BGIOSGA001236	1	27035606	27043981	-	4434	-	GO:0000166;GO:0005524;GO:0005524;GO:0005524;GO:0016020;GO:0016020;GO:0016020;GO:0016021;GO:0016021;GO:0016887;GO:0016887;	-	transcript_id=BGIOSGA001236-TA"	NOG06685;virNOG15553	QR	sp|Q7PC80|AB34G_ORYSJ ABC transporter G family member 34 OS=Oryza sativa subsp. japonica GN=ABCG34 PE=3 SV=1
BGIOSGA001254	1	26716382	26719676	-	2307	-	GO:0000166;GO:0003774;GO:0003777;GO:0003777;GO:0005524;GO:0005524;GO:0005524;GO:0005874;GO:0005874;GO:0007018;GO:0007018;GO:0008017;GO:0008017;	K10401	Kinesin-like protein[Source:UniProtKB/TrEMBL;Acc:A2WSD1]	virNOG01959	Z	sp|Q0JLE4|KN8A_ORYSJ Kinesin-like protein KIN-8A OS=Oryza sativa subsp. japonica GN=KIN8A PE=3 SV=3
BGIOSGA001268	1	26451799	26453355	-	1557	-	GO:0005515;	-	transcript_id=BGIOSGA001268-TA"	virNOG01494;virNOG11275	R	sp|O22476|BRI1_ARATH Protein BRASSINOSTEROID INSENSITIVE 1 OS=Arabidopsis thaliana GN=BRI1 PE=1 SV=1
BGIOSGA001305	1	25723814	25727725	-	1251	-	-	-	transcript_id=BGIOSGA001305-TA"	virNOG10965;virNOG34199	SR	-
BGIOSGA001315	1	25580566	25584838	-	1485	-	GO:0000166;GO:0004672;GO:0004672;GO:0004674;GO:0004674;GO:0005524;GO:0005524;GO:0005524;GO:0006468;GO:0006468;	-	transcript_id=BGIOSGA001315-TA"	virNOG07743	T	sp|Q9LFP7|PIX7_ARATH Probable serine/threonine-protein kinase PIX7 OS=Arabidopsis thaliana GN=PIX7 PE=1 SV=1
BGIOSGA001336	1	25140818	25142049	-	867	-	-	-	transcript_id=BGIOSGA001336-TA"	KOG0743;virNOG16008	O	sp|Q9LJJ5|AATPB_ARATH AAA-ATPase At3g28610 OS=Arabidopsis thaliana GN=At3g28610 PE=2 SV=1
BGIOSGA001344	1	25023748	25025124	-	1377	-	-	-	transcript_id=BGIOSGA001344-TA"	virNOG17766;virNOG28235	S	sp|Q7XA42|RGA1_SOLBU Putative disease resistance protein RGA1 OS=Solanum bulbocastanum GN=RGA1 PE=2 SV=2
BGIOSGA001355	1	24860494	24860760	-	267	-	GO:0016020;GO:0016021;GO:0016021;	-	transcript_id=BGIOSGA001355-TA"	virNOG09853	C	sp|Q9SWS1|ACFR2_ARATH Probable transmembrane ascorbate ferrireductase 2 OS=Arabidopsis thaliana GN=CYB561B PE=1 SV=1
BGIOSGA001387	1	24039343	24039792	-	450	-	-	-	transcript_id=BGIOSGA001387-TA"	virNOG23520;virNOG23685	S	-
BGIOSGA001388	1	24012746	24016939	-	924	-	GO:0003676;GO:0003676;GO:0003723;GO:0003723;GO:0006139;GO:0006139;GO:0008408;GO:0008408;GO:0090305;	K18740	transcript_id=BGIOSGA001388-TA"	virNOG07832	L	sp|Q8CDF7|EXD1_MOUSE piRNA biogenesis protein EXD1 OS=Mus musculus GN=Exd1 PE=1 SV=1
BGIOSGA001389	1	23991279	23992902	-	1446	-	GO:0046983;GO:0046983;	-	transcript_id=BGIOSGA001389-TA"	virNOG16520	K	sp|Q8S3D2|BH087_ARATH Transcription factor bHLH87 OS=Arabidopsis thaliana GN=BHLH87 PE=1 SV=1
BGIOSGA001391	1	23946434	23948852	-	1644	-	GO:0016702;GO:0016702;GO:0046872;GO:0046872;GO:0055114;GO:0055114;	-	transcript_id=BGIOSGA001391-TA"	virNOG33494	Q	sp|Q93VD5|CCD8A_ORYSJ Carotenoid cleavage dioxygenase 8 homolog A, chloroplastic OS=Oryza sativa subsp. japonica GN=CCD8A PE=2 SV=1
BGIOSGA001468	1	22190706	22191398	-	693	-	GO:0016020;GO:0016021;GO:0016021;	-	transcript_id=BGIOSGA001468-TA"	virNOG23524	S	-
BGIOSGA001506	1	21186200	21193888	-	2724	-	GO:0003682;GO:0003682;GO:0005634;GO:0005634;GO:0008168;GO:0008168;GO:0008168;GO:0010216;GO:0010216;GO:0016740;GO:0032259;GO:0032776;GO:0032776;	K00558	transcript_id=BGIOSGA001506-TA"	virNOG10393	B	sp|C0SQ89|CMT3_ORYSJ DNA (cytosine-5)-methyltransferase CMT3 OS=Oryza sativa subsp. japonica GN=CMT3 PE=2 SV=1
BGIOSGA001569	1	19070548	19075421	-	1080	-	GO:0016020;GO:0016021;GO:0016021;GO:0016021;	K03118	transcript_id=BGIOSGA001569-TA"	virNOG06383	U	sp|Q9AVE6|TATC_ORYSJ Sec-independent protein translocase protein TATC, chloroplastic OS=Oryza sativa subsp. japonica GN=TATC PE=2 SV=1
BGIOSGA001585	1	18221472	18223988	-	1770	-	GO:0004497;GO:0004497;GO:0005506;GO:0005506;GO:0016020;GO:0016021;GO:0016021;GO:0016491;GO:0016705;GO:0016705;GO:0020037;GO:0020037;GO:0046872;GO:0055114;GO:0055114;GO:0055114;	K15639	transcript_id=BGIOSGA001585-TA"	virNOG04939	Q	sp|B9X287|C7346_ORYSJ Cytochrome P450 734A6 OS=Oryza sativa subsp. japonica GN=CYP734A6 PE=2 SV=1
BGIOSGA001626	1	16866679	16868250	-	660	-	GO:0005515;	K00799	transcript_id=BGIOSGA001626-TA"	virNOG01175	O	sp|O65857|GSTF1_ORYSJ Probable glutathione S-transferase GSTF1 OS=Oryza sativa subsp. japonica GN=GSTF1 PE=1 SV=2
BGIOSGA001652	1	16394172	16395508	-	852	-	GO:0004417;GO:0004417;GO:0004417;GO:0009228;GO:0009228;GO:0009228;GO:0016310;GO:0036172;GO:0036172;	K00878	transcript_id=BGIOSGA001652-TA"	virNOG03783	H	sp|K7VCB9|THIM_MAIZE Hydroxyethylthiazole kinase OS=Zea mays GN=THIM PE=1 SV=1
BGIOSGA001665	1	16203458	16203972	-	408	-	-	-	transcript_id=BGIOSGA001665-TA"	-	-	-
BGIOSGA001697	1	15471225	15475088	-	2757	-	GO:0043531;GO:0043531;	-	transcript_id=BGIOSGA001697-TA"	virNOG17047;KOG4658	T	sp|Q9M667|RPP13_ARATH Disease resistance protein RPP13 OS=Arabidopsis thaliana GN=RPP13 PE=2 SV=2
BGIOSGA001714	1	14965402	14966505	-	1104	-	GO:0005515;	K10523	transcript_id=BGIOSGA001714-TA"	virNOG11399;strNOG11428	D	sp|Q8L765|BPM1_ARATH BTB/POZ and MATH domain-containing protein 1 OS=Arabidopsis thaliana GN=BPM1 PE=1 SV=1
BGIOSGA001718	1	14887002	14891086	-	2817	-	GO:0000166;GO:0004672;GO:0004672;GO:0005515;GO:0005524;GO:0005524;GO:0005524;GO:0006468;GO:0006468;GO:0016020;GO:0016021;GO:0016021;	-	transcript_id=BGIOSGA001718-TA"	COG4886;NOG73840	S	sp|Q2R2D5|XA21_ORYSJ Receptor kinase-like protein Xa21 OS=Oryza sativa subsp. japonica GN=XA21 PE=1 SV=1
BGIOSGA001774	1	13448251	13451380	-	1116	-	GO:0000166;GO:0004672;GO:0004672;GO:0004674;GO:0004674;GO:0005524;GO:0005524;GO:0005524;GO:0006468;GO:0006468;	K13436	transcript_id=BGIOSGA001774-TA"	virNOG16719;COG0515	T	sp|Q41328|PTI1_SOLLC Pto-interacting protein 1 OS=Solanum lycopersicum GN=PTI1 PE=1 SV=2
BGIOSGA001800	1	12528700	12532688	-	1665	-	GO:0006812;GO:0006812;GO:0008324;GO:0008324;GO:0016020;GO:0016021;GO:0016021;GO:0055085;GO:0055085;GO:0098655;	-	Sodium transporter HKT1;5[Source:UniProtKB/TrEMBL;Acc:B8A6S2]	virNOG08609	P	sp|A2WNZ9|HKT8_ORYSI Cation transporter HKT8 OS=Oryza sativa subsp. indica GN=HKT8 PE=2 SV=2
BGIOSGA001808	1	12323258	12324355	-	183	-	GO:0003735;GO:0003735;GO:0003735;GO:0005622;GO:0005622;GO:0005840;GO:0005840;GO:0005840;GO:0006412;GO:0006412;GO:0030529;	K02905	60S ribosomal protein L29[Source:UniProtKB/TrEMBL;Acc:A2WNY2]	virNOG25236	J	sp|Q9M7X7|RL291_ARATH 60S ribosomal protein L29-1 OS=Arabidopsis thaliana GN=RPL29A PE=1 SV=1
BGIOSGA001820	1	12062121	12066537	-	1827	-	GO:0003824;GO:0003824;GO:0008152;GO:0008152;GO:0046912;GO:0046912;	K01648	transcript_id=BGIOSGA001820-TA"	virNOG04001	C	sp|Q93VT8|ACLB1_ORYSJ ATP-citrate synthase beta chain protein 1 OS=Oryza sativa subsp. japonica GN=ACLB-1 PE=2 SV=1
BGIOSGA001831	1	11952325	11955878	-	1362	-	GO:0008152;GO:0008152;GO:0016020;GO:0016021;GO:0016021;GO:0016746;GO:0016746;	-	transcript_id=BGIOSGA001831-TA"	virNOG02509	I	sp|Q9SYJ2|GPAT3_ARATH Probable glycerol-3-phosphate acyltransferase 3 OS=Arabidopsis thaliana GN=GPAT3 PE=2 SV=1
BGIOSGA001845	1	11745336	11746590	-	1044	-	GO:0004601;GO:0004601;GO:0004601;GO:0005576;GO:0005576;GO:0006979;GO:0006979;GO:0006979;GO:0016491;GO:0020037;GO:0020037;GO:0020037;GO:0042744;GO:0042744;GO:0042744;GO:0046872;GO:0046872;GO:0055114;GO:0055114;GO:0055114;GO:0098869;	K00430	Peroxidase [Source:UniProtKB/TrEMBL;Acc:A2WNR8]"	virNOG08986	R	sp|Q9FEQ8|PER2_MAIZE Peroxidase 2 OS=Zea mays GN=PER2 PE=2 SV=1
BGIOSGA001860	1	11494241	11496823	-	1488	-	GO:0004190;GO:0004190;GO:0004190;GO:0006508;GO:0006508;GO:0006508;GO:0006629;GO:0006629;GO:0008233;GO:0016787;	K08245	transcript_id=BGIOSGA001860-TA"	virNOG00742;NOG00419	O	sp|P42211|ASPRX_ORYSJ Aspartic proteinase OS=Oryza sativa subsp. japonica GN=RAP PE=2 SV=2
BGIOSGA001865	1	11405771	11406112	-	243	-	-	-	transcript_id=BGIOSGA001865-TA"	virNOG24565	S	-
BGIOSGA001870	1	11249602	11254318	-	2082	-	GO:0005634;GO:0006355;GO:0046983;GO:0046983;GO:0090229;	-	transcript_id=BGIOSGA001870-TA"	virNOG16334	K	sp|Q6AT90|APG_ORYSJ Transcription factor APG OS=Oryza sativa subsp. japonica GN=APG PE=1 SV=1
BGIOSGA001877	1	11079875	11081910	-	1047	-	GO:0004252;GO:0004252;GO:0005886;GO:0005886;GO:0006508;GO:0016020;GO:0016021;GO:0016021;GO:0016021;GO:0046872;GO:0046872;	K09651	transcript_id=BGIOSGA001877-TA"	virNOG05238	T	sp|Q8RXW0|RBL14_ARATH Rhomboid-like protein 14, mitochondrial OS=Arabidopsis thaliana GN=RBL14 PE=2 SV=1
BGIOSGA001879	1	11041552	11044167	-	1344	-	GO:0000166;GO:0003924;GO:0003924;GO:0003924;GO:0005200;GO:0005200;GO:0005525;GO:0005525;GO:0005525;GO:0005737;GO:0005737;GO:0005856;GO:0005874;GO:0005874;GO:0005874;GO:0007010;GO:0007017;GO:0007017;	K07375	Tubulin beta chain[Source:UniProtKB/TrEMBL;Acc:A2WNJ7]	virNOG01709	Z	sp|Q43594|TBB1_ORYSJ Tubulin beta-1 chain OS=Oryza sativa subsp. japonica GN=TUBB1 PE=2 SV=2
BGIOSGA001921	1	10224926	10226759	-	1179	-	-	-	transcript_id=BGIOSGA001921-TA"	KOG4658	T	-
BGIOSGA001953	1	9589282	9593856	-	2382	-	GO:0000166;GO:0003774;GO:0003777;GO:0003777;GO:0005524;GO:0005524;GO:0005524;GO:0007018;GO:0007018;GO:0008017;GO:0008017;	K10405	transcript_id=BGIOSGA001953-TA"	virNOG09404	Z	sp|A2ZRG4|KN14B_ORYSJ Kinesin-like protein KIN-14B OS=Oryza sativa subsp. japonica GN=KIN14B PE=3 SV=2
BGIOSGA001991	1	8967525	8968463	-	381	-	-	-	transcript_id=BGIOSGA001991-TA"	virNOG23261	S	-
BGIOSGA002003	1	8848114	8849925	-	1053	-	GO:0000166;GO:0004672;GO:0004672;GO:0004674;GO:0004674;GO:0005524;GO:0005524;GO:0005524;GO:0006468;GO:0006468;GO:0016020;GO:0016021;GO:0016021;	-	transcript_id=BGIOSGA002003-TA"	virNOG02570	T	sp|Q9SYM9|Y1853_ARATH Receptor-like serine/threonine-protein kinase At1g78530 OS=Arabidopsis thaliana GN=At1g78530 PE=2 SV=1
BGIOSGA002017	1	8601290	8603256	-	1326	-	-	-	transcript_id=BGIOSGA002017-TA"	virNOG17003;virNOG29293	SR	-
BGIOSGA002018	1	8596745	8600058	-	1509	-	-	-	transcript_id=BGIOSGA002018-TA"	virNOG17003	S	-
BGIOSGA002092	1	7377966	7380130	-	1101	-	GO:0003824;GO:0003824;GO:0003864;GO:0003864;GO:0003864;GO:0015940;GO:0015940;GO:0015940;GO:0016740;	K00606	3-methyl-2-oxobutanoate hydroxymethyltransferase[Source:UniProtKB/TrEMBL;Acc:A2WM98]	virNOG04118;COG0413	H	sp|Q9AWZ8|PANB1_ORYSJ 3-methyl-2-oxobutanoate hydroxymethyltransferase 1, mitochondrial OS=Oryza sativa subsp. japonica GN=KPHMT1 PE=2 SV=1
BGIOSGA002119	1	6978520	6985370	-	2976	-	GO:0005515;GO:0005634;GO:0005634;GO:0008168;GO:0016740;GO:0018024;GO:0018024;GO:0032259;GO:0034968;GO:0046872;GO:0046872;	-	Histone-lysine N-methyltransferase[Source:UniProtKB/TrEMBL;Acc:B8AAL0]	virNOG02579	KB	sp|Q8GZ42|ATX5_ARATH Histone-lysine N-methyltransferase ATX5 OS=Arabidopsis thaliana GN=ATX5 PE=2 SV=1
BGIOSGA002128	1	6652611	6654978	-	1749	PCF5	GO:0003677;GO:0003677;GO:0005634;GO:0005634;GO:0006351;GO:0006351;GO:0006355;GO:0006355;GO:0007275;GO:0007275;	-	Transcription factor PCF5 [Source:UniProtKB/Swiss-Prot;Acc:A2WM14]	virNOG00277	K	sp|A2WM14|PCF5_ORYSI Transcription factor PCF5 OS=Oryza sativa subsp. indica GN=PCF5 PE=4 SV=1
BGIOSGA002158	1	6244936	6248582	-	2034	-	GO:0004672;GO:0004672;GO:0005515;GO:0005524;GO:0005524;GO:0006468;GO:0006468;GO:0016020;GO:0016021;GO:0016021;	-	transcript_id=BGIOSGA002158-TA"	virNOG03176	T	sp|C0LGQ4|MDIS2_ARATH Protein MALE DISCOVERER 2 OS=Arabidopsis thaliana GN=MDIS2 PE=2 SV=1
BGIOSGA002178	1	5967292	5969137	-	420	-	GO:0000977;GO:0000977;GO:0003677;GO:0003677;GO:0003677;GO:0005634;GO:0005634;GO:0006351;GO:0006351;GO:0006355;GO:0045944;GO:0045944;GO:0046983;GO:0046983;	-	transcript_id=BGIOSGA002178-TA"	virNOG04525;COG5068	K	sp|P29385|AGL5_ARATH Agamous-like MADS-box protein AGL5 OS=Arabidopsis thaliana GN=AGL5 PE=1 SV=1
BGIOSGA002194	1	5687016	5701037	-	3468	-	GO:0001172;GO:0003723;GO:0003723;GO:0003968;GO:0003968;GO:0003968;GO:0016740;GO:0016779;GO:0031047;GO:0031047;	K11699	RNA-dependent RNA polymerase[Source:UniProtKB/TrEMBL;Acc:B8A6J1]	virNOG10214	A	sp|Q5QMN5|RDR3_ORYSJ Probable RNA-dependent RNA polymerase 3 OS=Oryza sativa subsp. japonica GN=RDR3 PE=2 SV=2
BGIOSGA002195	1	5672507	5676894	-	1692	-	GO:0003824;GO:0003824;GO:0009690;GO:0009690;GO:0010229;GO:0010229;GO:0016491;GO:0016491;GO:0016614;GO:0016614;GO:0019139;GO:0019139;GO:0019139;GO:0050660;GO:0050660;GO:0055114;GO:0055114;GO:0071949;	K00279	transcript_id=BGIOSGA002195-TA"	virNOG03168	C	sp|Q4ADV8|CKX2_ORYSJ Cytokinin dehydrogenase 2 OS=Oryza sativa subsp. japonica GN=CKX2 PE=2 SV=1
BGIOSGA002200	1	5609248	5610028	-	231	-	-	-	transcript_id=BGIOSGA002200-TA"	-	-	-
BGIOSGA002201	1	5607115	5607690	-	393	-	-	-	transcript_id=BGIOSGA002201-TA"	-	-	-
BGIOSGA002208	1	5439401	5441640	-	1368	-	GO:0005515;GO:0005634;	-	transcript_id=BGIOSGA002208-TA"	virNOG00805	S	sp|Q9SF32|IQD1_ARATH Protein IQ-DOMAIN 1 OS=Arabidopsis thaliana GN=IQD1 PE=1 SV=1
BGIOSGA002209	1	5423822	5427011	-	1836	-	-	-	transcript_id=BGIOSGA002209-TA"	virNOG06398	S	-
BGIOSGA002219	1	5294455	5297772	-	879	-	GO:0000166;GO:0004672;GO:0004672;GO:0004674;GO:0004674;GO:0005524;GO:0005524;GO:0005524;GO:0006468;GO:0006468;GO:0007049;GO:0007049;	K08850	transcript_id=BGIOSGA002219-TA"	virNOG03473	D	sp|Q9M077|AUR1_ARATH Serine/threonine-protein kinase Aurora-1 OS=Arabidopsis thaliana GN=AUR1 PE=1 SV=1
BGIOSGA002243	1	4881590	4883528	-	1821	-	GO:0046872;GO:0046872;	K11380	transcript_id=BGIOSGA002243-TA"	virNOG10187	R	sp|Q6IE81|JADE1_HUMAN Protein Jade-1 OS=Homo sapiens GN=JADE1 PE=1 SV=1
BGIOSGA002266	1	4511214	4520571	-	4362	-	GO:0000166;GO:0005524;GO:0005524;GO:0005524;GO:0005886;GO:0005886;GO:0016020;GO:0016020;GO:0016020;GO:0016021;GO:0016021;GO:0016887;GO:0016887;GO:0042335;GO:0042335;	-	transcript_id=BGIOSGA002266-TA"	COG0842;virNOG03936	QV	sp|Q8GU87|AB31G_ORYSJ ABC transporter G family member 31 OS=Oryza sativa subsp. japonica GN=ABCG31 PE=2 SV=3
BGIOSGA002271	1	4430147	4431295	-	531	-	GO:0006351;GO:0009742;	-	transcript_id=BGIOSGA002271-TA"	virNOG24374	R	sp|Q9LN63|BZR2_ARATH Protein BRASSINAZOLE-RESISTANT 2 OS=Arabidopsis thaliana GN=BZR2 PE=1 SV=1
BGIOSGA002273	1	4407207	4408668	-	1362	-	-	-	transcript_id=BGIOSGA002273-TA"	virNOG03237;virNOG39240	S	-
BGIOSGA002300	1	4125562	4125900	-	339	-	-	-	transcript_id=BGIOSGA002300-TA"	virNOG37249;virNOG27229	R	-
BGIOSGA002304	1	4025491	4029379	-	1524	-	GO:0003824;GO:0003824;GO:0016020;GO:0016021;GO:0016021;GO:0016846;GO:0016846;	K16903	transcript_id=BGIOSGA002304-TA"	virNOG08683	E	sp|Q94A02|TAR2_ARATH Tryptophan aminotransferase-related protein 2 OS=Arabidopsis thaliana GN=TAR2 PE=2 SV=1
BGIOSGA002319	1	3847373	3848137	-	315	-	-	-	transcript_id=BGIOSGA002319-TA"	virNOG20112;virNOG25382;strNOG24799	S	-
BGIOSGA002320	1	3846035	3846665	-	483	-	-	-	transcript_id=BGIOSGA002320-TA"	virNOG20112;virNOG25382;strNOG24799	S	-
BGIOSGA002353	1	3546976	3550364	-	1038	-	GO:0008152;GO:0008152;GO:0016746;GO:0016746;	-	transcript_id=BGIOSGA002353-TA"	COG0508;virNOG03995	C	sp|Q5M729|ODP23_ARATH Dihydrolipoyllysine-residue acetyltransferase component 3 of pyruvate dehydrogenase complex, mitochondrial OS=Arabidopsis thaliana GN=At1g54220 PE=1 SV=1
BGIOSGA002377	1	3331202	3331663	-	462	H2B.6	GO:0000786;GO:0000786;GO:0000786;GO:0003677;GO:0003677;GO:0003677;GO:0005634;GO:0005634;GO:0005694;GO:0046982;GO:0046982;	K11252	Histone H2B.6 [Source:UniProtKB/Swiss-Prot;Acc:A2WKT1]	virNOG17871;KOG1744	B	sp|A2WKT1|H2B6_ORYSI Histone H2B.6 OS=Oryza sativa subsp. indica GN=H2B.6 PE=3 SV=1
BGIOSGA002403	1	2991081	2993134	-	705	-	-	-	transcript_id=BGIOSGA002403-TA"	virNOG26112	S	-
BGIOSGA002426	1	2626899	2630009	-	1359	-	GO:0000166;GO:0005524;GO:0005524;GO:0005524;	-	transcript_id=BGIOSGA002426-TA"	virNOG00354;NOG00330	O	sp|Q9ZNT0|VPS4_ARATH Protein SUPPRESSOR OF K(+) TRANSPORT GROWTH DEFECT 1 OS=Arabidopsis thaliana GN=SKD1 PE=1 SV=1
BGIOSGA002429	1	2477744	2478001	-	258	-	-	-	transcript_id=BGIOSGA002429-TA"	-	-	-
BGIOSGA002439	1	2323874	2324647	-	774	-	GO:0030247;GO:0030247;	-	transcript_id=BGIOSGA002439-TA"	virNOG19497	T	sp|P0C5E2|LRL12_ARATH LEAF RUST 10 DISEASE-RESISTANCE LOCUS RECEPTOR-LIKE PROTEIN KINASE-like 1.2 OS=Arabidopsis thaliana GN=LRK10L-1.2 PE=2 SV=3
BGIOSGA002456	1	2114371	2115289	-	306	-	GO:0004867;GO:0004867;GO:0005576;GO:0005576;GO:0010951;	-	transcript_id=BGIOSGA002456-TA"	virNOG23756	R	sp|P31862|IBBWP_MAIZE Bowman-Birk type wound-induced proteinase inhibitor WIP1 OS=Zea mays GN=WIP1 PE=2 SV=1
BGIOSGA002461	1	2031101	2034155	-	1176	-	GO:0006812;GO:0006812;GO:0008324;GO:0008324;GO:0016020;GO:0016021;GO:0016021;GO:0016021;GO:0055085;GO:0055085;GO:0098655;	-	transcript_id=BGIOSGA002461-TA"	virNOG04048	P	sp|Q9LDU0|MTP7_ORYSJ Metal tolerance protein 7 OS=Oryza sativa subsp. japonica GN=MTP7 PE=2 SV=1
BGIOSGA002480	1	1656016	1656765	-	750	-	GO:0004867;GO:0005576;	-	transcript_id=BGIOSGA002480-TA"	-	-	sp|A2WK50|IBBR_ORYSI Bowman-Birk type bran trypsin inhibitor OS=Oryza sativa subsp. indica GN=RBBI3.3 PE=2 SV=2
BGIOSGA002482	1	1647270	1648034	-	765	-	GO:0004867;GO:0004867;GO:0004867;GO:0005576;GO:0005576;GO:0010466;GO:0010951;GO:0030414;	-	transcript_id=BGIOSGA002482-TA"	-	-	sp|Q0JR25|IBBR_ORYSJ Bowman-Birk type bran trypsin inhibitor OS=Oryza sativa subsp. japonica GN=RBBI3.3 PE=1 SV=2
BGIOSGA002528	1	781890	782875	-	864	-	GO:0015267;GO:0015267;GO:0016020;GO:0016020;GO:0016020;GO:0016021;GO:0016021;GO:0055085;GO:0055085;	K09874	transcript_id=BGIOSGA002528-TA"	virNOG11376	G	sp|Q9ASI1|NIP41_ORYSJ Aquaporin NIP4-1 OS=Oryza sativa subsp. japonica GN=NIP4-1 PE=2 SV=1
BGIOSGA002537	1	701530	711191	-	3030	-	GO:0003824;GO:0003824;GO:0006099;GO:0006099;GO:0008964;GO:0008964;GO:0015977;GO:0015977;	K01595	transcript_id=BGIOSGA002537-TA"	virNOG02426	C	sp|Q8GVE8|CAPP4_ARATH Phosphoenolpyruvate carboxylase 4 OS=Arabidopsis thaliana GN=PPC4 PE=2 SV=1
BGIOSGA002562	1	202081	204108	-	699	-	GO:0005622;GO:0007034;GO:0007034;	K12198	transcript_id=BGIOSGA002562-TA"	virNOG15151	U	sp|Q9LPN5|VP601_ARATH Vacuolar protein sorting-associated protein 60.1 OS=Arabidopsis thaliana GN=VPS60-1 PE=1 SV=1
BGIOSGA002583	1	111146	114350	+	2031	-	-	-	transcript_id=BGIOSGA002583-TA"	virNOG16392	S	-
BGIOSGA002584	1	147448	148390	+	774	-	GO:0009507;GO:0009507;GO:0009579;GO:0031977;GO:0031977;	-	transcript_id=BGIOSGA002584-TA"	virNOG14059	S	sp|Q9SW33|TL1Y_ARATH Thylakoid lumenal 17.9 kDa protein, chloroplastic OS=Arabidopsis thaliana GN=At4g24930 PE=1 SV=1
BGIOSGA002592	1	233705	237764	+	1746	-	-	-	transcript_id=BGIOSGA002592-TA"	virNOG12329	S	-
BGIOSGA002601	1	372907	375981	+	3075	-	-	-	transcript_id=BGIOSGA002601-TA"	virNOG03085	S	sp|Q42484|RPS2_ARATH Disease resistance protein RPS2 OS=Arabidopsis thaliana GN=RPS2 PE=1 SV=1
BGIOSGA002610	1	507399	509721	+	873	-	-	-	transcript_id=BGIOSGA002610-TA"	virNOG11186;COG0491	R	-
BGIOSGA002618	1	612110	614278	+	675	-	GO:0003677;GO:0003677;GO:0006357;GO:0006357;GO:0046983;GO:0046983;	-	transcript_id=BGIOSGA002618-TA"	virNOG19035	K	sp|Q9XIJ1|BH168_ARATH Transcription factor bHLH168 OS=Arabidopsis thaliana GN=BHLH168 PE=3 SV=1
BGIOSGA002621	1	634308	641391	+	1491	-	-	K22544	transcript_id=BGIOSGA002621-TA"	virNOG05984	S	sp|B0G107|SAMH1_DICDI Deoxynucleoside triphosphate triphosphohydrolase SAMHD1 homolog OS=Dictyostelium discoideum GN=DDB_G0272484 PE=3 SV=1
BGIOSGA002628	1	695739	696569	+	831	-	-	-	transcript_id=BGIOSGA002628-TA"	virNOG35388	S	-
BGIOSGA002665	1	1509976	1513705	+	1887	-	GO:0005515;GO:0005634;GO:0005634;GO:0006511;GO:0006511;GO:0007275;GO:0007275;GO:0008270;GO:0008270;GO:0016567;GO:0016567;GO:0046872;	K04506	E3 ubiquitin-protein ligase[Source:UniProtKB/TrEMBL;Acc:A2WK29]	virNOG08543	R	sp|Q9FKD9|SINL6_ARATH Putative E3 ubiquitin-protein ligase SINA-like 6 OS=Arabidopsis thaliana GN=At5g37870 PE=3 SV=1
BGIOSGA002693	1	1808449	1808988	+	540	-	GO:0004867;GO:0004867;GO:0004867;GO:0005576;GO:0005576;GO:0010466;GO:0010951;GO:0030414;	-	transcript_id=BGIOSGA002693-TA"	virNOG34780;virNOG36568	R	sp|A2WK50|IBBR_ORYSI Bowman-Birk type bran trypsin inhibitor OS=Oryza sativa subsp. indica GN=RBBI3.3 PE=2 SV=2
BGIOSGA002694	1	1810950	1815242	+	1665	-	GO:0004672;GO:0004672;GO:0005524;GO:0005524;GO:0006468;GO:0006468;	-	transcript_id=BGIOSGA002694-TA"	virNOG12142;COG0515	T	sp|O23082|Y4960_ARATH Putative receptor-like protein kinase At4g00960 OS=Arabidopsis thaliana GN=At4g00960 PE=3 SV=2
BGIOSGA002701	1	1918490	1919012	+	273	-	GO:0003676;GO:0003676;GO:0007275;GO:0007275;	-	transcript_id=BGIOSGA002701-TA"	virNOG17395;virNOG37563	RK	sp|Q9LG97|SL1_ORYSJ Zinc finger protein STAMENLESS 1 OS=Oryza sativa subsp. japonica GN=SL1 PE=2 SV=1
BGIOSGA002702	1	1980936	1981190	+	255	-	-	-	transcript_id=BGIOSGA002702-TA"	virNOG17395	R	sp|Q9LG97|SL1_ORYSJ Zinc finger protein STAMENLESS 1 OS=Oryza sativa subsp. japonica GN=SL1 PE=2 SV=1
BGIOSGA002703	1	2013999	2015014	+	927	-	-	-	transcript_id=BGIOSGA002703-TA"	virNOG12134	S	sp|Q9M886|LBD41_ARATH LOB domain-containing protein 41 OS=Arabidopsis thaliana GN=LBD41 PE=2 SV=1
BGIOSGA002711	1	2137851	2138699	+	849	-	-	-	transcript_id=BGIOSGA002711-TA"	virNOG24719	S	-
BGIOSGA002715	1	2211245	2212593	+	1236	-	GO:0008375;GO:0008375;GO:0016020;GO:0016020;GO:0016020;GO:0016021;GO:0016021;	-	transcript_id=BGIOSGA002715-TA"	virNOG05022	S	-
BGIOSGA002717	1	2220913	2223077	+	2094	-	GO:0004672;GO:0004672;GO:0005524;GO:0005524;GO:0006468;GO:0006468;GO:0016020;GO:0016021;GO:0016021;	-	transcript_id=BGIOSGA002717-TA"	virNOG09422	T	sp|Q9M9C5|Y1680_ARATH Probable leucine-rich repeat receptor-like protein kinase At1g68400 OS=Arabidopsis thaliana GN=At1g68400 PE=2 SV=1
BGIOSGA002725	1	2342614	2343273	+	660	-	GO:0016020;GO:0016021;GO:0016021;GO:0030247;GO:0030247;	-	transcript_id=BGIOSGA002725-TA"	virNOG19677	R	-
BGIOSGA002728	1	2380257	2380937	+	681	-	GO:0030247;GO:0030247;	-	transcript_id=BGIOSGA002728-TA"	virNOG19677	R	-
BGIOSGA002731	1	2400747	2404027	+	1230	-	GO:0030247;GO:0030247;	-	transcript_id=BGIOSGA002731-TA"	virNOG32152;virNOG07714;KOG1187	T	sp|F4HQ22|LRL24_ARATH LEAF RUST 10 DISEASE-RESISTANCE LOCUS RECEPTOR-LIKE PROTEIN KINASE-like 2.4 OS=Arabidopsis thaliana GN=LRK10L-2.4 PE=3 SV=1
BGIOSGA002732	1	2417372	2420946	+	2025	-	GO:0004672;GO:0004672;GO:0005524;GO:0005524;GO:0006468;GO:0006468;GO:0016020;GO:0016021;GO:0016021;GO:0030247;GO:0030247;	-	transcript_id=BGIOSGA002732-TA"	virNOG04204	T	sp|F4HQ20|LRL25_ARATH LEAF RUST 10 DISEASE-RESISTANCE LOCUS RECEPTOR-LIKE PROTEIN KINASE-like 2.5 OS=Arabidopsis thaliana GN=LRK10L-2.5 PE=3 SV=1
BGIOSGA002756	1	2679632	2682862	+	1311	-	-	K06119	transcript_id=BGIOSGA002756-TA"	virNOG17212	OMI	sp|Q8S4F6|SQD2_ARATH Sulfoquinovosyl transferase SQD2 OS=Arabidopsis thaliana GN=SQD2 PE=1 SV=1
BGIOSGA002784	1	3140843	3141304	+	462	H2B.3	GO:0000786;GO:0000786;GO:0000786;GO:0003677;GO:0003677;GO:0003677;GO:0005634;GO:0005634;GO:0005694;GO:0046982;GO:0046982;	K11252	Histone H2B.3 [Source:UniProtKB/Swiss-Prot;Acc:A2WKP3]	KOG1744	B	sp|A2WKP3|H2B3_ORYSI Histone H2B.3 OS=Oryza sativa subsp. indica GN=H2B.3 PE=3 SV=1
BGIOSGA002810	1	3354516	3354983	+	468	H2B.5	GO:0000786;GO:0000786;GO:0000786;GO:0003677;GO:0003677;GO:0003677;GO:0005634;GO:0005634;GO:0005694;GO:0046982;GO:0046982;	K11252	Histone H2B.5 [Source:UniProtKB/Swiss-Prot;Acc:A2WKT4]	virNOG21582;virNOG34010	B	sp|Q94JE1|H2B5_ORYSJ Histone H2B.5 OS=Oryza sativa subsp. japonica GN=H2B.5 PE=3 SV=1
BGIOSGA002813	1	3380174	3381502	+	1329	-	GO:0008152;GO:0008152;GO:0016787;GO:0016787;	-	transcript_id=BGIOSGA002813-TA"	virNOG13242	V	sp|Q9FG13|CXE15_ARATH Probable carboxylesterase 15 OS=Arabidopsis thaliana GN=CXE15 PE=2 SV=1
BGIOSGA002816	1	3408421	3409262	+	726	-	-	-	transcript_id=BGIOSGA002816-TA"	virNOG28130	S	-
BGIOSGA002929	1	5249475	5250386	+	345	-	GO:0003735;GO:0003735;GO:0005622;GO:0005622;GO:0005840;GO:0005840;GO:0005840;GO:0006414;GO:0006414;GO:0030529;	K02943	transcript_id=BGIOSGA002929-TA"	virNOG24303	J	sp|P46252|RLA2A_MAIZE 60S acidic ribosomal protein P2A OS=Zea mays GN=RPP2A PE=1 SV=3
BGIOSGA002945	1	5634585	5641990	+	1473	-	GO:0004497;GO:0004497;GO:0005506;GO:0005506;GO:0016020;GO:0016021;GO:0016021;GO:0016491;GO:0016705;GO:0016705;GO:0020037;GO:0020037;GO:0046872;GO:0055114;GO:0055114;GO:0055114;	K09589	transcript_id=BGIOSGA002945-TA"	virNOG06360	Q	sp|Q94IW5|C90D2_ORYSJ Cytochrome P450 90D2 OS=Oryza sativa subsp. japonica GN=CYP90D2 PE=1 SV=1
BGIOSGA002993	1	6714072	6717048	+	1194	-	GO:0016788;GO:0016788;	-	transcript_id=BGIOSGA002993-TA"	virNOG05336	R	sp|Q9FJ45|GDL83_ARATH GDSL esterase/lipase At5g45910 OS=Arabidopsis thaliana GN=At5g45910 PE=2 SV=1
BGIOSGA003022	1	7112864	7113103	+	240	-	-	-	transcript_id=BGIOSGA003022-TA"	virNOG24950	S	-
BGIOSGA003054	1	7558245	7560317	+	1614	-	GO:0004497;GO:0004497;GO:0005506;GO:0005506;GO:0016491;GO:0016705;GO:0016705;GO:0020037;GO:0020037;GO:0046872;GO:0055114;GO:0055114;GO:0055114;	-	transcript_id=BGIOSGA003054-TA"	virNOG03061	Q	sp|Q9STK7|C71AQ_ARATH Cytochrome P450 71A26 OS=Arabidopsis thaliana GN=CYP71A26 PE=3 SV=1
BGIOSGA003060	1	7630509	7636825	+	2565	-	GO:0003677;GO:0003677;	-	transcript_id=BGIOSGA003060-TA"	virNOG04378;COG5147	K	sp|Q94FL9|MB3R4_ARATH Transcription factor MYB3R-4 OS=Arabidopsis thaliana GN=MYB3R4 PE=1 SV=1
BGIOSGA003064	1	7688978	7689737	+	525	-	GO:0047617;	-	transcript_id=BGIOSGA003064-TA"	virNOG24460	S	sp|Q5R833|ACO13_PONAB Acyl-coenzyme A thioesterase 13 OS=Pongo abelii GN=ACOT13 PE=2 SV=1
BGIOSGA003071	1	7812816	7814770	+	1329	-	GO:0016020;GO:0016021;GO:0016021;	-	transcript_id=BGIOSGA003071-TA"	virNOG07042	R	sp|Q8W4K5|VAB_ARATH VAN3-binding protein OS=Arabidopsis thaliana GN=VAB PE=1 SV=1
BGIOSGA003110	1	8407816	8410257	+	1206	-	-	-	transcript_id=BGIOSGA003110-TA"	virNOG16788	S	-
BGIOSGA003115	1	8441488	8443533	+	1236	-	-	-	transcript_id=BGIOSGA003115-TA"	virNOG16788	S	-
BGIOSGA003120	1	8481399	8482771	+	564	-	-	-	transcript_id=BGIOSGA003120-TA"	virNOG16788	S	-
BGIOSGA003122	1	8500147	8501955	+	1488	-	GO:0003676;GO:0003676;	-	transcript_id=BGIOSGA003122-TA"	virNOG10978	K	sp|Q9ZWA6|IDD3_ARATH Zinc finger protein MAGPIE OS=Arabidopsis thaliana GN=MGP PE=1 SV=1
BGIOSGA003134	1	8789533	8791957	+	1773	-	GO:0003677;GO:0003700;GO:0003700;GO:0005634;GO:0005634;GO:0006351;GO:0006351;GO:0006355;GO:0006355;GO:0006355;GO:0043565;GO:0043565;	-	transcript_id=BGIOSGA003134-TA"	virNOG07061	K	sp|Q9C519|WRKY6_ARATH WRKY transcription factor 6 OS=Arabidopsis thaliana GN=WRKY6 PE=1 SV=1
BGIOSGA003144	1	8948430	8949018	+	285	-	-	-	transcript_id=BGIOSGA003144-TA"	virNOG23742	S	-
BGIOSGA003147	1	9024402	9025322	+	519	-	GO:0030001;GO:0030001;GO:0046872;GO:0046872;	-	transcript_id=BGIOSGA003147-TA"	virNOG22000;virNOG24089	S	sp|O03982|HIP39_ARATH Heavy metal-associated isoprenylated plant protein 39 OS=Arabidopsis thaliana GN=HIPP39 PE=2 SV=1
BGIOSGA003164	1	9187588	9188985	+	573	-	GO:0004857;GO:0004857;GO:0005488;GO:0043086;	-	transcript_id=BGIOSGA003164-TA"	virNOG09834;COG5064	U	sp|Q71VM4|IMA1A_ORYSJ Importin subunit alpha-1a OS=Oryza sativa subsp. japonica GN=Os01g0253300 PE=1 SV=2
BGIOSGA003209	1	9884952	9886068	+	882	-	GO:0045550;GO:0045550;GO:0051188;GO:0051188;GO:0055114;GO:0055114;	K10960	transcript_id=BGIOSGA003209-TA"	virNOG09961;COG0644	HC	sp|Q9CA67|CHLP_ARATH Geranylgeranyl diphosphate reductase, chloroplastic OS=Arabidopsis thaliana GN=CHLP PE=1 SV=1
BGIOSGA003247	1	10450929	10453044	+	1236	-	GO:0004499;GO:0004499;GO:0016491;GO:0016491;GO:0016491;GO:0050660;GO:0050660;GO:0050661;GO:0050661;GO:0055114;GO:0055114;GO:0055114;	K11816	transcript_id=BGIOSGA003247-TA"	virNOG04531	Q	sp|Q9FVQ0|YUC10_ARATH Probable indole-3-pyruvate monooxygenase YUCCA10 OS=Arabidopsis thaliana GN=YUC10 PE=2 SV=1
BGIOSGA003251	1	10627325	10628314	+	990	-	-	K11982	transcript_id=BGIOSGA003251-TA"	virNOG14741	O	sp|Q6AVN2|SIRP1_ORYSJ E3 ubiquitin-protein ligase SIRP1 OS=Oryza sativa subsp. japonica GN=SIRP1 PE=1 SV=1
BGIOSGA003255	1	10704125	10705619	+	630	-	GO:0016020;GO:0016021;GO:0016021;	-	transcript_id=BGIOSGA003255-TA"	poaNOG17978;virNOG21364	O	sp|Q0WTI8|DNJ72_ARATH Chaperone protein dnaJ 72 OS=Arabidopsis thaliana GN=ATJ72 PE=2 SV=1
BGIOSGA003279	1	11086199	11088135	+	981	-	GO:0003824;GO:0003824;GO:0050662;GO:0050662;	K09753	transcript_id=BGIOSGA003279-TA"	virNOG00894	V	sp|Q6K9A2|CCR1_ORYSJ Cinnamoyl-CoA reductase 1 OS=Oryza sativa subsp. japonica GN=CCR1 PE=1 SV=1
BGIOSGA003311	1	11581086	11581439	+	354	-	-	-	transcript_id=BGIOSGA003311-TA"	-	-	-
BGIOSGA003366	1	12866284	12866505	+	222	-	-	-	transcript_id=BGIOSGA003366-TA"	-	-	-
BGIOSGA003373	1	13069782	13070750	+	969	-	-	-	transcript_id=BGIOSGA003373-TA"	virNOG04975	I	sp|Q9C942|CSE_ARATH Caffeoylshikimate esterase OS=Arabidopsis thaliana GN=CSE PE=1 SV=1
BGIOSGA003630	1	20153136	20158084	+	2865	-	GO:0000166;GO:0000911;GO:0000911;GO:0003774;GO:0003777;GO:0003777;GO:0005524;GO:0005524;GO:0005524;GO:0007018;GO:0007018;GO:0008017;GO:0008017;GO:0009524;GO:0009524;GO:0009555;GO:0009555;GO:0009558;GO:0009558;GO:0048229;	K11498	transcript_id=BGIOSGA003630-TA"	virNOG07668	Z	sp|Q9AWM8|KN7A_ORYSJ Kinesin-like protein KIN-7A OS=Oryza sativa subsp. japonica GN=KIN7A PE=2 SV=1
BGIOSGA003684	1	21430864	21432321	+	1458	-	GO:0003824;GO:0003824;GO:0006633;GO:0006633;GO:0006633;GO:0008152;GO:0008152;GO:0016020;GO:0016020;GO:0016020;GO:0016021;GO:0016021;GO:0016740;GO:0016746;GO:0016747;GO:0016747;	K15397	3-ketoacyl-CoA synthase[Source:UniProtKB/TrEMBL;Acc:A2WQY0]	virNOG02688	S	sp|Q9C6L5|KCS5_ARATH 3-ketoacyl-CoA synthase 5 OS=Arabidopsis thaliana GN=KCS5 PE=2 SV=1
BGIOSGA003697	1	21895077	21903354	+	3789	-	GO:0000166;GO:0005524;GO:0005524;GO:0005524;GO:0016020;GO:0016021;GO:0016021;GO:0016021;GO:0016887;GO:0016887;GO:0042626;GO:0042626;GO:0055085;GO:0055085;	K05658	transcript_id=BGIOSGA003697-TA"	virNOG05197;COG1132	QV	sp|Q9FWX7|AB11B_ARATH ABC transporter B family member 11 OS=Arabidopsis thaliana GN=ABCB11 PE=2 SV=1
BGIOSGA003718	1	22541092	22545391	+	2178	-	GO:0000166;GO:0000347;GO:0000347;GO:0003677;GO:0003677;GO:0003677;GO:0003678;GO:0003678;GO:0004386;GO:0005524;GO:0005524;GO:0005524;GO:0005634;GO:0005829;GO:0005829;GO:0006260;GO:0006260;GO:0006260;GO:0006270;GO:0006270;GO:0016787;GO:0032508;GO:0042555;GO:0042555;	K02212	DNA helicase [Source:UniProtKB/TrEMBL;Acc:B8A9Q8]"	COG1241;virNOG05745	L	sp|Q5JKB0|MCM4_ORYSJ DNA replication licensing factor MCM4 OS=Oryza sativa subsp. japonica GN=MCM4 PE=3 SV=2
BGIOSGA003762	1	23443866	23448089	+	615	-	-	-	transcript_id=BGIOSGA003762-TA"	virNOG08908	O	sp|Q9GZP4|PITH1_HUMAN PITH domain-containing protein 1 OS=Homo sapiens GN=PITHD1 PE=1 SV=1
BGIOSGA003856	1	25288136	25295035	+	945	-	GO:0005515;GO:0006281;GO:0006281;	-	transcript_id=BGIOSGA003856-TA"	KOG1897;virNOG00752	L	sp|Q6QNU4|DDB1_SOLLC DNA damage-binding protein 1 OS=Solanum lycopersicum GN=DDB1 PE=1 SV=1
BGIOSGA003882	1	25799374	25800114	+	741	-	GO:0045892;GO:0045892;	-	transcript_id=BGIOSGA003882-TA"	virNOG11758	S	sp|Q9S7T5|OFP14_ARATH Transcription repressor OFP14 OS=Arabidopsis thaliana GN=OFP14 PE=1 SV=1
BGIOSGA003944	1	26704098	26705652	+	1461	-	GO:0000166;GO:0005524;GO:0005524;GO:0005524;	-	transcript_id=BGIOSGA003944-TA"	virNOG03873	O	sp|Q8VZG2|HSR4_ARATH Protein HYPER-SENSITIVITY-RELATED 4 OS=Arabidopsis thaliana GN=HSR4 PE=2 SV=1
BGIOSGA003962	1	26857851	26860334	+	738	-	-	-	transcript_id=BGIOSGA003962-TA"	virNOG20475	S	sp|B3H5R8|SUMO8_ARATH Putative small ubiquitin-related modifier 8 OS=Arabidopsis thaliana GN=SUMO8 PE=1 SV=1
BGIOSGA004014	1	27838327	27839874	+	738	-	-	-	transcript_id=BGIOSGA004014-TA"	virNOG25638;virNOG26380	SR	-
BGIOSGA004022	1	28015847	28016513	+	444	-	GO:0009269;GO:0009269;	-	transcript_id=BGIOSGA004022-TA"	virNOG18295	S	sp|P46518|LEA14_GOSHI Late embryogenesis abundant protein Lea14-A OS=Gossypium hirsutum GN=LEA14-A PE=2 SV=1
BGIOSGA004029	1	28143642	28146544	+	1608	-	GO:0004497;GO:0004497;GO:0005506;GO:0005506;GO:0016020;GO:0016021;GO:0016021;GO:0016491;GO:0016705;GO:0016705;GO:0020037;GO:0020037;GO:0046872;GO:0055114;GO:0055114;GO:0055114;	-	transcript_id=BGIOSGA004029-TA"	virNOG04025	Q	sp|Q9LUC8|C7A13_ARATH Cytochrome P450 72A13 OS=Arabidopsis thaliana GN=CYP72A13 PE=2 SV=1
BGIOSGA004061	1	28602356	28603733	+	258	-	GO:0003677;GO:0003677;GO:0005634;GO:0005634;	-	transcript_id=BGIOSGA004061-TA"	virNOG22997;virNOG26143;virNOG24184	OK	sp|Q1A173|RADL6_ARATH Protein RADIALIS-like 6 OS=Arabidopsis thaliana GN=RL6 PE=2 SV=1
BGIOSGA004073	1	28750962	28752437	+	1476	-	GO:0008152;GO:0008152;GO:0016020;GO:0016021;GO:0016021;GO:0016740;GO:0016757;GO:0016758;GO:0016758;	-	Glycosyltransferase[Source:UniProtKB/TrEMBL;Acc:A2WT11]	virNOG07165	CG	sp|Q9AT54|SCGT_TOBAC Scopoletin glucosyltransferase OS=Nicotiana tabacum GN=TOGT1 PE=1 SV=1
BGIOSGA004096	1	29085557	29089504	+	1770	-	GO:0009734;GO:0009734;GO:0009921;GO:0009926;GO:0016020;GO:0016021;GO:0016021;GO:0016021;GO:0055085;GO:0055085;	K13947	Auxin efflux carrier component[Source:UniProtKB/TrEMBL;Acc:B8ACE0]	virNOG01386;NOG123063	PU	sp|Q5VP70|PIN3A_ORYSJ Auxin efflux carrier component 3a OS=Oryza sativa subsp. japonica GN=PIN3A PE=2 SV=1
BGIOSGA004111	1	29423820	29426101	+	1203	-	GO:0016788;GO:0016788;	K21026	transcript_id=BGIOSGA004111-TA"	virNOG15379	I	sp|Q94F40|GDL9_ARATH GDSL esterase/lipase At1g28600 OS=Arabidopsis thaliana GN=At1g28600 PE=2 SV=1
BGIOSGA004140	1	29839864	29846459	+	1380	-	GO:0003824;GO:0003824;GO:0004721;GO:0004722;GO:0004722;GO:0006470;GO:0006470;GO:0016787;GO:0043169;GO:0043169;GO:0046872;GO:0046872;	K14497	transcript_id=BGIOSGA004140-TA"	COG0631;virNOG10628	T	sp|Q5SN75|P2C08_ORYSJ Probable protein phosphatase 2C 8 OS=Oryza sativa subsp. japonica GN=Os01g0656200 PE=2 SV=1
BGIOSGA004165	1	30508585	30511630	+	402	-	GO:0003677;GO:0003677;GO:0005634;GO:0005634;	-	transcript_id=BGIOSGA004165-TA"	virNOG23521	R	sp|O64702|HMG14_ARATH High mobility group B protein 14 OS=Arabidopsis thaliana GN=HMGB14 PE=2 SV=2
BGIOSGA004167	1	30531437	30534478	+	402	-	GO:0003677;GO:0003677;GO:0005634;GO:0005634;	-	transcript_id=BGIOSGA004167-TA"	virNOG23521	R	sp|O64702|HMG14_ARATH High mobility group B protein 14 OS=Arabidopsis thaliana GN=HMGB14 PE=2 SV=2
BGIOSGA004186	1	31006478	31012374	+	2985	-	GO:0005515;GO:0009793;GO:0009793;	-	transcript_id=BGIOSGA004186-TA"	virNOG11480	R	sp|Q9SA76|PPR64_ARATH Pentatricopeptide repeat-containing protein At1g30610, chloroplastic OS=Arabidopsis thaliana GN=EMB2279 PE=3 SV=1
BGIOSGA004210	1	31360270	31362913	+	1335	-	-	-	transcript_id=BGIOSGA004210-TA"	virNOG10814	S	sp|Q8K1J5|SDE2_MOUSE Protein SDE2 homolog OS=Mus musculus GN=Sde2 PE=1 SV=1
BGIOSGA004212	1	31406772	31410187	+	1257	-	GO:0008887;GO:0008887;GO:0009507;GO:0009570;GO:0009570;GO:0009853;GO:0009853;GO:0009941;GO:0009941;GO:0016310;	K15918	transcript_id=BGIOSGA004212-TA"	virNOG12286	G	sp|Q944I4|GLYK_ARATH D-glycerate 3-kinase, chloroplastic OS=Arabidopsis thaliana GN=GLYK PE=1 SV=2
BGIOSGA004221	1	31524968	31526110	+	957	-	GO:0003677;GO:0003677;	K09422	transcript_id=BGIOSGA004221-TA"	virNOG06373	K	sp|Q9FKL2|MYB36_ARATH Transcription factor MYB36 OS=Arabidopsis thaliana GN=MYB36 PE=1 SV=1
BGIOSGA004223	1	31561080	31564729	+	2070	-	GO:0000226;GO:0000226;GO:0000910;GO:0008017;GO:0008017;	K16732	transcript_id=BGIOSGA004223-TA"	virNOG09290	Z	sp|Q9FHM4|MA653_ARATH 65-kDa microtubule-associated protein 3 OS=Arabidopsis thaliana GN=MAP65-3 PE=1 SV=1
BGIOSGA004230	1	31596480	31598817	+	2211	-	GO:0005515;GO:0006396;GO:0006396;	-	transcript_id=BGIOSGA004230-TA"	virNOG05262;lilNOG05744;KOG1271;NOG193009	AR	sp|Q9HCS7|SYF1_HUMAN Pre-mRNA-splicing factor SYF1 OS=Homo sapiens GN=XAB2 PE=1 SV=2
BGIOSGA004259	1	32087048	32092854	+	3465	-	GO:0000166;GO:0005524;GO:0005524;GO:0005524;GO:0016020;GO:0016021;GO:0016021;GO:0016021;GO:0016887;GO:0016887;GO:0042626;GO:0042626;GO:0055085;GO:0055085;	K05658	transcript_id=BGIOSGA004259-TA"	virNOG16487	Q	sp|O80725|AB4B_ARATH ABC transporter B family member 4 OS=Arabidopsis thaliana GN=ABCB4 PE=1 SV=1
BGIOSGA004269	1	32233062	32234318	+	1257	-	GO:0000166;GO:0004672;GO:0004672;GO:0004674;GO:0004674;GO:0005524;GO:0005524;GO:0005524;GO:0006468;GO:0006468;	-	transcript_id=BGIOSGA004269-TA"	virNOG14231	T	sp|O80888|M3K17_ARATH Mitogen-activated protein kinase kinase kinase 17 OS=Arabidopsis thaliana GN=MAPKKK17 PE=1 SV=1
BGIOSGA004277	1	32365828	32369665	+	2235	-	GO:0004252;GO:0004252;GO:0006508;GO:0006508;	-	transcript_id=BGIOSGA004277-TA"	COG1404;virNOG15951	OR	sp|F4JXC5|SBT54_ARATH Subtilisin-like protease SBT5.4 OS=Arabidopsis thaliana GN=SBT5.4 PE=1 SV=1
BGIOSGA004292	1	32525219	32526640	+	1422	-	GO:0005634;GO:0010629;GO:0046983;GO:0046983;	-	transcript_id=BGIOSGA004292-TA"	virNOG03492	K	sp|Q9ZPY8|AIB_ARATH Transcription factor ABA-INDUCIBLE bHLH-TYPE OS=Arabidopsis thaliana GN=AIB PE=2 SV=2
BGIOSGA004325	1	32879462	32882652	+	1266	-	GO:0003723;GO:0003723;	K06961	transcript_id=BGIOSGA004325-TA"	COG1094;virNOG08473	JR	sp|O74777|KRR1_SCHPO KRR1 small subunit processome component homolog OS=Schizosaccharomyces pombe (strain 972 / ATCC 24843) GN=mis3 PE=3 SV=1
BGIOSGA004326	1	32922395	32927069	+	1011	-	GO:0016020;GO:0016021;GO:0016021;	-	transcript_id=BGIOSGA004326-TA"	virNOG23823;poaNOG12104;virNOG39177	S	-
BGIOSGA004327	1	32949174	32951692	+	1530	-	-	-	transcript_id=BGIOSGA004327-TA"	poaNOG12104;virNOG10828;virNOG39177	SR	sp|Q3E944|FDL33_ARATH Putative F-box/FBD/LRR-repeat protein At5g25850 OS=Arabidopsis thaliana GN=At5g25850 PE=4 SV=1
BGIOSGA004357	1	33292954	33294472	+	1338	-	GO:0043531;GO:0043531;	-	transcript_id=BGIOSGA004357-TA"	KOG4658;virNOG15616	ST	sp|Q7XA40|RGA3_SOLBU Putative disease resistance protein RGA3 OS=Solanum bulbocastanum GN=RGA3 PE=2 SV=2
BGIOSGA004371	1	33383011	33384644	+	1143	-	-	-	transcript_id=BGIOSGA004371-TA"	virNOG00293	S	sp|F4JNX2|SDEH4_ARATH Senescence/dehydration-associated protein At4g35985, chloroplastic OS=Arabidopsis thaliana GN=P85 PE=2 SV=1
BGIOSGA004381	1	33527510	33529733	+	1878	-	-	-	transcript_id=BGIOSGA004381-TA"	virNOG20647;virNOG02729;poaNOG17762;virNOG40604	SR	sp|Q9S728|PDF1_ARATH Protodermal factor 1 OS=Arabidopsis thaliana GN=PDF1 PE=2 SV=1
BGIOSGA004389	1	33647661	33649025	+	1365	-	GO:0005515;	-	transcript_id=BGIOSGA004389-TA"	virNOG05259	R	sp|Q5PP26|PII2_ARATH Piriformospora indica-insensitive protein 2 OS=Arabidopsis thaliana GN=PII-2 PE=2 SV=1
BGIOSGA004401	1	33786172	33788822	+	1329	-	GO:0004497;GO:0004499;GO:0004499;GO:0016491;GO:0016491;GO:0016491;GO:0050660;GO:0050660;GO:0050661;GO:0050661;GO:0055114;GO:0055114;GO:0055114;	K11816	Flavin-containing monooxygenase[Source:UniProtKB/TrEMBL;Acc:B8A919]	virNOG06601	Q	sp|Q8VZ59|YUC6_ARATH Indole-3-pyruvate monooxygenase YUCCA6 OS=Arabidopsis thaliana GN=YUC6 PE=1 SV=1
BGIOSGA004450	1	34454713	34456426	+	789	-	-	-	transcript_id=BGIOSGA004450-TA"	virNOG08711	S	-
BGIOSGA004456	1	34542046	34542896	+	759	-	-	-	transcript_id=BGIOSGA004456-TA"	virNOG07683	S	sp|B4FFK9|OBP2A_MAIZE Oil body-associated protein 2A OS=Zea mays GN=OBAP2A PE=2 SV=1
BGIOSGA004462	1	34590424	34593518	+	666	-	GO:0003924;GO:0003924;GO:0005525;GO:0005525;	K07976	transcript_id=BGIOSGA004462-TA"	virNOG06062	U	sp|P40393|RIC2_ORYSJ Ras-related protein RIC2 OS=Oryza sativa subsp. japonica GN=RIC2 PE=2 SV=2
BGIOSGA004479	1	34918819	34919631	+	813	-	-	-	transcript_id=BGIOSGA004479-TA"	virNOG16273	K	sp|A2WV68|PCF7_ORYSI Transcription factor PCF7 OS=Oryza sativa subsp. indica GN=PCF7 PE=4 SV=1
BGIOSGA004485	1	35037687	35039458	+	984	-	GO:0009685;GO:0016491;GO:0016491;GO:0016491;GO:0045543;GO:0046872;GO:0046872;GO:0055114;GO:0055114;GO:0055114;	K04125	transcript_id=BGIOSGA004485-TA"	virNOG07456	Q	sp|Q9XG83|G2OX_PHACN Gibberellin 2-beta-dioxygenase OS=Phaseolus coccineus GN=GA2OX1 PE=2 SV=1
BGIOSGA004490	1	35213009	35213893	+	885	-	GO:0006351;GO:0006351;GO:0043565;GO:0043565;	-	transcript_id=BGIOSGA004490-TA"	virNOG19907	S	sp|Q9SN47|DOGL1_ARATH Protein DOG1-like 1 OS=Arabidopsis thaliana GN=DOGL1 PE=2 SV=1
BGIOSGA004508	1	35498843	35501157	+	543	-	GO:0006139;GO:0006139;GO:0006364;GO:0006364;	K07447	transcript_id=BGIOSGA004508-TA"	virNOG17878	S	sp|Q045P4|YQGF_LACGA Putative pre-16S rRNA nuclease OS=Lactobacillus gasseri (strain ATCC 33323 / DSM 20243 / JCM 1131 / NCIMB 11718 / AM63) GN=LGAS_0423 PE=3 SV=1
BGIOSGA004538	1	35988266	35990992	+	2028	-	-	-	transcript_id=BGIOSGA004538-TA"	virNOG08649	S	-
BGIOSGA004560	1	36273202	36273891	+	690	-	-	-	transcript_id=BGIOSGA004560-TA"	-	-	-
BGIOSGA004563	1	36358770	36359699	+	411	-	-	-	transcript_id=BGIOSGA004563-TA"	-	-	-
BGIOSGA004587	1	36851125	36851683	+	402	-	GO:0005488;	-	transcript_id=BGIOSGA004587-TA"	KOG4197;virNOG08973	R	sp|Q5PNY6|PUB21_ARATH U-box domain-containing protein 21 OS=Arabidopsis thaliana GN=PUB21 PE=2 SV=1
BGIOSGA004591	1	36914934	36918591	+	1641	-	GO:0004857;GO:0004857;GO:0005576;GO:0005576;GO:0005618;GO:0005618;GO:0005618;GO:0005618;GO:0005774;GO:0005774;GO:0005829;GO:0005829;GO:0009617;GO:0009617;GO:0016020;GO:0016021;GO:0016021;GO:0016787;GO:0030599;GO:0030599;GO:0030599;GO:0042545;GO:0042545;GO:0042545;GO:0043086;GO:0045330;GO:0045330;GO:0045490;GO:0045490;GO:0071555;	K01051	Pectinesterase[Source:UniProtKB/TrEMBL;Acc:A2WVV7]	virNOG06293	G	sp|P09607|PME21_SOLLC Pectinesterase 2.1 OS=Solanum lycopersicum GN=PME2.1 PE=2 SV=2
BGIOSGA004632	1	37411090	37411995	+	906	-	GO:0005515;	-	transcript_id=BGIOSGA004632-TA"	virNOG02629	O	sp|Q93ZT5|EDL3_ARATH EID1-like F-box protein 3 OS=Arabidopsis thaliana GN=EDL3 PE=2 SV=1
BGIOSGA004655	1	37790495	37794175	+	2082	-	GO:0003676;GO:0003676;	-	transcript_id=BGIOSGA004655-TA"	virNOG30877;KOG1887	OR	-
BGIOSGA004741	1	39050315	39054121	+	1101	-	GO:0016491;GO:0016491;GO:0016491;GO:0046872;GO:0046872;GO:0055114;GO:0055114;GO:0055114;	-	transcript_id=BGIOSGA004741-TA"	virNOG07799	Q	sp|Q9FFF6|DIOX5_ARATH Probable 2-oxoglutarate-dependent dioxygenase At5g05600 OS=Arabidopsis thaliana GN=At5g05600 PE=2 SV=1
BGIOSGA004744	1	39084247	39084738	+	369	-	GO:0004848;	-	transcript_id=BGIOSGA004744-TA"	virNOG07591	S	-
BGIOSGA004753	1	39273428	39273739	+	312	-	GO:0000786;GO:0000786;GO:0000786;GO:0003677;GO:0003677;GO:0003677;GO:0005634;GO:0005634;GO:0005634;GO:0005694;GO:0005730;GO:0005774;GO:0005829;GO:0005886;GO:0006334;GO:0006334;GO:0009414;GO:0009506;GO:0009507;GO:0009579;GO:0046982;GO:0046982;	K11254	Histone H4 [Source:UniProtKB/TrEMBL;Acc:A2WWR4]"	COG2036	B	sp|P0CG89|H4_SOYBN Histone H4 OS=Glycine max PE=3 SV=1
BGIOSGA004757	1	39317104	39318198	+	1095	-	-	-	transcript_id=BGIOSGA004757-TA"	virNOG09929	R	sp|O80624|MAKR4_ARATH Probable membrane-associated kinase regulator 4 OS=Arabidopsis thaliana GN=MAKR4 PE=3 SV=1
BGIOSGA004789	1	39803810	39805363	+	1245	-	GO:0003824;GO:0003824;GO:0004721;GO:0004722;GO:0004722;GO:0006470;GO:0006470;GO:0016020;GO:0016021;GO:0016021;GO:0016787;GO:0043169;GO:0043169;GO:0046872;GO:0046872;	K14497	transcript_id=BGIOSGA004789-TA"	virNOG06455	T	sp|Q5N9N2|P2C09_ORYSJ Probable protein phosphatase 2C 9 OS=Oryza sativa subsp. japonica GN=Os01g0846300 PE=2 SV=1
BGIOSGA004810	1	40132878	40133783	+	906	-	GO:0004553;GO:0004553;GO:0005975;GO:0005975;GO:0008152;GO:0016787;GO:0016798;	K01183	transcript_id=BGIOSGA004810-TA"	virNOG08992;virNOG12767	G	sp|P51614|CHIT3_VITVI Acidic endochitinase OS=Vitis vinifera GN=CHIT3 PE=2 SV=1
BGIOSGA004812	1	40152321	40152971	+	651	-	GO:0005773;GO:0005773;GO:0005794;GO:0005794;GO:0005886;GO:0005886;GO:0010017;GO:0010017;GO:0020037;GO:0020037;	-	transcript_id=BGIOSGA004812-TA"	virNOG11049	S	sp|Q9SR77|HBPL1_ARATH Heme-binding-like protein At3g10130, chloroplastic OS=Arabidopsis thaliana GN=At3g10130 PE=1 SV=1
BGIOSGA004820	1	40317915	40319366	+	1452	-	GO:0016747;GO:0016747;	-	transcript_id=BGIOSGA004820-TA"	virNOG08295	S	sp|Q9SND9|Y3028_ARATH Uncharacterized acetyltransferase At3g50280 OS=Arabidopsis thaliana GN=At3g50280 PE=3 SV=1
BGIOSGA004829	1	40507512	40509165	+	1164	-	GO:0030246;GO:0030246;GO:2001070;GO:2001070;	-	transcript_id=BGIOSGA004829-TA"	virNOG10624	R	sp|P36914|AMYG_ASPOR Glucoamylase OS=Aspergillus oryzae (strain ATCC 42149 / RIB 40) GN=glaA PE=2 SV=2
BGIOSGA004836	1	40639503	40640872	+	1044	-	-	-	transcript_id=BGIOSGA004836-TA"	virNOG07870	R	-
BGIOSGA004839	1	40712313	40715329	+	717	-	GO:0003723;GO:0003723;GO:0003735;GO:0003735;GO:0006412;GO:0006412;GO:0015934;GO:0015934;	K02865	transcript_id=BGIOSGA004839-TA"	COG0081;virNOG03223	J	sp|B7F845|R10A_ORYSJ 60S ribosomal protein L10a OS=Oryza sativa subsp. japonica GN=RPL10A PE=1 SV=1
BGIOSGA004865	1	41062560	41065035	+	1020	-	GO:0005634;GO:0005737;GO:0005829;GO:0005975;GO:0005975;GO:0005975;GO:0005983;GO:0005986;GO:0009737;GO:0009750;GO:0015979;GO:0016311;GO:0016787;GO:0016791;GO:0016791;GO:0030388;GO:0042132;GO:0042132;GO:0042132;GO:0042578;GO:0042578;GO:0046872;GO:0046872;	K03841	Fructose-1,6-bisphosphatase, cytosolic[Source:UniProtKB/Swiss-Prot;Acc:A2WXB2]	COG0158;virNOG02513	G	sp|Q0JHF8|F16P2_ORYSJ Fructose-1,6-bisphosphatase, cytosolic OS=Oryza sativa subsp. japonica GN=CFBP1 PE=1 SV=2
BGIOSGA004891	1	41357746	41359605	+	1599	-	GO:0016020;GO:0016020;GO:0016020;GO:0016021;GO:0016021;GO:0022857;GO:0022857;GO:0055085;GO:0055085;	-	transcript_id=BGIOSGA004891-TA"	virNOG06012;virNOG10591	E	sp|Q0WP01|PTR9_ARATH Protein NRT1/ PTR FAMILY 5.10 OS=Arabidopsis thaliana GN=NPF5.10 PE=2 SV=1
BGIOSGA004912	1	41651263	41656270	+	903	-	GO:0003676;GO:0003676;GO:0003723;GO:0003723;	-	transcript_id=BGIOSGA004912-TA"	virNOG00127	R	sp|Q9M1S3|ARP1_ARATH Probable RNA-binding protein ARP1 OS=Arabidopsis thaliana GN=ARP1 PE=2 SV=1
BGIOSGA004919	1	41784877	41787323	+	747	-	-	-	transcript_id=BGIOSGA004919-TA"	virNOG17491	S	-
BGIOSGA004948	1	42198916	42199214	+	186	-	-	-	transcript_id=BGIOSGA004948-TA"	-	-	-
BGIOSGA004952	1	42268602	42272179	+	1509	-	GO:0005516;GO:0005516;GO:0006952;GO:0006952;GO:0006952;GO:0009607;GO:0009607;GO:0016020;GO:0016021;GO:0016021;GO:0016021;	K08472	MLO-like protein[Source:UniProtKB/TrEMBL;Acc:B8A7C8]	virNOG06480	S	sp|O49621|MLO1_ARATH MLO-like protein 1 OS=Arabidopsis thaliana GN=MLO1 PE=1 SV=1
BGIOSGA004955	1	42319604	42320518	+	810	LBD6	GO:0005634;GO:0005634;GO:0007275;GO:0007275;	-	LOB domain-containing protein 6[Source:UniProtKB/Swiss-Prot;Acc:A2WXT0]	virNOG15401	S	sp|Q8LQH4|LBD6_ORYSJ LOB domain-containing protein 6 OS=Oryza sativa subsp. japonica GN=LBD6 PE=2 SV=1
BGIOSGA005006	1	43100534	43102457	+	1830	-	GO:0000145;GO:0000145;GO:0006887;GO:0006887;	-	transcript_id=BGIOSGA005006-TA"	virNOG29737;virNOG12412	U	sp|Q9LZD3|E70A1_ARATH Exocyst complex component EXO70A1 OS=Arabidopsis thaliana GN=EXO70A1 PE=1 SV=1
BGIOSGA005039	1	43547940	43548849	+	372	-	GO:0010375;GO:0019901;GO:0033612;GO:2000123;GO:2000123;	-	transcript_id=BGIOSGA005039-TA"	virNOG21738	R	sp|Q9SV72|EPFL9_ARATH EPIDERMAL PATTERNING FACTOR-like protein 9 OS=Arabidopsis thaliana GN=EPFL9 PE=1 SV=1
BGIOSGA005044	1	43676215	43679285	+	1449	-	GO:0008430;GO:0008430;	K17285	transcript_id=BGIOSGA005044-TA"	virNOG00199	P	sp|O23264|SEBP1_ARATH Selenium-binding protein 1 OS=Arabidopsis thaliana GN=SBP1 PE=1 SV=1
BGIOSGA005088	1	44307090	44309101	+	1314	-	GO:0016747;GO:0016747;	-	transcript_id=BGIOSGA005088-TA"	virNOG02538;virNOG16751	SR	sp|Q94CD1|HHT1_ARATH Omega-hydroxypalmitate O-feruloyl transferase OS=Arabidopsis thaliana GN=HHT1 PE=1 SV=1
BGIOSGA005090	1	44378059	44378838	+	687	-	GO:0003677;GO:0003677;GO:0003677;GO:0005634;GO:0005634;GO:0006351;GO:0006351;GO:0006355;GO:0006355;GO:0006355;	-	transcript_id=BGIOSGA005090-TA"	virNOG24384	S	sp|Q9FY93|NAC83_ARATH NAC domain-containing protein 83 OS=Arabidopsis thaliana GN=NAC083 PE=1 SV=1
BGIOSGA005097	1	44521063	44522504	+	939	-	GO:0003677;GO:0003677;	-	transcript_id=BGIOSGA005097-TA"	virNOG00327	S	sp|Q8VZ20|ASR3_ARATH Trihelix transcription factor ASR3 OS=Arabidopsis thaliana GN=ASR3 PE=1 SV=1
BGIOSGA005106	1	44698936	44703115	+	1872	-	GO:0015079;GO:0015079;GO:0016020;GO:0016020;GO:0016020;GO:0016021;GO:0016021;GO:0071805;GO:0071805;	-	transcript_id=BGIOSGA005106-TA"	virNOG05983;COG3158	P	sp|Q5JK32|HAK5_ORYSJ Potassium transporter 5 OS=Oryza sativa subsp. japonica GN=HAK5 PE=2 SV=2
BGIOSGA005130	1	45148411	45148887	+	477	-	GO:0016020;GO:0016021;GO:0016021;	-	transcript_id=BGIOSGA005130-TA"	euNOG45853;virNOG36429	R	sp|Q94F57|AGP26_ARATH Classical arabinogalactan protein 26 OS=Arabidopsis thaliana GN=AGP26 PE=2 SV=2
BGIOSGA005145	1	45495025	45496326	+	1302	-	GO:0005515;	-	transcript_id=BGIOSGA005145-TA"	virNOG11365	R	sp|O48716|JGB_ARATH Protein JINGUBANG OS=Arabidopsis thaliana GN=JGB PE=1 SV=1
BGIOSGA005161	1	45748890	45750020	+	1131	-	GO:0000989;GO:0000989;GO:0003712;GO:0005634;GO:0005634;GO:0006351;GO:0006351;GO:0006355;GO:0006355;	-	transcript_id=BGIOSGA005161-TA"	virNOG07575	K	sp|Q9LPR8|SCL3_ARATH Scarecrow-like protein 3 OS=Arabidopsis thaliana GN=SCL3 PE=1 SV=1
BGIOSGA005174	1	45883950	45887636	+	2040	-	GO:0016020;GO:0016020;GO:0016020;GO:0016021;GO:0016021;	K21989	transcript_id=BGIOSGA005174-TA"	virNOG00373	S	sp|F4JCY2|CSCL8_ARATH CSC1-like protein At3g54510 OS=Arabidopsis thaliana GN=At3g54510 PE=3 SV=1
BGIOSGA005215	1	46302930	46308997	+	933	-	GO:0003676;GO:0003676;GO:0003723;GO:0003723;	-	transcript_id=BGIOSGA005215-TA"	virNOG16796	R	sp|Q9M1S3|ARP1_ARATH Probable RNA-binding protein ARP1 OS=Arabidopsis thaliana GN=ARP1 PE=2 SV=1
BGIOSGA005232	1	46516084	46517154	+	1071	-	GO:0004601;GO:0004601;GO:0004601;GO:0005576;GO:0005576;GO:0006979;GO:0006979;GO:0006979;GO:0016491;GO:0020037;GO:0020037;GO:0020037;GO:0042744;GO:0042744;GO:0042744;GO:0046872;GO:0046872;GO:0055114;GO:0055114;GO:0055114;GO:0098869;	K00430	Peroxidase [Source:UniProtKB/TrEMBL;Acc:A2WZD9]"	virNOG09000	G	sp|P84516|PER1_SORBI Cationic peroxidase SPC4 OS=Sorghum bicolor GN=Sb03g046810 PE=1 SV=2
BGIOSGA005246	1	46677481	46682012	+	1761	-	GO:0004553;GO:0004553;GO:0005975;GO:0005975;GO:0008152;GO:0016787;GO:0016798;	K20848	transcript_id=BGIOSGA005246-TA"	virNOG12187	G	sp|Q5JJV0|INV4_ORYSJ Beta-fructofuranosidase, insoluble isoenzyme 4 OS=Oryza sativa subsp. japonica GN=CIN4 PE=2 SV=1
BGIOSGA005308	2	37844246	37850169	-	2370	-	GO:0004672;GO:0004672;GO:0005524;GO:0005524;GO:0006468;GO:0006468;GO:0016020;GO:0016021;GO:0016021;	-	transcript_id=BGIOSGA005308-TA"	virNOG03692	T	sp|Q84MA9|Y1063_ARATH Inactive leucine-rich repeat receptor-like serine/threonine-protein kinase At1g60630 OS=Arabidopsis thaliana GN=At1g60630 PE=2 SV=1
BGIOSGA005310	2	37840788	37841688	-	768	-	-	-	transcript_id=BGIOSGA005310-TA"	virNOG35112	R	-
BGIOSGA005312	2	37829281	37830074	-	396	RR3	GO:0000160;GO:0000160;GO:0000160;GO:0005634;GO:0005634;GO:0005829;GO:0005829;GO:0006351;GO:0006351;GO:0006355;GO:0006355;GO:0009735;GO:0009735;GO:0009736;GO:0009736;	K14492	Two-component response regulator ORR3[Source:UniProtKB/Swiss-Prot;Acc:Q4GZK8]	virNOG20258	K	sp|Q6K9T0|ORR3_ORYSJ Two-component response regulator ORR3 OS=Oryza sativa subsp. japonica GN=RR3 PE=2 SV=1
BGIOSGA005315	2	37814840	37817266	-	2427	-	-	-	transcript_id=BGIOSGA005315-TA"	-	-	-
BGIOSGA005353	2	37299389	37300727	-	957	-	GO:0043531;GO:0043531;	-	transcript_id=BGIOSGA005353-TA"	KOG4658;virNOG12441;virNOG16854;virNOG28578	T	sp|Q9M667|RPP13_ARATH Disease resistance protein RPP13 OS=Arabidopsis thaliana GN=RPP13 PE=2 SV=2
BGIOSGA005382	2	36811820	36812566	-	747	-	GO:0003677;GO:0003677;GO:0005634;GO:0005634;GO:0006351;GO:0006355;GO:0006355;GO:0007275;GO:0007275;GO:0009299;GO:0009299;GO:0090698;GO:0090698;	-	Protein G1-like6 [Source:UniProtKB/Swiss-Prot;Acc:A2XAV5]	virNOG17550	S	sp|Q6K5X1|G1L6_ORYSJ Protein G1-like6 OS=Oryza sativa subsp. japonica GN=G1L6 PE=1 SV=1
BGIOSGA005398	2	36569289	36571705	-	1356	-	GO:0030247;GO:0030247;	-	transcript_id=BGIOSGA005398-TA"	-	-	sp|Q39191|WAK1_ARATH Wall-associated receptor kinase 1 OS=Arabidopsis thaliana GN=WAK1 PE=1 SV=2
BGIOSGA005417	2	36275709	36276857	-	870	-	GO:0005515;GO:0005634;GO:0005634;GO:0005634;GO:0006351;GO:0006351;GO:0006355;GO:0006355;GO:0006355;GO:0009734;GO:0009734;	-	Auxin-responsive protein[Source:UniProtKB/TrEMBL;Acc:A2XAP4]	NOG101974;virNOG21947	RK	sp|Q6K846|IAA9_ORYSJ Auxin-responsive protein IAA9 OS=Oryza sativa subsp. japonica GN=IAA9 PE=2 SV=1
BGIOSGA005432	2	36032036	36035908	-	2190	MCM5	GO:0000166;GO:0000347;GO:0003677;GO:0003677;GO:0003677;GO:0003678;GO:0003682;GO:0003688;GO:0003688;GO:0004386;GO:0004386;GO:0005524;GO:0005524;GO:0005524;GO:0005634;GO:0005634;GO:0005634;GO:0005634;GO:0005737;GO:0006260;GO:0006260;GO:0006260;GO:0006270;GO:0006270;GO:0007049;GO:0007049;GO:0016787;GO:0032508;GO:0042555;GO:0042555;	K02209	DNA replication licensing factor MCM5[Source:UniProtKB/Swiss-Prot;Acc:B8AEH3]	virNOG02236	L	sp|B8AEH3|MCM5_ORYSI DNA replication licensing factor MCM5 OS=Oryza sativa subsp. indica GN=MCM5 PE=3 SV=1
BGIOSGA005460	2	35680104	35681390	-	1287	-	GO:0016020;GO:0016021;GO:0016021;	-	transcript_id=BGIOSGA005460-TA"	virNOG07726	O	sp|Q9ZV53|ATL49_ARATH Putative RING-H2 finger protein ATL49 OS=Arabidopsis thaliana GN=ATL49 PE=3 SV=1
BGIOSGA005468	2	35533004	35533540	-	537	-	GO:0005576;GO:0005576;	-	transcript_id=BGIOSGA005468-TA"	virNOG20051	S	sp|Q05968|PR1_HORVU Pathogenesis-related protein 1 OS=Hordeum vulgare PE=2 SV=1
BGIOSGA005475	2	35434407	35435633	-	1227	-	GO:0005515;	-	transcript_id=BGIOSGA005475-TA"	virNOG28037;virNOG12950	SR	-
BGIOSGA005485	2	35232398	35234578	-	768	-	GO:0005524;GO:0005524;GO:0005737;GO:0005737;GO:0006457;GO:0006457;GO:0046914;GO:0046914;GO:1901671;GO:1901671;	K04078	transcript_id=BGIOSGA005485-TA"	virNOG08313	O	sp|O65282|CH20_ARATH 20 kDa chaperonin, chloroplastic OS=Arabidopsis thaliana GN=CPN20 PE=1 SV=2
BGIOSGA005515	2	34791115	34793619	-	2103	-	GO:0016020;GO:0016021;GO:0016021;	-	transcript_id=BGIOSGA005515-TA"	virNOG07297	S	sp|Q9FG35|TBR_ARATH Protein trichome birefringence OS=Arabidopsis thaliana GN=TBR PE=1 SV=1
BGIOSGA005528	2	34637600	34641326	-	615	-	GO:0004725;GO:0004725;GO:0005634;GO:0005634;GO:0005737;GO:0005737;GO:0016311;GO:0016311;GO:0016791;GO:0016791;GO:0035335;GO:1900150;GO:1900150;	K18045	transcript_id=BGIOSGA005528-TA"	virNOG12977	V	sp|Q9ZVN4|Y1500_ARATH Probable tyrosine-protein phosphatase At1g05000 OS=Arabidopsis thaliana GN=At1g05000 PE=1 SV=1
BGIOSGA005555	2	34295307	34298286	-	1923	-	GO:0016491;GO:0016491;GO:0020037;GO:0020037;GO:0051536;GO:0051536;GO:0055114;GO:0055114;	-	transcript_id=BGIOSGA005555-TA"	COG0155;virNOG11793	CP	sp|Q42997|NIR_ORYSJ Ferredoxin--nitrite reductase, chloroplastic OS=Oryza sativa subsp. japonica GN=Os01g0357100 PE=2 SV=1
BGIOSGA005559	2	34262355	34264719	-	1743	-	-	-	transcript_id=BGIOSGA005559-TA"	KOG4658;virNOG05006	T	sp|Q9LRR4|R13L1_ARATH Putative disease resistance RPP13-like protein 1 OS=Arabidopsis thaliana GN=RPPL1 PE=3 SV=1
BGIOSGA005590	2	33883081	33885252	-	1152	-	GO:0005515;	-	transcript_id=BGIOSGA005590-TA"	strNOG29539	S	-
BGIOSGA005594	2	33859000	33859433	-	333	-	-	-	transcript_id=BGIOSGA005594-TA"	virNOG21363	R	sp|Q9LFT5|EPFL1_ARATH EPIDERMAL PATTERNING FACTOR-like protein 1 OS=Arabidopsis thaliana GN=EPFL1 PE=1 SV=1
BGIOSGA005604	2	33731301	33733257	-	945	-	GO:0005509;GO:0005509;GO:0005544;GO:0005544;GO:0005544;	K17098	Annexin [Source:UniProtKB/TrEMBL;Acc:A2X9Q4]"	virNOG08442	U	sp|Q9LX07|ANXD7_ARATH Annexin D7 OS=Arabidopsis thaliana GN=ANNAT7 PE=2 SV=1
BGIOSGA005649	2	32976443	32976721	-	279	-	-	-	transcript_id=BGIOSGA005649-TA"	virNOG26348;virNOG23975	S	-
BGIOSGA005655	2	32902134	32903237	-	1104	-	GO:0016740;GO:0016757;GO:0016757;	-	Hexosyltransferase[Source:UniProtKB/TrEMBL;Acc:A2X9F4]	virNOG10963	G	sp|O04536|GATL9_ARATH Probable galacturonosyltransferase-like 9 OS=Arabidopsis thaliana GN=GATL9 PE=2 SV=1
BGIOSGA005689	2	32288752	32289018	-	267	-	-	-	transcript_id=BGIOSGA005689-TA"	virNOG22893	S	-
BGIOSGA005696	2	32186125	32188136	-	1347	-	GO:0016020;GO:0016021;GO:0016021;	K14207	transcript_id=BGIOSGA005696-TA"	virNOG15822	E	sp|Q9LI61|AVT6A_ARATH Amino acid transporter AVT6A OS=Arabidopsis thaliana GN=AVT6A PE=2 SV=1
BGIOSGA005701	2	32106349	32107113	-	765	-	GO:0005634;GO:0005634;GO:0006355;GO:0006355;GO:0009738;GO:0009785;GO:0009793;GO:0010262;GO:0043565;GO:0043565;GO:0045723;GO:0045893;GO:0046982;GO:0046982;	-	Leafy cotyledon 1[Source:UniProtKB/TrEMBL;Acc:Q84N51]	virNOG18582	K	sp|Q84W66|NFYB6_ARATH Nuclear transcription factor Y subunit B-6 OS=Arabidopsis thaliana GN=NFYB6 PE=1 SV=2
BGIOSGA005742	2	31469437	31473980	-	1620	HMG1	GO:0004420;GO:0004420;GO:0004420;GO:0005783;GO:0005789;GO:0005789;GO:0008299;GO:0008299;GO:0008299;GO:0015936;GO:0015936;GO:0016020;GO:0016021;GO:0016021;GO:0016021;GO:0016491;GO:0016616;GO:0016616;GO:0050661;GO:0050661;GO:0050662;GO:0050662;GO:0055114;GO:0055114;GO:0055114;	K00021	3-hydroxy-3-methylglutaryl-coenzyme A reductase 1[Source:UniProtKB/Swiss-Prot;Acc:A2X8W3]	virNOG15754	I	sp|A2X8W3|HMDH1_ORYSI 3-hydroxy-3-methylglutaryl-coenzyme A reductase 1 OS=Oryza sativa subsp. indica GN=HMG1 PE=2 SV=2
BGIOSGA005746	2	31414575	31417799	-	2208	-	GO:0004672;GO:0004672;GO:0005524;GO:0005524;GO:0006468;GO:0006468;GO:0016020;GO:0016021;GO:0016021;GO:0030246;GO:0030246;	-	transcript_id=BGIOSGA005746-TA"	virNOG13100	T	sp|Q9FG33|LRKS5_ARATH Probable L-type lectin-domain containing receptor kinase S.5 OS=Arabidopsis thaliana GN=LECRKS5 PE=2 SV=1
BGIOSGA005751	2	31364459	31365593	-	750	-	-	-	transcript_id=BGIOSGA005751-TA"	virNOG19717	S	-
BGIOSGA005764	2	31098102	31099761	-	972	-	GO:0003677;GO:0003677;GO:0003677;GO:0005634;GO:0005634;GO:0006355;GO:0006355;	-	transcript_id=BGIOSGA005764-TA"	virNOG03556	R	sp|Q9FM03|DOF56_ARATH Dof zinc finger protein DOF5.6 OS=Arabidopsis thaliana GN=DOF5.6 PE=2 SV=2
BGIOSGA005767	2	31083751	31085780	-	1020	-	-	-	transcript_id=BGIOSGA005767-TA"	virNOG03379	R	sp|Q59695|ACOC_PSEPU Dihydrolipoyllysine-residue acetyltransferase component of acetoin cleaving system OS=Pseudomonas putida GN=acoC PE=3 SV=1
BGIOSGA005770	2	31001801	31005335	-	2400	-	GO:0004842;GO:0004842;GO:0005488;GO:0016567;GO:0016567;GO:0016567;GO:0016740;	-	RING-type E3 ubiquitin transferase[Source:UniProtKB/TrEMBL;Acc:B8AH98]	virNOG04897	S	sp|O48700|PUB6_ARATH U-box domain-containing protein 6 OS=Arabidopsis thaliana GN=PUB6 PE=2 SV=2
BGIOSGA005771	2	30983153	30985029	-	1086	-	GO:0046983;GO:0046983;	-	transcript_id=BGIOSGA005771-TA"	virNOG15161	K	sp|Q8GY61|BH063_ARATH Transcription factor bHLH63 OS=Arabidopsis thaliana GN=BHLH63 PE=1 SV=1
BGIOSGA005777	2	30899834	30901702	-	1869	-	GO:0016702;GO:0016702;GO:0046872;GO:0046872;GO:0055114;GO:0055114;	K09840	transcript_id=BGIOSGA005777-TA"	virNOG06560	Q	sp|Q6YVJ0|NCED1_ORYSJ 9-cis-epoxycarotenoid dioxygenase NCED1, chloroplastic OS=Oryza sativa subsp. japonica GN=NCED1 PE=2 SV=1
BGIOSGA005787	2	30668717	30671445	-	1596	PUT1	GO:0003333;GO:0005886;GO:0005886;GO:0015171;GO:0015203;GO:0015203;GO:0015293;GO:0015293;GO:0015846;GO:0016020;GO:0016020;GO:0016020;GO:0016021;GO:0016021;GO:0022857;GO:0022857;GO:0055085;GO:0055085;GO:1902047;	-	Polyamine transporter PUT1 [Source:UniProtKB/Swiss-Prot;Acc:A2X8M8]	virNOG02284	E	sp|Q6Z8D0|PUT1_ORYSJ Polyamine transporter PUT1 OS=Oryza sativa subsp. japonica GN=PUT1 PE=1 SV=1
BGIOSGA005788	2	30665548	30666891	-	1038	-	GO:0009916;GO:0009916;GO:0009916;GO:0016020;GO:0016021;GO:0016021;GO:0016491;GO:0046872;GO:0046872;GO:0055114;GO:0055114;GO:0055114;GO:0070469;GO:0070469;GO:0102721;GO:0102721;	K17893	Ubiquinol oxidase[Source:UniProtKB/TrEMBL;Acc:A2X8M7]	poaNOG04365;virNOG04111	CR	sp|Q8W855|AOX1C_ORYSJ Ubiquinol oxidase 1c, mitochondrial OS=Oryza sativa subsp. japonica GN=AOX1C PE=2 SV=1
BGIOSGA005795	2	30535259	30538346	-	1710	-	GO:0003824;GO:0003824;GO:0008152;GO:0008152;	K01904	transcript_id=BGIOSGA005795-TA"	virNOG03431	H	sp|Q42982|4CL2_ORYSJ Probable 4-coumarate--CoA ligase 2 OS=Oryza sativa subsp. japonica GN=4CL2 PE=2 SV=2
BGIOSGA005802	2	30334221	30343536	-	3795	-	GO:0000166;GO:0005524;GO:0005524;GO:0005524;GO:0005739;GO:0005739;GO:0016020;GO:0016021;GO:0016021;GO:0016021;GO:0016887;GO:0016887;GO:0042626;GO:0042626;GO:0055085;GO:0055085;	K05658	transcript_id=BGIOSGA005802-TA"	virNOG12908	Q	sp|Q8LPK2|AB2B_ARATH ABC transporter B family member 2 OS=Arabidopsis thaliana GN=ABCB2 PE=1 SV=3
BGIOSGA005821	2	29951279	29951799	-	441	-	-	-	transcript_id=BGIOSGA005821-TA"	virNOG20079	S	-
BGIOSGA005835	2	29743731	29744966	-	1236	-	GO:0003677;GO:0003677;GO:0003677;GO:0005634;GO:0005634;GO:0006351;GO:0006351;GO:0006355;GO:0006355;	-	transcript_id=BGIOSGA005835-TA"	virNOG17812	K	sp|Q6EU30|Y2835_ORYSJ B3 domain-containing protein Os02g0683500 OS=Oryza sativa subsp. japonica GN=Os02g0683500 PE=2 SV=1
BGIOSGA005856	2	29185479	29187203	-	1467	-	GO:0015743;GO:0015743;GO:0016020;GO:0016021;GO:0016021;	-	transcript_id=BGIOSGA005856-TA"	virNOG14467	R	sp|O23086|ALMTA_ARATH Aluminum-activated malate transporter 10 OS=Arabidopsis thaliana GN=ALMT10 PE=3 SV=2
BGIOSGA005893	2	28550925	28551809	-	885	-	-	-	transcript_id=BGIOSGA005893-TA"	virNOG14898	R	-
BGIOSGA005915	2	28237112	28238023	-	912	-	GO:0003677;GO:0003677;GO:0003677;GO:0003700;GO:0003700;GO:0005634;GO:0005634;GO:0006351;GO:0006351;GO:0006355;GO:0006355;GO:0006355;	K09286	transcript_id=BGIOSGA005915-TA"	virNOG18409	K	sp|O80337|EF100_ARATH Ethylene-responsive transcription factor 1A OS=Arabidopsis thaliana GN=ERF1A PE=1 SV=2
BGIOSGA005924	2	28102539	28105760	-	639	-	GO:0003677;GO:0003700;GO:0003700;GO:0005634;GO:0005634;GO:0006351;GO:0006351;GO:0006355;GO:0006355;GO:0006355;GO:0043565;GO:0043565;	-	transcript_id=BGIOSGA005924-TA"	virNOG09154	K	sp|Q93WY4|WRK12_ARATH Probable WRKY transcription factor 12 OS=Arabidopsis thaliana GN=WRKY12 PE=2 SV=1
BGIOSGA005930	2	28033512	28037662	-	2019	-	GO:0016020;GO:0016021;GO:0016021;GO:0055085;GO:0055085;	-	transcript_id=BGIOSGA005930-TA"	virNOG02757	P	sp|Q6H3Z3|YSL15_ORYSJ Iron-phytosiderophore transporter YSL15 OS=Oryza sativa subsp. japonica GN=YSL15 PE=2 SV=1
BGIOSGA005931	2	28003614	28007071	-	972	-	GO:0016020;GO:0016021;GO:0016021;GO:0055085;GO:0055085;	-	transcript_id=BGIOSGA005931-TA"	virNOG02945	P	sp|Q6H3Z6|YSL2_ORYSJ Metal-nicotianamine transporter YSL2 OS=Oryza sativa subsp. japonica GN=YSL2 PE=2 SV=2
BGIOSGA005932	2	27994207	27994869	-	417	-	GO:0016020;GO:0016021;GO:0016021;GO:0020037;GO:0020037;GO:0020037;GO:0046872;GO:0046872;	-	transcript_id=BGIOSGA005932-TA"	virNOG21712	C	sp|Q42342|CYB5E_ARATH Cytochrome b5 isoform E OS=Arabidopsis thaliana GN=CYTB5-E PE=1 SV=2
BGIOSGA005934	2	27931631	27934761	-	1713	-	GO:0003677;GO:0003677;	-	transcript_id=BGIOSGA005934-TA"	virNOG04216	K	sp|Q39117|TGT2_ARATH Trihelix transcription factor GT-2 OS=Arabidopsis thaliana GN=GT-2 PE=2 SV=1
BGIOSGA005951	2	27592080	27594299	-	861	-	GO:0007275;GO:0007275;	-	transcript_id=BGIOSGA005951-TA"	virNOG07280	R	sp|Q6H668|YAB4_ORYSJ Protein YABBY 4 OS=Oryza sativa subsp. japonica GN=YAB4 PE=2 SV=1
BGIOSGA005957	2	27508857	27510421	-	612	-	-	-	transcript_id=BGIOSGA005957-TA"	virNOG12192	S	sp|Q9M2D8|Y3126_ARATH Uncharacterized protein At3g61260 OS=Arabidopsis thaliana GN=At3g61260 PE=1 SV=1
BGIOSGA005960	2	27437485	27439122	-	1491	-	-	-	transcript_id=BGIOSGA005960-TA"	virNOG16536	R	sp|Q9M2Z4|MSBP2_ARATH Membrane steroid-binding protein 2 OS=Arabidopsis thaliana GN=MSBP2 PE=1 SV=1
BGIOSGA005968	2	27321054	27321503	-	450	-	GO:0015979;GO:0015979;	-	transcript_id=BGIOSGA005968-TA"	virNOG08073;virNOG21630	HR	sp|P80680|FTRV_MAIZE Ferredoxin-thioredoxin reductase, variable chain OS=Zea mays PE=1 SV=1
BGIOSGA005969	2	27314255	27315933	-	1590	-	-	-	transcript_id=BGIOSGA005969-TA"	virNOG05185	S	sp|Q5XVH5|Y1710_ARATH Uncharacterized protein At1g65710 OS=Arabidopsis thaliana GN=At1g65710 PE=2 SV=1
BGIOSGA005975	2	27245837	27246751	-	690	-	-	-	transcript_id=BGIOSGA005975-TA"	virNOG00237	S	sp|Q9FTA0|GEML4_ARATH GEM-like protein 4 OS=Arabidopsis thaliana GN=At5g08350 PE=2 SV=1
BGIOSGA006000	2	26736689	26740349	-	2172	-	GO:0003824;GO:0003824;GO:0005737;GO:0005737;GO:0005737;GO:0006559;GO:0006559;GO:0009698;GO:0009800;GO:0009800;GO:0016829;GO:0016841;GO:0016841;GO:0045548;GO:0045548;	K10775	Phenylalanine ammonia-lyase[Source:UniProtKB/TrEMBL;Acc:B8AFQ7]	COG2986;virNOG03421	QE	sp|A2X7F7|PAL2_ORYSI Phenylalanine ammonia-lyase OS=Oryza sativa subsp. indica GN=ZB8 PE=3 SV=1
BGIOSGA006004	2	26693433	26698922	-	960	-	GO:0004001;GO:0004001;GO:0006166;GO:0006166;GO:0006167;GO:0016773;GO:0016773;	K00856	transcript_id=BGIOSGA006004-TA"	COG0524;virNOG01893	FG	sp|Q9LZG0|ADK2_ARATH Adenosine kinase 2 OS=Arabidopsis thaliana GN=ADK2 PE=1 SV=1
BGIOSGA006030	2	26342959	26344515	-	870	-	GO:0003677;GO:0003677;	K09422	transcript_id=BGIOSGA006030-TA"	virNOG18825	K	sp|Q9C9G7|MYB62_ARATH Transcription factor MYB62 OS=Arabidopsis thaliana GN=MYB62 PE=2 SV=1
BGIOSGA006053	2	25865367	25871192	-	1749	-	GO:0005515;	-	transcript_id=BGIOSGA006053-TA"	virNOG01029	R	sp|Q8N1E6|FXL14_HUMAN F-box/LRR-repeat protein 14 OS=Homo sapiens GN=FBXL14 PE=1 SV=1
BGIOSGA006055	2	25850509	25851096	-	588	-	-	K03098	transcript_id=BGIOSGA006055-TA"	virNOG02520	M	sp|Q9FGT8|TIL_ARATH Temperature-induced lipocalin-1 OS=Arabidopsis thaliana GN=TIL PE=1 SV=1
BGIOSGA006096	2	25305957	25307300	-	1344	-	GO:0000166;GO:0004672;GO:0004672;GO:0004674;GO:0004674;GO:0004674;GO:0005524;GO:0005524;GO:0005524;GO:0006468;GO:0006468;GO:0016301;GO:0016310;GO:0016740;	K20714	transcript_id=BGIOSGA006096-TA"	virNOG12259	T	sp|Q9LSF1|OXI1_ARATH Serine/threonine-protein kinase OXI1 OS=Arabidopsis thaliana GN=OXI1 PE=1 SV=1
BGIOSGA006161	2	24278452	24278966	-	366	-	GO:0030001;GO:0030001;GO:0046872;GO:0046872;	-	transcript_id=BGIOSGA006161-TA"	virNOG23376	S	sp|F4JDJ0|HIP47_ARATH Heavy metal-associated isoprenylated plant protein 47 OS=Arabidopsis thaliana GN=HIPP47 PE=3 SV=1
BGIOSGA006179	2	24093471	24094319	-	849	-	GO:0016020;GO:0016020;	K17080	transcript_id=BGIOSGA006179-TA"	virNOG05807	O	sp|O04331|PHB3_ARATH Prohibitin-3, mitochondrial OS=Arabidopsis thaliana GN=PHB3 PE=1 SV=1
BGIOSGA006190	2	23894578	23897858	-	1608	SUT5	GO:0005364;GO:0005364;GO:0005886;GO:0005887;GO:0005887;GO:0005985;GO:0005985;GO:0008506;GO:0008506;GO:0008515;GO:0008515;GO:0008643;GO:0015293;GO:0015768;GO:0015770;GO:0015770;GO:0015770;GO:0016020;GO:0016021;GO:0042948;GO:0042949;GO:0042950;GO:0042950;GO:0042951;GO:0042951;GO:0055085;	K15378	Sucrose transport protein SUT5[Source:UniProtKB/Swiss-Prot;Acc:A2X6E6]	virNOG08156	P	sp|A2X6E6|SUT5_ORYSI Sucrose transport protein SUT5 OS=Oryza sativa subsp. indica GN=SUT5 PE=3 SV=1
BGIOSGA006200	2	23779587	23782355	-	933	-	-	-	transcript_id=BGIOSGA006200-TA"	virNOG00902	S	-
BGIOSGA006218	2	23366095	23370586	-	2289	-	GO:0005886;GO:0005886;GO:0009638;GO:0009638;GO:0016567;GO:0016567;GO:0016567;	-	transcript_id=BGIOSGA006218-TA"	virNOG12323	R	sp|Q5KS50|NPH3_ORYSJ Coleoptile phototropism protein 1 OS=Oryza sativa subsp. japonica GN=CPT1 PE=2 SV=1
BGIOSGA006242	2	23024228	23025260	-	843	-	-	-	transcript_id=BGIOSGA006242-TA"	-	-	-
BGIOSGA006280	2	22332148	22332360	-	213	-	-	K20309	transcript_id=BGIOSGA006280-TA"	virNOG05836;KOG2796	S	-
BGIOSGA006283	2	22211580	22222193	-	10614	-	GO:0016567;	-	transcript_id=BGIOSGA006283-TA"	virNOG09253	O	sp|Q9LT79|PUB25_ARATH U-box domain-containing protein 25 OS=Arabidopsis thaliana GN=PUB25 PE=2 SV=1
BGIOSGA006285	2	22109931	22110686	-	654	-	GO:0003677;GO:0003677;GO:0003677;GO:0003700;GO:0003700;GO:0005634;GO:0005634;GO:0006351;GO:0006351;GO:0006355;GO:0006355;GO:0006355;	-	transcript_id=BGIOSGA006285-TA"	virNOG36359	S	sp|Q9LYU3|EF113_ARATH Ethylene-responsive transcription factor ERF113 OS=Arabidopsis thaliana GN=ERF113 PE=2 SV=1
BGIOSGA006286	2	22108075	22108791	-	717	-	-	-	transcript_id=BGIOSGA006286-TA"	-	-	-
BGIOSGA006288	2	21884229	21887246	-	1398	-	-	-	transcript_id=BGIOSGA006288-TA"	virNOG22723	S	-
BGIOSGA006305	2	21510162	21518487	-	1713	-	GO:0005515;	-	transcript_id=BGIOSGA006305-TA"	virNOG40814;virNOG17077	R	sp|Q9FZ70|FDL1_ARATH F-box/FBD/LRR-repeat protein At1g13570 OS=Arabidopsis thaliana GN=At1g13570 PE=2 SV=1
BGIOSGA006310	2	21273836	21276480	-	456	-	GO:0003735;GO:0003735;GO:0005840;GO:0005840;GO:0005840;GO:0006412;GO:0006412;GO:0030529;	K02955	transcript_id=BGIOSGA006310-TA"	virNOG17463	J	sp|P19951|RS142_MAIZE 40S ribosomal protein S14 OS=Zea mays PE=3 SV=1
BGIOSGA006335	2	20942205	20946906	-	2496	-	GO:0003950;GO:0003950;GO:0003950;GO:0006471;GO:0006471;GO:0016740;GO:0016757;	K10798	Poly [ADP-ribose] polymerase[Source:UniProtKB/TrEMBL;Acc:B8AIZ7]	virNOG11481	L	sp|Q0E0Q3|PARP3_ORYSJ Poly [ADP-ribose] polymerase 3 OS=Oryza sativa subsp. japonica GN=PARP3 PE=2 SV=1
BGIOSGA006348	2	20682909	20685704	-	1497	-	GO:0003677;GO:0003700;GO:0003700;GO:0005634;GO:0005634;GO:0005634;GO:0006355;GO:0006355;GO:0043565;GO:0043565;	K09419	transcript_id=BGIOSGA006348-TA"	virNOG12373	K	sp|Q6H6Q7|HSFA3_ORYSJ Heat stress transcription factor A-3 OS=Oryza sativa subsp. japonica GN=HSFA3 PE=2 SV=1
BGIOSGA006353	2	20601180	20605230	-	1365	-	GO:0016020;GO:0016021;GO:0016021;	-	transcript_id=BGIOSGA006353-TA"	virNOG00113	S	sp|Q3UDW8|HGNAT_MOUSE Heparan-alpha-glucosaminide N-acetyltransferase OS=Mus musculus GN=Hgsnat PE=1 SV=2
BGIOSGA006373	2	20189582	20190613	-	1032	-	-	-	transcript_id=BGIOSGA006373-TA"	virNOG01777	R	-
BGIOSGA006454	2	18238899	18242328	-	1119	-	GO:0004842;GO:0004842;GO:0005488;GO:0005515;GO:0016567;GO:0016567;GO:0016567;GO:0016740;	-	RING-type E3 ubiquitin transferase[Source:UniProtKB/TrEMBL;Acc:B8AHZ5]	virNOG01848	S	sp|Q9SRT0|PUB9_ARATH U-box domain-containing protein 9 OS=Arabidopsis thaliana GN=PUB9 PE=1 SV=1
BGIOSGA006476	2	17664252	17666594	-	519	-	GO:0009143;GO:0009143;GO:0047429;GO:0047429;	K16904	transcript_id=BGIOSGA006476-TA"	virNOG21516	S	sp|Q9H773|DCTP1_HUMAN dCTP pyrophosphatase 1 OS=Homo sapiens GN=DCTPP1 PE=1 SV=1
BGIOSGA006527	2	16374936	16380323	-	2409	-	-	-	transcript_id=BGIOSGA006527-TA"	virNOG17092;virNOG14331	R	sp|Q12955|ANK3_HUMAN Ankyrin-3 OS=Homo sapiens GN=ANK3 PE=1 SV=3
BGIOSGA006586	2	13566850	13567972	-	435	-	-	-	transcript_id=BGIOSGA006586-TA"	virNOG35628	R	-
BGIOSGA006634	2	12519908	12520231	-	324	-	-	-	transcript_id=BGIOSGA006634-TA"	-	-	sp|P80268|NUO2_SOLTU NADH-ubiquinone oxidoreductase 18 kDa subunit (Fragment) OS=Solanum tuberosum PE=1 SV=2
BGIOSGA006646	2	12298721	12302371	-	1170	-	GO:0016020;GO:0016021;GO:0016021;	-	transcript_id=BGIOSGA006646-TA"	virNOG02760	I	sp|P9WNH1|BPOC_MYCTU Putative non-heme bromoperoxidase BpoC OS=Mycobacterium tuberculosis (strain ATCC 25618 / H37Rv) GN=bpoC PE=1 SV=1
BGIOSGA006685	2	11539902	11541599	-	1698	-	GO:0003677;GO:0003677;GO:0003677;GO:0005634;GO:0005634;GO:0006351;GO:0006351;GO:0006355;GO:0006355;GO:0006355;	-	transcript_id=BGIOSGA006685-TA"	virNOG27836	S	sp|Q9ZVH0|FEZ_ARATH Protein FEZ OS=Arabidopsis thaliana GN=FEZ PE=2 SV=1
BGIOSGA006694	2	11091897	11101821	-	2595	-	GO:0000287;GO:0000287;GO:0008152;GO:0008152;GO:0010333;GO:0010333;GO:0016829;GO:0016829;	K04120	transcript_id=BGIOSGA006694-TA"	virNOG03218	H	sp|Q6ET36|CPS1_ORYSJ Ent-copalyl diphosphate synthase 1, chloroplastic OS=Oryza sativa subsp. japonica GN=CPS1 PE=2 SV=1
BGIOSGA006746	2	9946913	9948618	-	1515	-	GO:0003677;GO:0003677;GO:0005634;GO:0005634;	K09273	transcript_id=BGIOSGA006746-TA"	virNOG09936	R	sp|Q9T012|HMG13_ARATH High mobility group B protein 13 OS=Arabidopsis thaliana GN=HMGB13 PE=2 SV=1
BGIOSGA006798	2	9230813	9232264	-	291	-	-	-	transcript_id=BGIOSGA006798-TA"	virNOG25126	R	-
BGIOSGA006800	2	9209305	9210519	-	1215	-	GO:0003824;GO:0003824;GO:0005975;GO:0005975;GO:0006099;GO:0006099;GO:0006108;GO:0006108;GO:0016491;GO:0016491;GO:0016615;GO:0016615;GO:0016616;GO:0016616;GO:0030060;GO:0030060;GO:0055114;GO:0055114;	K00026	transcript_id=BGIOSGA006800-TA"	virNOG00162;virNOG08603	C	sp|Q9SN86|MDHP_ARATH Malate dehydrogenase, chloroplastic OS=Arabidopsis thaliana GN=At3g47520 PE=1 SV=1
BGIOSGA006836	2	8213743	8219373	-	2826	-	GO:0000166;GO:0003774;GO:0003777;GO:0003777;GO:0005515;GO:0005524;GO:0005524;GO:0005524;GO:0007018;GO:0007018;GO:0008017;GO:0008017;	-	transcript_id=BGIOSGA006836-TA"	COG5059;virNOG14882;virNOG14189	Z	sp|Q0E2L3|KN14D_ORYSJ Kinesin-like protein KIN-14D OS=Oryza sativa subsp. japonica GN=KIN14D PE=3 SV=2
BGIOSGA006864	2	7601059	7602357	-	1299	-	-	-	transcript_id=BGIOSGA006864-TA"	KOG2842	Z	sp|P19182|IFRD1_MOUSE Interferon-related developmental regulator 1 OS=Mus musculus GN=Ifrd1 PE=1 SV=2
BGIOSGA006874	2	7408059	7414708	-	1938	-	GO:0004407;GO:0004407;GO:0004407;GO:0004672;GO:0004672;GO:0005524;GO:0005524;GO:0005634;GO:0005634;GO:0006325;GO:0006351;GO:0006351;GO:0006355;GO:0006355;GO:0006468;GO:0006468;GO:0016569;GO:0016575;GO:0016575;GO:0016787;GO:0032041;GO:0032041;GO:0070932;	K06067	Histone deacetylase[Source:UniProtKB/TrEMBL;Acc:B8AE69]	COG0123	QB	sp|Q7Y0Y6|HDAC3_ORYSJ Histone deacetylase 3 OS=Oryza sativa subsp. japonica GN=HDAC3 PE=2 SV=1
BGIOSGA006902	2	6883786	6885289	-	1419	-	GO:0008152;GO:0008152;GO:0016740;GO:0016757;GO:0016758;GO:0016758;	-	Glycosyltransferase[Source:UniProtKB/TrEMBL;Acc:A2X288]	virNOG02712	CG	sp|Q9ZQ96|U73C3_ARATH UDP-glycosyltransferase 73C3 OS=Arabidopsis thaliana GN=UGT73C3 PE=2 SV=1
BGIOSGA006927	2	6543525	6544049	-	426	-	GO:0004865;GO:0004865;GO:0032515;GO:0032515;	-	transcript_id=BGIOSGA006927-TA"	virNOG23786;virNOG25548	S	-
BGIOSGA006940	2	6389513	6395995	-	3438	-	-	-	transcript_id=BGIOSGA006940-TA"	virNOG11386	S	-
BGIOSGA006948	2	6328914	6330185	-	1272	-	GO:0006351;GO:0006351;GO:0006355;GO:0006355;	-	transcript_id=BGIOSGA006948-TA"	virNOG13750	S	sp|Q84MM9|MOC_ORYSJ Protein MONOCULM 1 OS=Oryza sativa subsp. japonica GN=MOC1 PE=2 SV=1
BGIOSGA006969	2	6018817	6019494	-	678	-	GO:0005623;GO:0005623;GO:0016491;GO:0016491;GO:0045454;GO:0045454;GO:0055114;	-	transcript_id=BGIOSGA006969-TA"	virNOG00857	O	sp|Q7F8S5|PR2E2_ORYSJ Peroxiredoxin-2E-2, chloroplastic OS=Oryza sativa subsp. japonica GN=PRXIIE-2 PE=1 SV=1
BGIOSGA006983	2	5828830	5838355	-	3606	-	GO:0000166;GO:0005524;GO:0005524;GO:0005524;GO:0016020;GO:0016021;GO:0016021;GO:0016021;GO:0016887;GO:0016887;GO:0042626;GO:0042626;GO:0055085;GO:0055085;	K05658	transcript_id=BGIOSGA006983-TA"	virNOG01035;COG1132	QV	sp|Q6YUU5|MDR_ORYSJ Putative multidrug resistance protein OS=Oryza sativa subsp. japonica GN=Os02g0190300 PE=3 SV=1
BGIOSGA007010	2	5382154	5386135	-	1419	-	GO:0000151;GO:0000151;GO:0004842;GO:0004842;GO:0004842;GO:0008270;GO:0008270;GO:0010029;GO:0010029;GO:0010029;GO:0016567;GO:0016567;GO:0043130;GO:0043130;GO:0046982;GO:0046982;	K10632	transcript_id=BGIOSGA007010-TA"	virNOG04002	O	sp|Q7Z569|BRAP_HUMAN BRCA1-associated protein OS=Homo sapiens GN=BRAP PE=1 SV=2
BGIOSGA007056	2	4513891	4516799	-	783	-	GO:0000977;GO:0000977;GO:0003677;GO:0003677;GO:0003677;GO:0003700;GO:0003700;GO:0005634;GO:0005634;GO:0005634;GO:0005634;GO:0006351;GO:0006351;GO:0006355;GO:0006355;GO:0006355;GO:0019252;GO:0019252;GO:0043068;GO:0043068;GO:0045944;GO:0045944;GO:0046983;GO:0046983;GO:0048316;GO:0048316;	-	transcript_id=BGIOSGA007056-TA"	virNOG05311	K	sp|Q6H711|MAD29_ORYSJ MADS-box transcription factor 29 OS=Oryza sativa subsp. japonica GN=MADS29 PE=2 SV=1
BGIOSGA007076	2	4085671	4090664	-	2916	-	GO:0006508;GO:0006508;GO:0008234;GO:0008234;	-	transcript_id=BGIOSGA007076-TA"	virNOG31300;virNOG31642	R	sp|Q94F30|ESD4_ARATH Ubiquitin-like-specific protease ESD4 OS=Arabidopsis thaliana GN=ESD4 PE=1 SV=1
BGIOSGA007104	2	3640303	3642435	-	2133	-	GO:0005515;GO:0016020;GO:0016021;GO:0016021;	-	transcript_id=BGIOSGA007104-TA"	COG4886	S	sp|Q9SHI3|RLP2_ARATH Receptor-like protein 2 OS=Arabidopsis thaliana GN=RLP2 PE=2 SV=1
BGIOSGA007117	2	3443661	3446810	-	3150	-	GO:0000166;GO:0004672;GO:0004672;GO:0004674;GO:0004674;GO:0005515;GO:0005524;GO:0005524;GO:0005524;GO:0006468;GO:0006468;GO:0016020;GO:0016021;GO:0016021;GO:0016301;GO:0016310;GO:0016740;	-	transcript_id=BGIOSGA007117-TA"	virNOG08720;virNOG10202	T	sp|Q9C7S5|PSYR1_ARATH Tyrosine-sulfated glycopeptide receptor 1 OS=Arabidopsis thaliana GN=PSY1R PE=1 SV=1
BGIOSGA007121	2	3415504	3417386	-	606	-	-	-	transcript_id=BGIOSGA007121-TA"	virNOG21585	S	-
BGIOSGA007162	2	2290259	2292510	-	1404	PHR3	GO:0003677;GO:0003677;GO:0003677;GO:0005634;GO:0005634;GO:0006351;GO:0006351;GO:0006355;GO:0006355;	-	Protein PHOSPHATE STARVATION RESPONSE 3[Source:UniProtKB/Swiss-Prot;Acc:A2X0Q0]	virNOG12920	S	sp|A2X0Q0|PHR3_ORYSI Protein PHOSPHATE STARVATION RESPONSE 3 OS=Oryza sativa subsp. indica GN=PHR3 PE=3 SV=1
BGIOSGA007185	2	1857687	1860875	-	1668	-	-	-	transcript_id=BGIOSGA007185-TA"	virNOG00635	S	-
BGIOSGA007223	2	1221119	1226127	-	1947	-	-	-	transcript_id=BGIOSGA007223-TA"	virNOG10585	S	-
BGIOSGA007264	2	674153	677275	-	3123	-	GO:0000166;GO:0004672;GO:0004672;GO:0004674;GO:0004674;GO:0005515;GO:0005524;GO:0005524;GO:0005524;GO:0006468;GO:0006468;GO:0016020;GO:0016021;GO:0016021;GO:0016301;GO:0016310;GO:0016740;	-	transcript_id=BGIOSGA007264-TA"	virNOG08464	T	sp|Q9M0G7|MIK1_ARATH MDIS1-interacting receptor like kinase 1 OS=Arabidopsis thaliana GN=MIK1 PE=1 SV=1
BGIOSGA007265	2	664971	667512	-	1230	-	GO:0005509;GO:0005509;GO:0030247;GO:0030247;	-	transcript_id=BGIOSGA007265-TA"	virNOG01267	T	sp|Q9LMP1|WAK2_ARATH Wall-associated receptor kinase 2 OS=Arabidopsis thaliana GN=WAK2 PE=1 SV=1
BGIOSGA007288	2	403460	403987	-	528	-	-	-	transcript_id=BGIOSGA007288-TA"	-	-	-
BGIOSGA007300	2	222407	225133	-	2136	-	-	-	transcript_id=BGIOSGA007300-TA"	virNOG16338	K	sp|Q39117|TGT2_ARATH Trihelix transcription factor GT-2 OS=Arabidopsis thaliana GN=GT-2 PE=2 SV=1
BGIOSGA007307	2	168220	168690	-	471	-	-	-	transcript_id=BGIOSGA007307-TA"	virNOG26202	S	-
BGIOSGA007314	2	80080	82868	-	1233	-	GO:0008152;GO:0008152;GO:0016491;GO:0016616;GO:0016616;GO:0051287;GO:0051287;GO:0055114;GO:0055114;GO:0055114;	K15893	transcript_id=BGIOSGA007314-TA"	virNOG00685	E	sp|P13443|DHGY_CUCSA Glycerate dehydrogenase OS=Cucumis sativus GN=HPR-A PE=2 SV=1
BGIOSGA007321	2	33426	34070	+	645	-	GO:0016020;GO:0016021;GO:0016021;	-	transcript_id=BGIOSGA007321-TA"	virNOG22776	S	sp|Q9FI03|NHL26_ARATH NDR1/HIN1-like protein 26 OS=Arabidopsis thaliana GN=NHL26 PE=2 SV=1
BGIOSGA007330	2	146177	151707	+	2334	-	GO:0008289;GO:0008289;	-	transcript_id=BGIOSGA007330-TA"	virNOG15051	I	sp|F4JSE7|EDR2_ARATH Protein ENHANCED DISEASE RESISTANCE 2 OS=Arabidopsis thaliana GN=EDR2 PE=2 SV=1
BGIOSGA007345	2	333098	336452	+	1989	-	GO:0004553;GO:0004553;GO:0004564;GO:0004564;GO:0004575;GO:0004575;GO:0005975;GO:0005975;GO:0008152;GO:0016020;GO:0016021;GO:0016021;GO:0016787;GO:0016798;	K21351	transcript_id=BGIOSGA007345-TA"	virNOG01930	G	sp|Q9FSV7|SST_FESAR Sucrose:sucrose 1-fructosyltransferase OS=Festuca arundinacea GN=1-SST PE=1 SV=1
BGIOSGA007420	2	1332873	1335752	+	1512	-	GO:0000272;GO:0003824;GO:0003824;GO:0004553;GO:0004553;GO:0005975;GO:0005975;GO:0005975;GO:0008152;GO:0008810;GO:0008810;GO:0016787;GO:0016798;GO:0030245;GO:0030245;	-	Endoglucanase [Source:UniProtKB/TrEMBL;Acc:A2X0B8]"	virNOG09108	R	sp|Q6Z715|GUN4_ORYSJ Endoglucanase 4 OS=Oryza sativa subsp. japonica GN=GLU14 PE=2 SV=1
BGIOSGA007428	2	1403233	1407663	+	1167	-	GO:0003677;GO:0003677;	-	transcript_id=BGIOSGA007428-TA"	virNOG11007	S	sp|Q8VYJ2|AHL1_ARATH AT-hook motif nuclear-localized protein 1 OS=Arabidopsis thaliana GN=AHL1 PE=1 SV=1
BGIOSGA007449	2	1574557	1575695	+	699	-	GO:0003677;GO:0003677;GO:0005634;GO:0005634;GO:0006351;GO:0006355;GO:0006355;GO:0007275;GO:0007275;GO:0009299;GO:0009299;GO:0090698;GO:0090698;	-	Protein G1-like3 [Source:UniProtKB/Swiss-Prot;Acc:B8AH02]	virNOG14261;virNOG18570	S	sp|Q0DZF3|G1L3_ORYSJ Protein G1-like3 OS=Oryza sativa subsp. japonica GN=G1L3 PE=1 SV=1
BGIOSGA007510	2	2575836	2577955	+	1440	-	-	-	transcript_id=BGIOSGA007510-TA"	-	-	-
BGIOSGA007547	2	3171321	3172342	+	714	-	GO:0003677;GO:0003677;GO:0003677;GO:0003700;GO:0003700;GO:0005634;GO:0005634;GO:0006355;GO:0006355;GO:0043565;GO:0043565;	-	transcript_id=BGIOSGA007547-TA"	virNOG21492	K	sp|Q67UX6|HOX26_ORYSJ Putative homeobox-leucine zipper protein HOX26 OS=Oryza sativa subsp. japonica GN=HOX26 PE=3 SV=1
BGIOSGA007555	2	3281866	3282189	+	273	-	-	-	transcript_id=BGIOSGA007555-TA"	-	-	-
BGIOSGA007569	2	3705124	3706856	+	939	-	GO:0003676;GO:0003676;GO:0003723;GO:0003723;	-	transcript_id=BGIOSGA007569-TA"	virNOG24145	D	sp|Q6ET49|OML7_ORYSJ Protein MEI2-like 7 OS=Oryza sativa subsp. japonica GN=OML7 PE=2 SV=1
BGIOSGA007572	2	3751027	3753063	+	1266	-	-	-	transcript_id=BGIOSGA007572-TA"	virNOG12133	C	sp|Q9XI37|PV42A_ARATH SNF1-related protein kinase regulatory subunit gamma-like PV42a OS=Arabidopsis thaliana GN=PV42A PE=2 SV=1
BGIOSGA007576	2	3781014	3783236	+	1062	-	GO:0000166;GO:0005524;GO:0005524;GO:0005524;	-	transcript_id=BGIOSGA007576-TA"	virNOG00354;KOG0739;NOG05583	O	sp|Q9ZNT0|VPS4_ARATH Protein SUPPRESSOR OF K(+) TRANSPORT GROWTH DEFECT 1 OS=Arabidopsis thaliana GN=SKD1 PE=1 SV=1
BGIOSGA007590	2	3957731	3958796	+	636	-	GO:0009055;GO:0009055;GO:0022900;	-	transcript_id=BGIOSGA007590-TA"	virNOG18296	R	sp|Q9SK27|ENL1_ARATH Early nodulin-like protein 1 OS=Arabidopsis thaliana GN=At2g25060 PE=1 SV=2
BGIOSGA007599	2	4122081	4122461	+	381	-	-	-	transcript_id=BGIOSGA007599-TA"	virNOG25539	S	-
BGIOSGA007607	2	4215631	4216851	+	1221	-	-	-	transcript_id=BGIOSGA007607-TA"	virNOG09864	S	-
BGIOSGA007619	2	4357493	4360407	+	1170	-	GO:0007142;	-	transcript_id=BGIOSGA007619-TA"	virNOG06132	S	sp|F4IDQ5|JASON_ARATH Protein JASON OS=Arabidopsis thaliana GN=JASON PE=2 SV=1
BGIOSGA007620	2	4364137	4368989	+	2934	-	GO:0005488;	-	transcript_id=BGIOSGA007620-TA"	virNOG13555	R	sp|C6L7U1|LIN1_LOTJA Putative E3 ubiquitin-protein ligase LIN-1 OS=Lotus japonicus GN=CERBERUS PE=2 SV=2
BGIOSGA007650	2	4814951	4821881	+	1866	-	GO:0005524;GO:0005524;GO:0015991;GO:0015991;GO:0015992;GO:0033180;GO:0033180;GO:0046034;GO:0046034;GO:0046961;GO:0046961;GO:1902600;GO:1902600;	K02145	transcript_id=BGIOSGA007650-TA"	virNOG05352;COG1155	C	sp|P09469|VATA_DAUCA V-type proton ATPase catalytic subunit A OS=Daucus carota PE=2 SV=1
BGIOSGA007671	2	5299017	5300146	+	1050	-	-	-	transcript_id=BGIOSGA007671-TA"	virNOG17309	S	sp|Q6NQ99|POLAR_ARATH Protein POLAR LOCALIZATION DURING ASYMMETRIC DIVISION AND REDISTRIBUTION OS=Arabidopsis thaliana GN=POLAR PE=2 SV=1
BGIOSGA007724	2	6127809	6133663	+	2127	-	GO:0004672;GO:0004672;GO:0005515;GO:0005524;GO:0005524;GO:0006468;GO:0006468;GO:0016020;GO:0016021;GO:0016021;	-	transcript_id=BGIOSGA007724-TA"	virNOG29291;virNOG02096	T	sp|Q6R2J8|SRF8_ARATH Protein STRUBBELIG-RECEPTOR FAMILY 8 OS=Arabidopsis thaliana GN=SRF8 PE=2 SV=1
BGIOSGA007754	2	6681853	6683289	+	1437	-	GO:0008152;GO:0008152;GO:0016740;GO:0016757;GO:0016758;GO:0016758;	-	Glycosyltransferase[Source:UniProtKB/TrEMBL;Acc:A2X266]	virNOG00244	CG	sp|F8WKW0|UGT1_GARJA Crocetin glucosyltransferase, chloroplastic OS=Gardenia jasminoides GN=UGT75L6 PE=1 SV=1
BGIOSGA007796	2	7539688	7544774	+	1671	-	GO:0003676;GO:0003676;GO:0006508;GO:0006508;GO:0008237;GO:0008237;GO:0008270;GO:0008270;	-	transcript_id=BGIOSGA007796-TA"	KOG1075;virNOG09124;virNOG07060;COG0308	RE	sp|Q6Z6L4|APM1A_ORYSJ Aminopeptidase M1-A OS=Oryza sativa subsp. japonica GN=Os02g0218200 PE=2 SV=1
BGIOSGA007854	2	8686531	8687704	+	981	-	GO:0004601;GO:0004601;GO:0004601;GO:0005576;GO:0005576;GO:0006979;GO:0006979;GO:0006979;GO:0016491;GO:0020037;GO:0020037;GO:0020037;GO:0042744;GO:0042744;GO:0042744;GO:0046872;GO:0046872;GO:0055114;GO:0055114;GO:0055114;GO:0098869;	K00430	Peroxidase [Source:UniProtKB/TrEMBL;Acc:A2X2T1]"	virNOG11414	R	sp|P22195|PER1_ARAHY Cationic peroxidase 1 OS=Arachis hypogaea GN=PNC1 PE=1 SV=2
BGIOSGA007948	2	10691211	10692892	+	1422	-	GO:0005085;GO:0005089;GO:0005089;GO:0065009;	-	transcript_id=BGIOSGA007948-TA"	virNOG06508	T	sp|Q9LV40|ROGF8_ARATH Rho guanine nucleotide exchange factor 8 OS=Arabidopsis thaliana GN=ROPGEF8 PE=1 SV=1
BGIOSGA008015	2	12285133	12287181	+	2049	-	GO:0004672;GO:0004672;GO:0005524;GO:0005524;GO:0006468;GO:0006468;GO:0016020;GO:0016021;GO:0016021;GO:0030246;GO:0030246;	-	transcript_id=BGIOSGA008015-TA"	virNOG31556;COG0515;virNOG29598	T	sp|Q9M345|LRK42_ARATH L-type lectin-domain containing receptor kinase IV.2 OS=Arabidopsis thaliana GN=LECRK42 PE=2 SV=1
BGIOSGA008034	2	12683737	12685307	+	312	-	-	K15902	transcript_id=BGIOSGA008034-TA"	virNOG23207	S	-
BGIOSGA008060	2	13430547	13431803	+	1257	-	GO:0005515;	-	transcript_id=BGIOSGA008060-TA"	virNOG24406	R	-
BGIOSGA008078	2	13769601	13773671	+	801	-	GO:0009507;GO:0009507;	-	transcript_id=BGIOSGA008078-TA"	virNOG11182	I	sp|Q9CWP6|MSPD2_MOUSE Motile sperm domain-containing protein 2 OS=Mus musculus GN=Mospd2 PE=1 SV=2
BGIOSGA008154	2	16477264	16478237	+	495	-	-	-	transcript_id=BGIOSGA008154-TA"	virNOG16604	R	sp|Q67ZI9|GDL48_ARATH GDSL esterase/lipase At2g42990 OS=Arabidopsis thaliana GN=At2g42990 PE=2 SV=1
BGIOSGA008161	2	16648105	16648290	+	186	-	-	-	transcript_id=BGIOSGA008161-TA"	-	-	-
BGIOSGA008167	2	16734422	16734625	+	204	-	-	-	transcript_id=BGIOSGA008167-TA"	virNOG25233;poaNOG19683;euNOG23592	SR	-
BGIOSGA008205	2	17632887	17636926	+	930	-	-	-	transcript_id=BGIOSGA008205-TA"	virNOG14114	S	-
BGIOSGA008263	2	19034973	19035263	+	210	-	-	-	transcript_id=BGIOSGA008263-TA"	virNOG22717	R	-
BGIOSGA008264	2	19046820	19048146	+	372	-	GO:0003735;GO:0003735;GO:0005622;GO:0005622;GO:0005840;GO:0005840;GO:0006412;GO:0006412;	K02918	transcript_id=BGIOSGA008264-TA"	virNOG19310	J	sp|Q9M5L0|RL35_EUPES 60S ribosomal protein L35 OS=Euphorbia esula GN=RPL35 PE=2 SV=1
BGIOSGA008280	2	19416948	19417505	+	558	-	GO:0009630;	-	transcript_id=BGIOSGA008280-TA"	virNOG22523;poaNOG18460	S	sp|Q9C9X7|IDD14_ARATH Protein indeterminate-domain 14 OS=Arabidopsis thaliana GN=IDD14 PE=1 SV=1
BGIOSGA008348	2	20920337	20920801	+	465	-	GO:0003677;GO:0003677;GO:0008270;GO:0008270;GO:0046872;	-	transcript_id=BGIOSGA008348-TA"	virNOG21184	R	sp|Q6H754|SAP5_ORYSJ Zinc finger A20 and AN1 domain-containing stress-associated protein 5 OS=Oryza sativa subsp. japonica GN=SAP5 PE=2 SV=1
BGIOSGA008355	2	21151085	21155142	+	1119	-	-	-	transcript_id=BGIOSGA008355-TA"	virNOG08409	R	-
BGIOSGA008405	2	22298218	22304374	+	3297	-	-	-	transcript_id=BGIOSGA008405-TA"	virNOG15075	S	sp|Q38834|R13L4_ARATH Disease resistance RPP13-like protein 4 OS=Arabidopsis thaliana GN=RPP13L4 PE=1 SV=2
BGIOSGA008410	2	22408670	22409320	+	651	-	-	-	transcript_id=BGIOSGA008410-TA"	virNOG25707	S	-
BGIOSGA008418	2	22546704	22551510	+	1347	-	GO:0007165;GO:0009881;GO:0009881;GO:0010224;GO:0010224;GO:0042803;GO:0042803;	-	transcript_id=BGIOSGA008418-TA"	virNOG01754	S	sp|Q9FN03|UVR8_ARATH Ultraviolet-B receptor UVR8 OS=Arabidopsis thaliana GN=UVR8 PE=1 SV=1
BGIOSGA008481	2	23842684	23844666	+	1983	-	-	-	transcript_id=BGIOSGA008481-TA"	virNOG14472	S	sp|Q9SZ67|WRK19_ARATH Probable WRKY transcription factor 19 OS=Arabidopsis thaliana GN=WRKY19 PE=3 SV=1
BGIOSGA008482	2	23846572	23848902	+	1137	-	GO:0003824;GO:0003824;GO:0004034;GO:0004034;GO:0005975;GO:0005975;GO:0005975;GO:0016853;GO:0016853;GO:0016853;GO:0019318;GO:0019318;GO:0019318;GO:0030246;GO:0030246;	K01785	Aldose 1-epimerase[Source:UniProtKB/TrEMBL;Acc:A2X6D8]	virNOG03167	G	sp|Q66HG4|GALM_RAT Aldose 1-epimerase OS=Rattus norvegicus GN=Galm PE=1 SV=1
BGIOSGA008488	2	23964094	23965688	+	1464	-	GO:0008152;GO:0008152;GO:0016740;GO:0016757;GO:0016758;GO:0016758;	K21374	Glycosyltransferase[Source:UniProtKB/TrEMBL;Acc:A2X6F4]	virNOG04662	CG	sp|F8WKW1|UGT2_GARJA 7-deoxyloganetin glucosyltransferase OS=Gardenia jasminoides GN=UGT85A24 PE=1 SV=1
BGIOSGA008489	2	23975917	23977474	+	1473	-	GO:0008152;GO:0008152;GO:0016740;GO:0016757;GO:0016758;GO:0016758;	K21374	Glycosyltransferase[Source:UniProtKB/TrEMBL;Acc:B8AEC8]	virNOG11114	CG	sp|F8WKW1|UGT2_GARJA 7-deoxyloganetin glucosyltransferase OS=Gardenia jasminoides GN=UGT85A24 PE=1 SV=1
BGIOSGA008494	2	24040487	24047192	+	708	-	GO:0000977;GO:0000977;GO:0003677;GO:0003677;GO:0003677;GO:0003700;GO:0003700;GO:0005634;GO:0005634;GO:0005634;GO:0006351;GO:0006351;GO:0006355;GO:0006355;GO:0006355;GO:0045944;GO:0045944;GO:0046983;GO:0046983;	K09264	transcript_id=BGIOSGA008494-TA"	virNOG04380	K	sp|Q6EP49|MAD27_ORYSJ MADS-box transcription factor 27 OS=Oryza sativa subsp. japonica GN=MADS27 PE=2 SV=2
BGIOSGA008510	2	24333713	24335608	+	1896	-	-	-	transcript_id=BGIOSGA008510-TA"	virNOG19328;lilNOG17220	S	-
BGIOSGA008563	2	25177592	25177858	+	267	-	GO:0016020;GO:0016021;GO:0016021;	-	transcript_id=BGIOSGA008563-TA"	virNOG37791	S	-
BGIOSGA008617	2	25981097	25984058	+	672	-	GO:0003999;GO:0003999;GO:0005737;GO:0005737;GO:0006168;GO:0006168;GO:0009116;GO:0009116;	K00759	transcript_id=BGIOSGA008617-TA"	virNOG14077	F	sp|Q9SUW2|APT3_ARATH Adenine phosphoribosyltransferase 3 OS=Arabidopsis thaliana GN=APT3 PE=1 SV=1
BGIOSGA008622	2	26054511	26060894	+	1479	-	-	-	transcript_id=BGIOSGA008622-TA"	COG4886;COG0515	ST	sp|Q2R2D5|XA21_ORYSJ Receptor kinase-like protein Xa21 OS=Oryza sativa subsp. japonica GN=XA21 PE=1 SV=1
BGIOSGA008659	2	26865017	26868443	+	1152	-	-	-	transcript_id=BGIOSGA008659-TA"	virNOG28316	R	-
BGIOSGA008664	2	26933115	26934163	+	474	-	-	-	transcript_id=BGIOSGA008664-TA"	virNOG10232;KOG0032	T	sp|Q2QY37|CDPKQ_ORYSJ Calcium-dependent protein kinase 26 OS=Oryza sativa subsp. japonica GN=CPK26 PE=2 SV=1
BGIOSGA008675	2	27137223	27140855	+	1506	-	GO:0030247;GO:0030247;	-	transcript_id=BGIOSGA008675-TA"	virNOG16843;COG0515	T	sp|Q9LMP1|WAK2_ARATH Wall-associated receptor kinase 2 OS=Arabidopsis thaliana GN=WAK2 PE=1 SV=1
BGIOSGA008678	2	27171324	27178288	+	1458	-	GO:0004180;GO:0004185;GO:0004185;GO:0004185;GO:0005773;GO:0005773;GO:0006508;GO:0006508;GO:0006508;GO:0008233;GO:0009505;GO:0009505;GO:0016787;	K16297	Carboxypeptidase[Source:UniProtKB/TrEMBL;Acc:B8AFT0]	virNOG07909	O	sp|Q0WPR4|SCP34_ARATH Serine carboxypeptidase-like 34 OS=Arabidopsis thaliana GN=SCPL34 PE=2 SV=2
BGIOSGA008683	2	27219863	27220495	+	633	-	GO:0003677;GO:0003677;GO:0005634;GO:0005634;GO:0006351;GO:0006351;GO:0006355;GO:0006355;	-	transcript_id=BGIOSGA008683-TA"	virNOG20589;virNOG21971	S	sp|Q9FMX2|TCP7_ARATH Transcription factor TCP7 OS=Arabidopsis thaliana GN=TCP7 PE=1 SV=1
BGIOSGA008704	2	27632340	27632912	+	573	-	GO:0009733;GO:0009733;	K14488	transcript_id=BGIOSGA008704-TA"	virNOG19833	S	sp|O22150|SAU36_ARATH Auxin-responsive protein SAUR36 OS=Arabidopsis thaliana GN=SAUR36 PE=2 SV=1
BGIOSGA008733	2	28197959	28199593	+	1635	-	GO:0006629;GO:0006629;GO:0016787;GO:0016787;	-	transcript_id=BGIOSGA008733-TA"	virNOG10298	I	sp|O23522|PLA14_ARATH Phospholipase A1-Ibeta2, chloroplastic OS=Arabidopsis thaliana GN=At4g16820 PE=1 SV=2
BGIOSGA008739	2	28245321	28247148	+	981	-	-	-	transcript_id=BGIOSGA008739-TA"	virNOG12077	R	sp|Q8N8R5|CB069_HUMAN UPF0565 protein C2orf69 OS=Homo sapiens GN=C2orf69 PE=1 SV=1
BGIOSGA008770	2	28767773	28770148	+	2376	-	GO:0004252;GO:0004252;GO:0006508;GO:0006508;GO:0016787;	-	transcript_id=BGIOSGA008770-TA"	virNOG14790	O	sp|Q9LVJ1|SBT14_ARATH Subtilisin-like protease SBT1.4 OS=Arabidopsis thaliana GN=SBT1.4 PE=2 SV=1
BGIOSGA008799	2	29379610	29381259	+	1650	-	GO:0006855;GO:0006855;GO:0015238;GO:0015238;GO:0015297;GO:0015297;GO:0016020;GO:0016020;GO:0016020;GO:0016021;GO:0016021;GO:0055085;GO:0055085;	K03327	Protein DETOXIFICATION[Source:UniProtKB/TrEMBL;Acc:A2X894]	virNOG01269	S	sp|Q9FJ87|DTX50_ARATH Protein DETOXIFICATION 50 OS=Arabidopsis thaliana GN=DTX50 PE=2 SV=1
BGIOSGA008802	2	29410962	29411747	+	786	-	GO:0003677;GO:0003677;GO:0003677;GO:0003700;GO:0003700;GO:0005634;GO:0005634;GO:0006351;GO:0006351;GO:0006355;GO:0006355;GO:0006355;	-	transcript_id=BGIOSGA008802-TA"	virNOG22802	K	sp|Q9FJ90|ERF25_ARATH Ethylene-responsive transcription factor ERF025 OS=Arabidopsis thaliana GN=ERF025 PE=2 SV=1
BGIOSGA008808	2	29501843	29505065	+	1974	-	GO:0016021;GO:0055085;	-	transcript_id=BGIOSGA008808-TA"	virNOG08658	P	sp|Q6EPQ3|SPXM1_ORYSJ SPX domain-containing membrane protein Os02g45520 OS=Oryza sativa subsp. japonica GN=Os02g0678200 PE=2 SV=1
BGIOSGA008854	2	30398737	30399761	+	909	-	GO:0000166;GO:0004672;GO:0004672;GO:0004674;GO:0004674;GO:0005524;GO:0005524;GO:0005524;GO:0006468;GO:0006468;	-	transcript_id=BGIOSGA008854-TA"	virNOG15402;KOG0581	T	sp|Q9LQM8|M2K10_ARATH Mitogen-activated protein kinase kinase 10 OS=Arabidopsis thaliana GN=MKK10 PE=1 SV=1
BGIOSGA008912	2	31434622	31437419	+	996	-	GO:0004791;GO:0004791;GO:0004791;GO:0005737;GO:0005737;GO:0016491;GO:0016491;GO:0016491;GO:0019430;GO:0019430;GO:0055114;GO:0055114;GO:0055114;	K00384	Thioredoxin reductase[Source:UniProtKB/TrEMBL;Acc:B8AHL2]	virNOG16703;virNOG08279	O	sp|Q6ZFU6|NTRB_ORYSJ Thioredoxin reductase NTRB OS=Oryza sativa subsp. japonica GN=NTRB PE=2 SV=1
BGIOSGA008916	2	31527156	31530172	+	1377	-	-	-	transcript_id=BGIOSGA008916-TA"	virNOG34742;virNOG38066	SR	-
BGIOSGA008917	2	31574908	31575135	+	228	-	-	-	transcript_id=BGIOSGA008917-TA"	-	-	-
BGIOSGA008943	2	31803843	31806609	+	807	-	GO:0004725;GO:0004725;GO:0006470;GO:0006470;GO:0008138;GO:0008138;GO:0016311;GO:0016311;GO:0016791;GO:0016791;GO:0035335;	K04459	transcript_id=BGIOSGA008943-TA"	virNOG10310	V	sp|Q84JU4|IBR5_ARATH Protein-tyrosine-phosphatase IBR5 OS=Arabidopsis thaliana GN=IBR5 PE=1 SV=1
BGIOSGA008959	2	32053699	32055684	+	1767	-	GO:0004672;GO:0004672;GO:0005524;GO:0005524;GO:0006468;GO:0006468;	-	transcript_id=BGIOSGA008959-TA"	virNOG16042	T	sp|A2YBX5|G11A_ORYSI Protein kinase G11A OS=Oryza sativa subsp. indica GN=OsI_021818 PE=2 SV=1
BGIOSGA008973	2	32273140	32274675	+	348	-	GO:0001104;GO:0001104;GO:0003712;GO:0005634;GO:0006351;GO:0006351;GO:0006355;GO:0006357;GO:0006357;GO:0016592;GO:0016592;	K15131	transcript_id=BGIOSGA008973-TA"	virNOG21468	S	sp|Q6ID77|MED11_ARATH Mediator of RNA polymerase II transcription subunit 11 OS=Arabidopsis thaliana GN=MED11 PE=1 SV=1
BGIOSGA009019	2	32849314	32852322	+	1596	-	GO:0000272;GO:0003824;GO:0003824;GO:0004553;GO:0004553;GO:0005975;GO:0005975;GO:0005975;GO:0008152;GO:0008810;GO:0008810;GO:0016787;GO:0016798;GO:0030245;GO:0030245;	-	Endoglucanase [Source:UniProtKB/TrEMBL;Acc:A2X9E7]"	virNOG04379	G	sp|Q6Z5P2|GUN7_ORYSJ Endoglucanase 7 OS=Oryza sativa subsp. japonica GN=GLU10 PE=2 SV=1
BGIOSGA009024	2	32973614	32974564	+	555	-	-	-	transcript_id=BGIOSGA009024-TA"	virNOG21691	S	-
BGIOSGA009064	2	33612748	33614086	+	693	-	GO:0000413;GO:0003755;GO:0003755;GO:0009507;GO:0009535;GO:0009535;GO:0009579;GO:0016853;	K01802	Peptidylprolyl isomerase[Source:UniProtKB/TrEMBL;Acc:B8AIS0]	virNOG01344	O	sp|Q9SCY3|PNSL4_ARATH Photosynthetic NDH subunit of lumenal location 4, chloroplastic OS=Arabidopsis thaliana GN=PNSL4 PE=1 SV=1
BGIOSGA009073	2	33737806	33740030	+	1542	-	-	-	transcript_id=BGIOSGA009073-TA"	virNOG17672	S	sp|A8MQN2|LNK1_ARATH Protein LNK1 OS=Arabidopsis thaliana GN=LNK1 PE=1 SV=1
BGIOSGA009086	2	33999132	34000424	+	1293	-	GO:0016020;GO:0016021;GO:0016021;	K10664	transcript_id=BGIOSGA009086-TA"	virNOG06491	O	sp|Q8RXX9|ATL6_ARATH E3 ubiquitin-protein ligase ATL6 OS=Arabidopsis thaliana GN=ATL6 PE=1 SV=2
BGIOSGA009093	2	34067579	34072823	+	690	-	GO:0000977;GO:0000977;GO:0003677;GO:0003677;GO:0003677;GO:0003700;GO:0003700;GO:0005634;GO:0005634;GO:0005634;GO:0006351;GO:0006351;GO:0006355;GO:0006355;GO:0006355;GO:0007275;GO:0009908;GO:0009908;GO:0030154;GO:0030154;GO:0045944;GO:0045944;GO:0046983;GO:0046983;	-	transcript_id=BGIOSGA009093-TA"	virNOG04887	K	sp|Q9XJ66|MAD22_ORYSJ MADS-box transcription factor 22 OS=Oryza sativa subsp. japonica GN=MADS22 PE=2 SV=1
BGIOSGA009098	2	34194792	34195668	+	546	-	-	-	transcript_id=BGIOSGA009098-TA"	virNOG07676;virNOG20777	S	sp|B6TZ45|CNR1_MAIZE Cell number regulator 1 OS=Zea mays GN=CNR1 PE=2 SV=1
BGIOSGA009107	2	34315722	34316570	+	558	-	-	-	transcript_id=BGIOSGA009107-TA"	virNOG19615	R	-
BGIOSGA009123	2	34682535	34691257	+	2967	-	GO:0003735;GO:0003735;GO:0005622;GO:0005622;GO:0005634;GO:0005634;GO:0005840;GO:0005840;GO:0006351;GO:0006351;GO:0006355;GO:0006355;GO:0006357;GO:0006357;GO:0006412;GO:0006412;GO:0032784;GO:0032784;	-	Transcription elongation factor SPT5[Source:UniProtKB/TrEMBL;Acc:B8AJ72]	virNOG00525;COG5164	K	sp|Q9STN3|SPT51_ARATH Putative transcription elongation factor SPT5 homolog 1 OS=Arabidopsis thaliana GN=At4g08350 PE=1 SV=2
BGIOSGA009127	2	34753933	34754806	+	498	-	GO:0005737;GO:0005737;GO:0005886;GO:0005886;GO:0006950;GO:0006950;GO:0016020;GO:0043621;GO:0043621;	-	transcript_id=BGIOSGA009127-TA"	virNOG15470	S	sp|Q8VYN9|PHO32_ARATH Universal stress protein PHOS32 OS=Arabidopsis thaliana GN=PHOS32 PE=1 SV=1
BGIOSGA009199	2	35873385	35879211	+	1416	-	GO:0004180;GO:0004185;GO:0004185;GO:0004185;GO:0006508;GO:0006508;GO:0006508;GO:0008233;GO:0016787;	K16297	Carboxypeptidase[Source:UniProtKB/TrEMBL;Acc:A2XAI4]	virNOG00487	O	sp|Q9M099|SCP24_ARATH Serine carboxypeptidase 24 OS=Arabidopsis thaliana GN=SCPL24 PE=1 SV=1
BGIOSGA009221	2	36152553	36152888	+	336	-	-	-	transcript_id=BGIOSGA009221-TA"	euNOG26120;virNOG26207;virNOG26171	S	-
BGIOSGA009242	2	36537083	36537837	+	573	-	-	-	transcript_id=BGIOSGA009242-TA"	virNOG02213;virNOG18791	SJ	-
BGIOSGA009250	2	36716956	36720331	+	1665	-	-	-	transcript_id=BGIOSGA009250-TA"	virNOG06616	S	-
BGIOSGA009252	2	36756262	36760423	+	2715	-	GO:0000166;GO:0003774;GO:0003777;GO:0003777;GO:0005524;GO:0005524;GO:0005524;GO:0005737;GO:0007018;GO:0007018;GO:0008017;GO:0008017;GO:0008017;GO:0009524;	-	transcript_id=BGIOSGA009252-TA"	virNOG14958	Z	sp|Q6K990|KN10A_ORYSJ Kinesin-like protein KIN-10A OS=Oryza sativa subsp. japonica GN=KIN10A PE=2 SV=1
BGIOSGA009262	2	36867807	36869212	+	1017	-	GO:0003824;GO:0003824;GO:0050662;GO:0050662;	K09753	transcript_id=BGIOSGA009262-TA"	COG0451;virNOG11924	MV	sp|Q6K9A2|CCR1_ORYSJ Cinnamoyl-CoA reductase 1 OS=Oryza sativa subsp. japonica GN=CCR1 PE=1 SV=1
BGIOSGA009276	2	37032504	37034639	+	423	-	GO:0003735;GO:0003735;GO:0005840;GO:0005840;GO:0005840;GO:0006412;GO:0006412;GO:0030529;	K02894	transcript_id=BGIOSGA009276-TA"	COG0093;virNOG05263	J	sp|P49690|RL23_ARATH 60S ribosomal protein L23 OS=Arabidopsis thaliana GN=RPL23A PE=2 SV=3
BGIOSGA009280	2	37043936	37045817	+	957	-	GO:0003676;GO:0003676;GO:0003723;GO:0003729;GO:0003729;	-	transcript_id=BGIOSGA009280-TA"	virNOG01116	A	sp|P28644|ROC1_SPIOL 28 kDa ribonucleoprotein, chloroplastic OS=Spinacia oleracea PE=1 SV=1
BGIOSGA009285	2	37060295	37062115	+	888	-	GO:0005515;GO:0005739;GO:0006508;GO:0006508;GO:0008236;GO:0008236;GO:0009579;GO:0016020;GO:0031977;	K03797	transcript_id=BGIOSGA009285-TA"	COG0793;virNOG05183	MR	sp|O23614|CTPA2_ARATH Carboxyl-terminal-processing peptidase 2, chloroplastic OS=Arabidopsis thaliana GN=CTPA2 PE=1 SV=1
BGIOSGA009289	2	37122501	37130836	+	3735	-	GO:0005488;	K16578	transcript_id=BGIOSGA009289-TA"	virNOG15909	R	sp|Q8RWY6|CLASP_ARATH CLIP-associated protein OS=Arabidopsis thaliana GN=CLASP PE=1 SV=1
BGIOSGA009297	2	37232916	37237173	+	987	-	GO:0005886;GO:0005886;GO:0009506;GO:0009506;GO:0016020;	-	transcript_id=BGIOSGA009297-TA"	virNOG00998	C	sp|Q40648|KCAB_ORYSJ Probable voltage-gated potassium channel subunit beta OS=Oryza sativa subsp. japonica GN=KOB1 PE=1 SV=2
BGIOSGA009318	2	37530306	37535217	+	2082	-	GO:0005524;GO:0006468;	-	transcript_id=BGIOSGA009318-TA"	virNOG11636	T	sp|Q8GUH1|PUB33_ARATH U-box domain-containing protein 33 OS=Arabidopsis thaliana GN=PUB33 PE=2 SV=2
BGIOSGA009324	2	37577396	37580218	+	1038	-	GO:0005829;GO:0005829;GO:0008168;GO:0008168;GO:0008168;GO:0008171;GO:0008171;GO:0008938;GO:0008938;GO:0032259;GO:1901847;GO:1901847;	-	transcript_id=BGIOSGA009324-TA"	virNOG10804	R	sp|Q43609|COMT1_PRUDU Caffeic acid 3-O-methyltransferase OS=Prunus dulcis GN=COMT1 PE=2 SV=1
BGIOSGA009351	2	37963889	37965557	+	1503	-	GO:0000166;GO:0004672;GO:0004672;GO:0004674;GO:0004674;GO:0005509;GO:0005509;GO:0005524;GO:0005524;GO:0005524;GO:0006468;GO:0006468;	K13412	transcript_id=BGIOSGA009351-TA"	virNOG01312	T	sp|Q6K968|CDPK6_ORYSJ Calcium-dependent protein kinase 6 OS=Oryza sativa subsp. japonica GN=CPK6 PE=2 SV=1
BGIOSGA009367	3	41489569	41493214	-	1395	-	-	-	transcript_id=BGIOSGA009367-TA"	virNOG14693	S	-
BGIOSGA009385	3	40833113	40833625	-	513	-	-	-	transcript_id=BGIOSGA009385-TA"	-	-	-
BGIOSGA009401	3	40671450	40672862	-	1413	-	-	-	transcript_id=BGIOSGA009401-TA"	virNOG09265	S	-
BGIOSGA009408	3	40611781	40613768	-	969	-	GO:0016020;GO:0016021;GO:0016021;	-	transcript_id=BGIOSGA009408-TA"	virNOG07725	S	sp|Q8H112|PGL1A_ARATH PGR5-like protein 1A, chloroplastic OS=Arabidopsis thaliana GN=PGRL1A PE=1 SV=1
BGIOSGA009432	3	40242300	40242520	-	162	-	-	-	transcript_id=BGIOSGA009432-TA"	virNOG08435	I	-
BGIOSGA009433	3	40239204	40239801	-	552	-	-	-	transcript_id=BGIOSGA009433-TA"	virNOG08435;KOG1470	I	sp|Q55CU8|PITC_DICDI Phosphatidylinositol transfer protein 3 OS=Dictyostelium discoideum GN=pitC PE=2 SV=1
BGIOSGA009456	3	39901475	39904373	-	1140	-	GO:0000481;GO:0000481;GO:0003676;GO:0003676;GO:0003729;GO:0003729;GO:0005634;GO:0005634;GO:0009409;GO:0009409;GO:0009507;GO:0009570;GO:0009570;GO:0009737;GO:0009737;GO:0032508;GO:0032508;GO:0034337;GO:0034337;	-	transcript_id=BGIOSGA009456-TA"	virNOG03461	A	sp|Q93VC7|RPS1_ARATH 30S ribosomal protein S1, chloroplastic OS=Arabidopsis thaliana GN=RPS1 PE=1 SV=1
BGIOSGA009469	3	39751160	39756025	-	1275	-	GO:0000166;GO:0004672;GO:0004672;GO:0004674;GO:0004674;GO:0005524;GO:0005524;GO:0005524;GO:0006468;GO:0006468;	K03083	transcript_id=BGIOSGA009469-TA"	virNOG03894	T	sp|Q39019|KSG10_ARATH Shaggy-related protein kinase kappa OS=Arabidopsis thaliana GN=ASK10 PE=2 SV=2
BGIOSGA009471	3	39745572	39747002	-	1431	-	GO:0008152;GO:0008152;GO:0016740;GO:0016757;GO:0016758;GO:0016758;	-	Glycosyltransferase[Source:UniProtKB/TrEMBL;Acc:A2XNW3]	virNOG15134;KOG1192	CG	sp|Q6VAA7|U88B1_STERE UDP-glycosyltransferase 88B1 OS=Stevia rebaudiana GN=UGT88B1 PE=2 SV=1
BGIOSGA009487	3	39580709	39583288	-	2580	-	GO:0000166;GO:0004672;GO:0004672;GO:0004674;GO:0004674;GO:0004674;GO:0005524;GO:0005524;GO:0005524;GO:0005886;GO:0005886;GO:0006468;GO:0006468;GO:0016020;GO:0016021;GO:0016021;GO:0016301;GO:0016310;GO:0016740;GO:0048544;GO:0048544;	-	transcript_id=BGIOSGA009487-TA"	virNOG04332	T	sp|Q9XID3|Y1343_ARATH G-type lectin S-receptor-like serine/threonine-protein kinase At1g34300 OS=Arabidopsis thaliana GN=At1g34300 PE=2 SV=1
BGIOSGA009507	3	39315005	39318259	-	1401	-	GO:0005509;GO:0005509;GO:0005515;GO:0005783;GO:0005783;GO:0005783;GO:0006457;GO:0006457;GO:0051082;GO:0051082;	K08057	transcript_id=BGIOSGA009507-TA"	virNOG10578	O	sp|Q9SLY8|CALR_ORYSJ Calreticulin OS=Oryza sativa subsp. japonica GN=Os07g0246200 PE=1 SV=2
BGIOSGA009563	3	38614695	38615352	-	471	-	GO:0005886;GO:0005886;GO:0016020;GO:0016021;GO:0016021;	-	CASP-like protein[Source:UniProtKB/TrEMBL;Acc:A2XND4]	virNOG18857	S	sp|B9F6Z0|CSPLH_ORYSJ CASP-like protein 4B3 OS=Oryza sativa subsp. japonica GN=Os03g0817100 PE=2 SV=1
BGIOSGA009599	3	38158173	38159519	-	855	-	-	-	transcript_id=BGIOSGA009599-TA"	virNOG18703	S	sp|Q7XII4|REM41_ORYSJ Remorin 4.1 OS=Oryza sativa subsp. japonica GN=REM4.1 PE=1 SV=1
BGIOSGA009671	3	37122456	37128630	-	3771	-	GO:0003824;GO:0005506;GO:0005506;GO:0009055;GO:0009055;GO:0016491;GO:0016491;GO:0016614;GO:0016614;GO:0022900;GO:0046872;GO:0046872;GO:0046872;GO:0050660;GO:0050660;GO:0051536;GO:0051536;GO:0051536;GO:0051537;GO:0051537;GO:0051537;GO:0055114;GO:0055114;GO:0071949;	-	transcript_id=BGIOSGA009671-TA"	virNOG04977;COG4630	F	sp|Q852M1|ALDO2_ORYSJ Probable aldehyde oxidase 2 OS=Oryza sativa subsp. japonica GN=Os03g0790900 PE=2 SV=1
BGIOSGA009697	3	36794489	36795418	-	930	-	GO:0003690;GO:0003690;GO:0006355;GO:0006355;GO:0009507;GO:0009507;GO:0042646;GO:0042646;GO:0071472;GO:0071472;	K15032	transcript_id=BGIOSGA009697-TA"	virNOG02555	K	sp|Q84X53|MTEF1_ARATH Transcription termination factor MTEF1, chloroplastic OS=Arabidopsis thaliana GN=MTERF1 PE=2 SV=2
BGIOSGA009782	3	35493454	35495783	-	1410	-	GO:0008152;GO:0008152;GO:0016740;GO:0016758;GO:0016758;	-	transcript_id=BGIOSGA009782-TA"	virNOG05850	CG	sp|Q9SGA8|U83A1_ARATH UDP-glycosyltransferase 83A1 OS=Arabidopsis thaliana GN=UGT83A1 PE=2 SV=1
BGIOSGA009834	3	34767703	34770620	-	1434	-	GO:0000103;GO:0000103;GO:0004781;GO:0004781;	K13811	transcript_id=BGIOSGA009834-TA"	virNOG01032	F	sp|O23324|APS3_ARATH ATP-sulfurylase 3, chloroplastic OS=Arabidopsis thaliana GN=APS3 PE=1 SV=1
BGIOSGA009855	3	34318562	34322802	-	1527	-	GO:0000166;GO:0005524;GO:0005524;GO:0005978;GO:0005978;GO:0008878;GO:0008878;GO:0008878;GO:0009058;GO:0009058;GO:0009507;GO:0009507;GO:0009536;GO:0016740;GO:0016779;GO:0016779;GO:0016779;GO:0019252;GO:0019252;	K00975	Glucose-1-phosphate adenylyltransferase[Source:UniProtKB/TrEMBL;Acc:B8AR31]	virNOG01194	M	sp|Q6AVT2|GLGL1_ORYSJ Glucose-1-phosphate adenylyltransferase large subunit 1, chloroplastic/amyloplastic OS=Oryza sativa subsp. japonica GN=AGPL1 PE=1 SV=1
BGIOSGA009879	3	33930213	33930620	-	408	-	GO:0003677;GO:0003677;GO:0005634;GO:0005634;	-	transcript_id=BGIOSGA009879-TA"	virNOG10517;poaNOG14643	K	sp|P46609|KNOS6_ORYSJ Homeobox protein knotted-1-like 6 OS=Oryza sativa subsp. japonica GN=OSH1 PE=2 SV=2
BGIOSGA009886	3	33832475	33834231	-	1464	-	GO:0003824;GO:0009058;GO:0030170;	K01762	transcript_id=BGIOSGA009886-TA"	virNOG04962	H	sp|Q10DK7|1A11_ORYSJ 1-aminocyclopropane-1-carboxylate synthase 1 OS=Oryza sativa subsp. japonica GN=ACC1 PE=2 SV=1
BGIOSGA009891	3	33708597	33708926	-	228	-	-	-	transcript_id=BGIOSGA009891-TA"	virNOG23754	S	-
BGIOSGA009899	3	33537549	33540266	-	1011	-	-	-	transcript_id=BGIOSGA009899-TA"	virNOG17710	S	-
BGIOSGA009946	3	32735096	32736602	-	390	-	GO:0009055;GO:0009055;GO:0022900;	-	transcript_id=BGIOSGA009946-TA"	virNOG22039;virNOG19380	R	sp|P60496|BABL_LILLO Chemocyanin OS=Lilium longiflorum PE=1 SV=1
BGIOSGA009947	3	32728851	32729355	-	396	-	GO:0009055;GO:0009055;GO:0022900;	-	transcript_id=BGIOSGA009947-TA"	virNOG20663	S	sp|Q8LG89|BABL_ARATH Basic blue protein OS=Arabidopsis thaliana GN=ARPN PE=2 SV=2
BGIOSGA009986	3	32136773	32139950	-	1566	-	GO:0005515;	K11790	transcript_id=BGIOSGA009986-TA"	virNOG07971	R	sp|Q5ZJW8|DTL_CHICK Denticleless protein homolog OS=Gallus gallus GN=DTL PE=2 SV=1
BGIOSGA009997	3	31903240	31903548	-	309	-	-	-	transcript_id=BGIOSGA009997-TA"	virNOG10074	P	-
BGIOSGA010077	3	30485943	30488497	-	2316	-	GO:0016020;GO:0016021;GO:0016021;	-	transcript_id=BGIOSGA010077-TA"	virNOG14777	S	-
BGIOSGA010103	3	29954928	29957037	-	1563	-	GO:0045735;GO:0045735;	-	transcript_id=BGIOSGA010103-TA"	virNOG06075	R	sp|Q75GX9|GLB63_ORYSJ 63 kDa globulin-like protein OS=Oryza sativa subsp. japonica GN=Os03g0663800 PE=1 SV=1
BGIOSGA010113	3	29729352	29731844	-	1017	-	GO:0016021;GO:0016021;GO:0022857;GO:0022857;GO:0055085;	-	transcript_id=BGIOSGA010113-TA"	virNOG15744	S	sp|Q93W28|Y4554_ARATH Uncharacterized protein At4g15545 OS=Arabidopsis thaliana GN=At4g15545 PE=1 SV=1
BGIOSGA010115	3	29684604	29687152	-	597	-	-	-	transcript_id=BGIOSGA010115-TA"	virNOG21129	G	-
BGIOSGA010126	3	29406587	29408022	-	603	-	GO:0003677;GO:0003677;GO:0005634;GO:0005634;GO:0006351;GO:0006351;GO:0006355;GO:0006355;	-	transcript_id=BGIOSGA010126-TA"	virNOG36806;virNOG01680	QR	sp|Q8VYI2|PHLC_ARATH Myb family transcription factor PHL12 OS=Arabidopsis thaliana GN=PHL12 PE=2 SV=1
BGIOSGA010131	3	29235618	29240826	-	2562	-	GO:0005634;GO:0005634;GO:0006355;GO:0006355;GO:0016020;GO:0016021;GO:0016021;	-	transcript_id=BGIOSGA010131-TA"	COG5665	K	sp|Q851R2|MEL1_ORYSJ Protein argonaute MEL1 OS=Oryza sativa subsp. japonica GN=MEL1 PE=2 SV=1
BGIOSGA010142	3	28999528	29003593	-	1071	-	GO:0003700;GO:0003700;GO:0006355;GO:0006355;	K08064	transcript_id=BGIOSGA010142-TA"	virNOG16997	K	sp|Q8LFU0|NFYAA_ARATH Nuclear transcription factor Y subunit A-10 OS=Arabidopsis thaliana GN=NFYA10 PE=2 SV=2
BGIOSGA010180	3	28315337	28319410	-	1908	-	-	-	transcript_id=BGIOSGA010180-TA"	virNOG13791	P	sp|F4JIF5|TCX2_ARATH Protein tesmin/TSO1-like CXC 2 OS=Arabidopsis thaliana GN=TCX2 PE=1 SV=1
BGIOSGA010192	3	28066260	28067558	-	1299	-	GO:0000166;GO:0004672;GO:0004672;GO:0004674;GO:0004674;GO:0005524;GO:0005524;GO:0005524;GO:0006468;GO:0006468;GO:0007165;GO:0007165;GO:0016301;GO:0016310;GO:0016740;	K03116	Non-specific serine/threonine protein kinase[Source:UniProtKB/TrEMBL;Acc:A2XJV9]	virNOG03247	T	sp|Q75GK4|CIPK7_ORYSJ CBL-interacting protein kinase 7 OS=Oryza sativa subsp. japonica GN=CIPK7 PE=2 SV=1
BGIOSGA010193	3	28060040	28061982	-	516	-	GO:0005886;GO:0005886;GO:0008565;GO:0008565;GO:0009306;GO:0009306;GO:0009535;GO:0009535;GO:0009941;GO:0009941;GO:0015031;GO:0015031;GO:0016020;GO:0016020;GO:0016021;GO:0016021;GO:0033281;GO:0033281;	K03116	transcript_id=BGIOSGA010193-TA"	virNOG24311	U	sp|Q75GK3|TATA_ORYSJ Sec-independent protein translocase protein TATA, chloroplastic OS=Oryza sativa subsp. japonica GN=TATA PE=2 SV=1
BGIOSGA010204	3	27898630	27899899	-	654	-	GO:0016020;GO:0016021;GO:0016021;	-	transcript_id=BGIOSGA010204-TA"	-	-	-
BGIOSGA010237	3	27149049	27150791	-	1059	-	GO:0016491;GO:0016491;GO:0016491;GO:0046872;GO:0046872;GO:0055114;GO:0055114;GO:0055114;	-	transcript_id=BGIOSGA010237-TA"	virNOG08920	Q	sp|Q9FFF6|DIOX5_ARATH Probable 2-oxoglutarate-dependent dioxygenase At5g05600 OS=Arabidopsis thaliana GN=At5g05600 PE=2 SV=1
BGIOSGA010258	3	26570303	26572379	-	705	-	-	-	transcript_id=BGIOSGA010258-TA"	virNOG09665	S	sp|Q9FN11|LBD37_ARATH LOB domain-containing protein 37 OS=Arabidopsis thaliana GN=LBD37 PE=2 SV=1
BGIOSGA010304	3	25588957	25591095	-	192	-	-	-	transcript_id=BGIOSGA010304-TA"	-	-	-
BGIOSGA010308	3	25554897	25555115	-	219	-	GO:0016020;GO:0016021;GO:0016021;	-	transcript_id=BGIOSGA010308-TA"	COG1215;virNOG22515	MK	sp|Q6L538|CSLC7_ORYSJ Probable xyloglucan glycosyltransferase 7 OS=Oryza sativa subsp. japonica GN=CSLC7 PE=2 SV=1
BGIOSGA010321	3	25326072	25330321	-	2592	-	-	-	transcript_id=BGIOSGA010321-TA"	virNOG14951	S	-
BGIOSGA010333	3	24875852	24877048	-	315	-	-	-	transcript_id=BGIOSGA010333-TA"	KOG0017	R	-
BGIOSGA010390	3	23665135	23665401	-	267	-	-	-	transcript_id=BGIOSGA010390-TA"	virNOG26013	S	-
BGIOSGA010420	3	22982308	22985110	-	2562	-	-	-	transcript_id=BGIOSGA010420-TA"	virNOG06009;virNOG13417	S	sp|Q9LNG5|PPP7L_ARATH Serine/threonine-protein phosphatase 7 long form homolog OS=Arabidopsis thaliana GN=MAIL3 PE=2 SV=1
BGIOSGA010486	3	20346693	20353034	-	1770	-	GO:0004042;GO:0004042;GO:0005737;GO:0005737;GO:0006526;GO:0006526;GO:0008080;	K14682	transcript_id=BGIOSGA010486-TA"	virNOG07710	E	sp|B5X4Z4|NAGS2_ARATH Probable amino-acid acetyltransferase NAGS2, chloroplastic OS=Arabidopsis thaliana GN=NAGS2 PE=1 SV=1
BGIOSGA010499	3	19844029	19850893	-	1941	-	GO:0004672;GO:0004672;GO:0004842;GO:0004842;GO:0004842;GO:0005524;GO:0005524;GO:0006468;GO:0006468;GO:0016567;GO:0016567;GO:0016567;	-	transcript_id=BGIOSGA010499-TA"	virNOG14760	T	sp|Q0DR28|PUB57_ORYSJ U-box domain-containing protein 57 OS=Oryza sativa subsp. japonica GN=PUB57 PE=2 SV=1
BGIOSGA010540	3	19053482	19054342	-	861	-	-	-	transcript_id=BGIOSGA010540-TA"	virNOG26233	S	-
BGIOSGA010559	3	18294588	18299001	-	867	-	-	K13464	transcript_id=BGIOSGA010559-TA"	virNOG09273	S	sp|Q84R94|TI10A_ORYSJ Protein TIFY 10a OS=Oryza sativa subsp. japonica GN=TIFY10A PE=1 SV=1
BGIOSGA010598	3	17548873	17555080	-	1659	-	GO:0004185;GO:0004185;GO:0006508;GO:0006508;	-	transcript_id=BGIOSGA010598-TA"	KOG1283	O	sp|Q67Y83|SCP51_ARATH Serine carboxypeptidase-like 51 OS=Arabidopsis thaliana GN=SCPL51 PE=2 SV=2
BGIOSGA010675	3	15908676	15909005	-	330	-	GO:0048731;GO:0048731;	-	transcript_id=BGIOSGA010675-TA"	-	-	-
BGIOSGA010770	3	14171134	14176986	-	2430	-	GO:0005985;GO:0005985;GO:0016157;GO:0016157;GO:0016157;GO:0016740;GO:0016757;	K00695	Sucrose synthase[Source:UniProtKB/TrEMBL;Acc:B8APD5]	virNOG07773	M	sp|Q10LP5|SUS4_ORYSJ Sucrose synthase 4 OS=Oryza sativa subsp. japonica GN=SUS4 PE=2 SV=1
BGIOSGA010783	3	13974068	13975024	-	957	-	GO:0045892;GO:0045892;	-	transcript_id=BGIOSGA010783-TA"	virNOG18858	S	sp|Q9LVL4|OFP3_ARATH Transcription repressor OFP3 OS=Arabidopsis thaliana GN=OFP3 PE=1 SV=1
BGIOSGA010801	3	13672489	13674365	-	786	-	GO:0003993;GO:0003993;GO:0016311;	K02866	transcript_id=BGIOSGA010801-TA"	virNOG06418	R	sp|P27061|PPA1_SOLLC Acid phosphatase 1 OS=Solanum lycopersicum GN=APS1 PE=2 SV=1
BGIOSGA010806	3	13623478	13624050	-	573	-	GO:0005509;GO:0005509;	K13448	transcript_id=BGIOSGA010806-TA"	virNOG19882	T	sp|Q10LX4|CML27_ORYSJ Probable calcium-binding protein CML27 OS=Oryza sativa subsp. japonica GN=CML27 PE=2 SV=1
BGIOSGA010824	3	13222135	13225122	-	987	WOX6	GO:0003677;GO:0003677;GO:0003677;GO:0005634;GO:0005634;GO:0006351;GO:0006351;GO:0006355;GO:0006355;GO:0007275;GO:0007275;	-	WUSCHEL-related homeobox 6 [Source:UniProtKB/Swiss-Prot;Acc:A2XG77]	virNOG11334	K	sp|A2XG77|WOX6_ORYSI WUSCHEL-related homeobox 6 OS=Oryza sativa subsp. indica GN=WOX6 PE=3 SV=1
BGIOSGA010834	3	13073723	13074812	-	996	-	GO:0005634;GO:0050826;GO:1901002;GO:1902584;	-	transcript_id=BGIOSGA010834-TA"	virNOG17293	S	sp|A2XG55|LEA1_ORYSI Late embryogenesis abundant protein 1 OS=Oryza sativa subsp. indica GN=LEA1 PE=1 SV=2
BGIOSGA010835	3	13054840	13058452	-	453	-	GO:0003677;GO:0003700;GO:0003700;GO:0006355;GO:0006355;	K14432	transcript_id=BGIOSGA010835-TA"	virNOG19629;virNOG36430	S	sp|Q9LES3|AI5L2_ARATH ABSCISIC ACID-INSENSITIVE 5-like protein 2 OS=Arabidopsis thaliana GN=DPBF3 PE=1 SV=1
BGIOSGA010838	3	13029447	13031618	-	1740	-	-	-	transcript_id=BGIOSGA010838-TA"	virNOG06462	S	-
BGIOSGA010867	3	12367743	12372566	-	1290	-	GO:0003677;GO:0003677;GO:0003677;GO:0003700;GO:0003700;GO:0005634;GO:0005634;GO:0006351;GO:0006351;GO:0006355;GO:0006355;GO:0006355;GO:0007275;GO:0007275;	K09285	transcript_id=BGIOSGA010867-TA"	virNOG01590	S	sp|Q5YGP8|PLET1_ARATH AP2-like ethylene-responsive transcription factor PLT1 OS=Arabidopsis thaliana GN=PLT1 PE=2 SV=1
BGIOSGA010885	3	12038540	12040172	-	702	-	-	K20896	transcript_id=BGIOSGA010885-TA"	virNOG07694	S	sp|B6TPF2|TENA2_MAIZE Bifunctional TENA2 protein OS=Zea mays GN=TENA2 PE=1 SV=1
BGIOSGA010895	3	11900947	11903148	-	333	-	-	-	transcript_id=BGIOSGA010895-TA"	virNOG24262;virNOG36523	S	-
BGIOSGA010906	3	11637282	11638016	-	735	-	-	-	transcript_id=BGIOSGA010906-TA"	virNOG35509	S	-
BGIOSGA010912	3	11555440	11555814	-	375	-	-	-	transcript_id=BGIOSGA010912-TA"	virNOG24412;virNOG23447;virNOG24208	S	sp|Q94AK6|SAG20_ARATH Senescence associated gene 20 OS=Arabidopsis thaliana GN=SAG20 PE=2 SV=1
BGIOSGA010915	3	11510267	11515883	-	3912	-	GO:0005856;GO:0005856;GO:0030036;GO:0030036;	-	transcript_id=BGIOSGA010915-TA"	virNOG16508	S	sp|Q5XPJ9|SCAR2_ARATH Protein SCAR2 OS=Arabidopsis thaliana GN=SCAR2 PE=1 SV=1
BGIOSGA010919	3	11395804	11396493	-	690	-	-	K14496	ABA receptor 6[Source:UniProtKB/TrEMBL;Acc:A2XFM1]	virNOG05648	R	sp|Q9FLB1|PYL5_ARATH Abscisic acid receptor PYL5 OS=Arabidopsis thaliana GN=PYL5 PE=1 SV=1
BGIOSGA010924	3	11336313	11337917	-	1605	-	GO:0005634;GO:0005634;GO:0005634;	-	transcript_id=BGIOSGA010924-TA"	virNOG33493;virNOG25279	S	-
BGIOSGA010932	3	11255111	11257981	-	2613	-	GO:0005488;GO:0005634;GO:0005634;GO:0006886;GO:0006886;GO:0006913;GO:0006913;GO:0008536;GO:0008536;GO:0008565;GO:0008565;	K14293	transcript_id=BGIOSGA010932-TA"	virNOG09338	YU	sp|Q9FJD4|IMB1_ARATH Importin subunit beta-1 OS=Arabidopsis thaliana GN=KPNB1 PE=1 SV=1
BGIOSGA010953	3	10802874	10804810	-	822	-	GO:0005548;GO:0005548;GO:0005622;GO:0005622;GO:0015914;GO:0015914;	-	transcript_id=BGIOSGA010953-TA"	virNOG08075	TI	sp|Q9NCL8|PITP1_DICDI Phosphatidylinositol transfer protein 1 OS=Dictyostelium discoideum GN=pitA PE=1 SV=1
BGIOSGA010998	3	10150821	10151712	-	798	-	-	-	transcript_id=BGIOSGA010998-TA"	virNOG15734	R	sp|Q9LV60|CRR55_ARATH Cysteine-rich repeat secretory protein 55 OS=Arabidopsis thaliana GN=CRRSP55 PE=2 SV=1
BGIOSGA011014	3	9828448	9830676	-	1596	-	GO:0005507;GO:0005507;GO:0016491;GO:0016491;GO:0016491;GO:0046872;GO:0055114;GO:0055114;GO:0055114;	K05909	transcript_id=BGIOSGA011014-TA"	virNOG10082	Q	sp|Q10ND7|LAC10_ORYSJ Laccase-10 OS=Oryza sativa subsp. japonica GN=LAC10 PE=2 SV=1
BGIOSGA011025	3	9641973	9643385	-	1413	-	-	-	transcript_id=BGIOSGA011025-TA"	virNOG05677	S	-
BGIOSGA011032	3	9534684	9536253	-	1221	-	GO:0003824;GO:0003824;GO:0004721;GO:0004722;GO:0004722;GO:0005634;GO:0006470;GO:0006470;GO:0009738;GO:0009845;GO:0016787;GO:0043169;GO:0043169;GO:0046872;GO:0046872;GO:0090351;	K14497	transcript_id=BGIOSGA011032-TA"	virNOG06455;poaNOG09603	T	sp|Q84JI0|P2C30_ORYSJ Probable protein phosphatase 2C 30 OS=Oryza sativa subsp. japonica GN=Os03g0268600 PE=2 SV=1
BGIOSGA011050	3	9305698	9306519	-	489	-	-	-	transcript_id=BGIOSGA011050-TA"	virNOG17918	S	-
BGIOSGA011053	3	9236801	9244160	-	2694	-	GO:0005524;GO:0005524;GO:0007062;GO:0007062;	K11269	transcript_id=BGIOSGA011053-TA"	virNOG04942	O	sp|Q8BIW9|CTF18_MOUSE Chromosome transmission fidelity protein 18 homolog OS=Mus musculus GN=Chtf18 PE=1 SV=2
BGIOSGA011075	3	8870603	8872778	-	1623	-	GO:0015031;GO:0015031;	-	transcript_id=BGIOSGA011075-TA"	virNOG01214	Z	sp|Q54I39|IST1L_DICDI IST1-like protein OS=Dictyostelium discoideum GN=DDB_G0289029 PE=3 SV=1
BGIOSGA011181	3	7241402	7242373	-	870	-	GO:0016020;GO:0016021;GO:0016021;	-	transcript_id=BGIOSGA011181-TA"	virNOG01801	S	sp|Q8GUH2|Y1015_ARATH Uncharacterized protein At1g01500 OS=Arabidopsis thaliana GN=At1g01500 PE=2 SV=1
BGIOSGA011196	3	6933559	6937419	-	1074	-	GO:0000166;GO:0003824;GO:0003824;GO:0004356;GO:0004356;GO:0004356;GO:0005524;GO:0005524;GO:0006542;GO:0006542;GO:0006807;GO:0006807;GO:0016874;	K01915	Glutamine synthetase[Source:UniProtKB/TrEMBL;Acc:B8AJN3]	virNOG00254	E	sp|P14654|GLN12_ORYSJ Glutamine synthetase cytosolic isozyme 1-2 OS=Oryza sativa subsp. japonica GN=GLN1-2 PE=1 SV=1
BGIOSGA011202	3	6765187	6766764	-	1485	-	GO:0003824;GO:0003824;GO:0006633;GO:0006633;GO:0006633;GO:0008152;GO:0008152;GO:0016020;GO:0016020;GO:0016020;GO:0016021;GO:0016021;GO:0016740;GO:0016746;GO:0016747;GO:0016747;	K15397	3-ketoacyl-CoA synthase[Source:UniProtKB/TrEMBL;Acc:A2XE10]	virNOG00803	M	sp|Q9XF43|KCS6_ARATH 3-ketoacyl-CoA synthase 6 OS=Arabidopsis thaliana GN=CUT1 PE=1 SV=1
BGIOSGA011207	3	6670678	6671109	-	432	-	-	-	transcript_id=BGIOSGA011207-TA"	virNOG21372	S	-
BGIOSGA011208	3	6639193	6643441	-	1590	-	GO:0006855;GO:0006855;GO:0015238;GO:0015238;GO:0015297;GO:0015297;GO:0016020;GO:0016020;GO:0016020;GO:0016021;GO:0016021;GO:0055085;GO:0055085;	-	Protein DETOXIFICATION[Source:UniProtKB/TrEMBL;Acc:B8AQU3]	virNOG05747;COG0534	RV	sp|Q9SYD6|DTX42_ARATH Protein DETOXIFICATION 42 OS=Arabidopsis thaliana GN=DTX42 PE=2 SV=2
BGIOSGA011213	3	6558914	6567005	-	774	MADS1	GO:0000977;GO:0000977;GO:0003677;GO:0003677;GO:0003677;GO:0003700;GO:0003700;GO:0005634;GO:0005634;GO:0005634;GO:0006351;GO:0006351;GO:0006355;GO:0006355;GO:0006355;GO:0007275;GO:0009908;GO:0009908;GO:0010022;GO:0010093;GO:0030154;GO:0030154;GO:0045944;GO:0045944;GO:0046983;GO:0046983;GO:0048509;	-	MADS-box transcription factor 1[Source:UniProtKB/Swiss-Prot;Acc:A2XDY1]	virNOG16154	K	sp|Q10PZ9|MADS1_ORYSJ MADS-box transcription factor 1 OS=Oryza sativa subsp. japonica GN=MADS1 PE=1 SV=1
BGIOSGA011276	3	5654419	5655378	-	720	HOX12	GO:0003677;GO:0003677;GO:0003677;GO:0005634;GO:0005634;GO:0006351;GO:0006351;GO:0006355;GO:0006355;GO:0006355;GO:0043565;GO:0043565;	K09338	Homeobox-leucine zipper protein HOX12[Source:UniProtKB/Swiss-Prot;Acc:A2XDK5]	virNOG08849	K	sp|A2XDK5|HOX12_ORYSI Homeobox-leucine zipper protein HOX12 OS=Oryza sativa subsp. indica GN=HOX12 PE=2 SV=1
BGIOSGA011277	3	5613254	5614081	-	828	-	GO:0045892;GO:0045892;	-	transcript_id=BGIOSGA011277-TA"	virNOG18085	S	sp|Q9ZU65|OFP7_ARATH Transcription repressor OFP7 OS=Arabidopsis thaliana GN=OFP7 PE=2 SV=1
BGIOSGA011284	3	5500503	5501255	-	753	-	-	-	transcript_id=BGIOSGA011284-TA"	virNOG01453	R	-
BGIOSGA011299	3	5192535	5196393	-	2016	-	GO:0003723;GO:0003723;GO:0005488;	-	transcript_id=BGIOSGA011299-TA"	virNOG02506	J	sp|Q9C9R6|PUM7_ARATH Putative pumilio homolog 7, chloroplastic OS=Arabidopsis thaliana GN=APUM7 PE=3 SV=2
BGIOSGA011312	3	5029044	5030105	-	1062	-	GO:0004842;GO:0004842;GO:0016020;GO:0016021;GO:0016021;GO:0016567;	K10664	transcript_id=BGIOSGA011312-TA"	virNOG12812	O	sp|Q8H7N9|ATL31_ORYSJ E3 ubiquitin-protein ligase Os03g0188200 OS=Oryza sativa subsp. japonica GN=Os03g0188200 PE=2 SV=1
BGIOSGA011317	3	4915092	4920806	-	747	-	GO:0000977;GO:0000977;GO:0003677;GO:0003677;GO:0003677;GO:0003700;GO:0003700;GO:0005634;GO:0005634;GO:0005634;GO:0006351;GO:0006351;GO:0006355;GO:0006355;GO:0006355;GO:0009742;GO:0009742;GO:0045944;GO:0045944;GO:0046983;GO:0046983;	-	transcript_id=BGIOSGA011317-TA"	virNOG07005	K	sp|Q5K4R0|MAD47_ORYSJ MADS-box transcription factor 47 OS=Oryza sativa subsp. japonica GN=MADS47 PE=1 SV=2
BGIOSGA011366	3	4236705	4238632	-	1155	-	GO:0003700;GO:0006355;GO:0043565;	K09338	transcript_id=BGIOSGA011366-TA"	virNOG13651	K	sp|A2XD08|HOX21_ORYSI Homeobox-leucine zipper protein HOX21 OS=Oryza sativa subsp. indica GN=HOX21 PE=2 SV=2
BGIOSGA011369	3	4209140	4209499	-	360	-	-	-	transcript_id=BGIOSGA011369-TA"	virNOG21153	S	-
BGIOSGA011379	3	4136102	4137882	-	843	-	-	-	transcript_id=BGIOSGA011379-TA"	virNOG14074	S	sp|P31525|Y1590_SYNP2 Uncharacterized protein SYNPCC7002_A1590 OS=Synechococcus sp. (strain ATCC 27264 / PCC 7002 / PR-6) GN=SYNPCC7002_A1590 PE=4 SV=2
BGIOSGA011411	3	3677621	3677905	-	285	-	-	-	transcript_id=BGIOSGA011411-TA"	virNOG21159	S	-
BGIOSGA011413	3	3649739	3650741	-	831	-	-	-	transcript_id=BGIOSGA011413-TA"	virNOG06096	S	sp|P09444|LEA34_GOSHI Late embryogenesis abundant protein D-34 OS=Gossypium hirsutum PE=3 SV=1
BGIOSGA011414	3	3643829	3644413	-	585	-	GO:0045892;GO:0045892;	-	transcript_id=BGIOSGA011414-TA"	virNOG21175;poaNOG18527	S	sp|F4I8R6|OFP12_ARATH Transcription repressor OFP12 OS=Arabidopsis thaliana GN=OFP12 PE=1 SV=1
BGIOSGA011421	3	3557505	3562791	-	2316	-	GO:0000166;GO:0005524;GO:0005524;GO:0005524;GO:0005886;GO:0005886;GO:0009414;GO:0009414;GO:0010148;GO:0010148;GO:0016020;GO:0016020;GO:0016020;GO:0016021;GO:0016021;GO:0016887;GO:0016887;	-	transcript_id=BGIOSGA011421-TA"	virNOG06757	Q	sp|Q93YS4|AB22G_ARATH ABC transporter G family member 22 OS=Arabidopsis thaliana GN=ABCG22 PE=1 SV=1
BGIOSGA011440	3	3262177	3263760	-	1584	-	GO:0005315;GO:0005315;GO:0006817;GO:0006817;GO:0016020;GO:0016021;GO:0016021;GO:0016021;GO:0022857;GO:0022857;GO:0055085;GO:0055085;	K08176	transcript_id=BGIOSGA011440-TA"	KOG0252;virNOG02775	P	sp|Q8H6H4|PHT11_ORYSJ Inorganic phosphate transporter 1-1 OS=Oryza sativa subsp. japonica GN=PHT1-1 PE=2 SV=1
BGIOSGA011443	3	3195708	3199660	-	1173	-	GO:0016020;GO:0016020;GO:0016020;GO:0016021;GO:0016021;GO:0016021;GO:0022857;GO:0022857;GO:0055085;	-	WAT1-related protein[Source:UniProtKB/TrEMBL;Acc:B8ANC3]	virNOG04911	S	sp|O80638|WTR14_ARATH WAT1-related protein At2g39510 OS=Arabidopsis thaliana GN=At2g39510 PE=2 SV=1
BGIOSGA011445	3	3174320	3175183	-	780	-	GO:0005634;GO:0010311;GO:0042803;GO:0048830;	K13945	transcript_id=BGIOSGA011445-TA"	virNOG18381	S	sp|Q9SLB6|LBD17_ARATH LOB domain-containing protein 17 OS=Arabidopsis thaliana GN=LBD17 PE=2 SV=1
BGIOSGA011461	3	2981803	2982740	-	864	-	-	-	transcript_id=BGIOSGA011461-TA"	-	-	-
BGIOSGA011466	3	2950031	2951314	-	1284	-	GO:0005515;GO:0046872;GO:0046872;GO:0046872;	-	transcript_id=BGIOSGA011466-TA"	virNOG12227	R	sp|Q9FNZ2|C3H48_ARATH Zinc finger CCCH domain-containing protein 48 OS=Arabidopsis thaliana GN=ZFWD1 PE=2 SV=1
BGIOSGA011484	3	2546445	2550049	-	1218	-	GO:0005515;GO:0005634;GO:0005634;	-	transcript_id=BGIOSGA011484-TA"	virNOG14354	S	sp|Q9SK53|COL3_ARATH Zinc finger protein CONSTANS-LIKE 3 OS=Arabidopsis thaliana GN=COL3 PE=1 SV=1
BGIOSGA011495	3	2365110	2366690	-	1581	-	GO:0005315;GO:0005315;GO:0006817;GO:0006817;GO:0016020;GO:0016021;GO:0016021;GO:0016021;GO:0022857;GO:0022857;GO:0055085;GO:0055085;	K08176	transcript_id=BGIOSGA011495-TA"	virNOG07431	P	sp|Q8H6G9|PHT17_ORYSJ Probable inorganic phosphate transporter 1-7 OS=Oryza sativa subsp. japonica GN=PHT1-7 PE=2 SV=1
BGIOSGA011507	3	2182267	2183387	-	966	-	GO:0005515;	K00799	transcript_id=BGIOSGA011507-TA"	virNOG16035	O	sp|Q96324|GSTFB_ARATH Glutathione S-transferase F11 OS=Arabidopsis thaliana GN=GSTF11 PE=2 SV=1
BGIOSGA011523	3	1968267	1971945	-	2727	-	-	-	transcript_id=BGIOSGA011523-TA"	virNOG07564	S	-
BGIOSGA011535	3	1831140	1831708	-	489	-	-	-	transcript_id=BGIOSGA011535-TA"	virNOG21768	S	-
BGIOSGA011541	3	1749557	1749916	-	360	-	GO:0016020;GO:0016021;GO:0016021;	-	transcript_id=BGIOSGA011541-TA"	virNOG25077	S	-
BGIOSGA011559	3	1407675	1409134	-	969	-	GO:0004601;GO:0004601;GO:0004601;GO:0005576;GO:0005576;GO:0006979;GO:0006979;GO:0006979;GO:0016491;GO:0020037;GO:0020037;GO:0020037;GO:0042744;GO:0042744;GO:0042744;GO:0046872;GO:0046872;GO:0055114;GO:0055114;GO:0055114;GO:0098869;	K00430	Peroxidase [Source:UniProtKB/TrEMBL;Acc:A2XBV6]"	virNOG03356	G	sp|A7QEU4|PER5_VITVI Peroxidase 5 OS=Vitis vinifera GN=GSVIVT00037159001 PE=1 SV=2
BGIOSGA011571	3	1184565	1185913	-	714	-	GO:0005779;GO:0005779;GO:0016559;GO:0016559;	-	transcript_id=BGIOSGA011571-TA"	virNOG00520	U	sp|Q10SM7|PX111_ORYSJ Peroxisomal membrane protein 11-1 OS=Oryza sativa subsp. japonica GN=PEX11-1 PE=2 SV=1
BGIOSGA011575	3	1110267	1112036	-	999	-	-	-	transcript_id=BGIOSGA011575-TA"	virNOG12115	Q	sp|A2RVM0|TIC32_ARATH Short-chain dehydrogenase TIC 32, chloroplastic OS=Arabidopsis thaliana GN=TIC32 PE=2 SV=1
BGIOSGA011598	3	798577	799158	-	582	-	GO:0003735;GO:0003735;GO:0005622;GO:0005622;GO:0005840;GO:0005840;GO:0006412;GO:0006412;	K02962	transcript_id=BGIOSGA011598-TA"	virNOG19512	J	sp|Q9SQZ1|RS173_ARATH 40S ribosomal protein S17-3 OS=Arabidopsis thaliana GN=RPS17C PE=2 SV=3
BGIOSGA011613	3	597394	601558	-	2640	-	-	-	transcript_id=BGIOSGA011613-TA"	virNOG15587	S	sp|F4HSD5|TRM32_ARATH Protein TRM32 OS=Arabidopsis thaliana GN=TRM32 PE=2 SV=1
BGIOSGA011667	3	574208	576759	+	1326	-	GO:0000166;GO:0003924;GO:0003924;GO:0003924;GO:0005200;GO:0005200;GO:0005525;GO:0005525;GO:0005525;GO:0005874;GO:0005874;GO:0005874;GO:0007010;GO:0007017;GO:0007017;	K07375	Tubulin beta chain[Source:UniProtKB/TrEMBL;Acc:B8ALG6]	virNOG01709	Z	sp|Q8H7U1|TBB2_ORYSJ Tubulin beta-2 chain OS=Oryza sativa subsp. japonica GN=TUBB2 PE=2 SV=1
BGIOSGA011673	3	679083	686032	+	2649	-	-	-	transcript_id=BGIOSGA011673-TA"	virNOG19117	O	-
BGIOSGA011727	3	1218231	1220555	+	906	-	GO:0008839;GO:0008839;GO:0009089;GO:0009089;GO:0055114;GO:0055114;	K16908	transcript_id=BGIOSGA011727-TA"	virNOG10902	R	sp|Q9FJ82|DAPB3_ARATH Dihydrodipicolinate reductase-like protein CRR1, chloroplastic OS=Arabidopsis thaliana GN=DAPB3 PE=2 SV=1
BGIOSGA011733	3	1304630	1304941	+	312	-	GO:0000786;GO:0000786;GO:0000786;GO:0003677;GO:0003677;GO:0003677;GO:0005634;GO:0005634;GO:0005634;GO:0005694;GO:0005730;GO:0005774;GO:0005829;GO:0005886;GO:0006334;GO:0006334;GO:0009414;GO:0009506;GO:0009507;GO:0009579;GO:0046982;GO:0046982;	K11254	Histone H4 [Source:UniProtKB/TrEMBL;Acc:A2WWR4]"	COG2036	B	sp|P0CG89|H4_SOYBN Histone H4 OS=Glycine max PE=3 SV=1
BGIOSGA011734	3	1313203	1317159	+	1953	-	GO:0003677;GO:0003677;GO:0003677;GO:0005634;GO:0005634;GO:0006351;GO:0006351;GO:0006355;GO:0006355;GO:0006355;	-	transcript_id=BGIOSGA011734-TA"	virNOG07716	S	sp|Q9FFI5|NAC86_ARATH NAC domain-containing protein 86 OS=Arabidopsis thaliana GN=NAC086 PE=2 SV=1
BGIOSGA011739	3	1424098	1425099	+	666	-	GO:0005854;GO:0005854;	K03626	transcript_id=BGIOSGA011739-TA"	virNOG18718	K	sp|Q9M612|NACA_PINTA Nascent polypeptide-associated complex subunit alpha-like protein OS=Pinus taeda PE=2 SV=1
BGIOSGA011763	3	1790701	1791792	+	696	-	-	-	transcript_id=BGIOSGA011763-TA"	virNOG22008;poaNOG16796	S	-
BGIOSGA011764	3	1803798	1805050	+	495	-	-	-	transcript_id=BGIOSGA011764-TA"	virNOG15780	R	sp|Q9LZX4|FLA10_ARATH Fasciclin-like arabinogalactan protein 10 OS=Arabidopsis thaliana GN=FLA10 PE=1 SV=1
BGIOSGA011774	3	1996558	2000363	+	1146	-	GO:0000166;GO:0004672;GO:0004672;GO:0004674;GO:0004674;GO:0005524;GO:0005524;GO:0005524;GO:0006468;GO:0006468;	-	transcript_id=BGIOSGA011774-TA"	virNOG10288	T	sp|Q9LDZ5|PBL21_ARATH Probable serine/threonine-protein kinase PBL21 OS=Arabidopsis thaliana GN=PBL21 PE=1 SV=1
BGIOSGA011779	3	2064107	2065530	+	840	-	GO:0005576;GO:0005576;	-	transcript_id=BGIOSGA011779-TA"	virNOG11171	R	sp|Q10S70|EXLA1_ORYSJ Expansin-like A1 OS=Oryza sativa subsp. japonica GN=EXLA1 PE=2 SV=1
BGIOSGA011789	3	2180080	2181051	+	882	-	GO:0005515;	-	transcript_id=BGIOSGA011789-TA"	virNOG12898	S	sp|Q8L4D8|IQD31_ARATH Protein IQ-DOMAIN 31 OS=Arabidopsis thaliana GN=IQD31 PE=1 SV=1
BGIOSGA011795	3	2284450	2288638	+	1254	-	GO:0006629;GO:0006629;GO:0006629;GO:0008152;GO:0008152;GO:0016042;GO:0016042;GO:0016787;GO:0016787;	-	Patatin [Source:UniProtKB/TrEMBL;Acc:A2XC77]"	virNOG08712	I	sp|B8AQW7|PLP1_ORYSI Patatin-like protein 1 OS=Oryza sativa subsp. indica GN=PLP1 PE=3 SV=1
BGIOSGA011827	3	2640266	2643459	+	1575	-	-	-	transcript_id=BGIOSGA011827-TA"	virNOG17995	S	-
BGIOSGA011838	3	2788234	2791504	+	2652	-	-	-	transcript_id=BGIOSGA011838-TA"	virNOG04679	S	-
BGIOSGA011840	3	2801848	2804792	+	1050	-	GO:0016020;GO:0016021;GO:0016021;GO:0055085;GO:0055085;	K15277	transcript_id=BGIOSGA011840-TA"	virNOG03163	G	sp|Q29Q28|UTR2_ARATH UDP-galactose/UDP-glucose transporter 2 OS=Arabidopsis thaliana GN=UTR2 PE=2 SV=1
BGIOSGA011864	3	3128418	3130811	+	357	-	GO:0006508;GO:0006508;GO:0008236;GO:0008236;GO:0016020;GO:0016020;GO:0016021;GO:0016021;	K09648	transcript_id=BGIOSGA011864-TA"	COG0681;virNOG18226	OU	sp|Q6AZD4|IMP2L_DANRE Mitochondrial inner membrane protease subunit 2 OS=Danio rerio GN=immp2l PE=2 SV=1
BGIOSGA011879	3	3394986	3400006	+	1776	-	GO:0071949;GO:0071949;	-	transcript_id=BGIOSGA011879-TA"	COG0654;virNOG00725	HC	sp|O81816|MO2_ARATH Monooxygenase 2 OS=Arabidopsis thaliana GN=MO2 PE=2 SV=1
BGIOSGA011938	3	4104207	4107061	+	1836	-	GO:0006629;GO:0006629;GO:0009507;GO:0009507;GO:0010584;GO:0010584;GO:0010584;GO:0016491;GO:0055114;GO:0080019;GO:0080019;GO:0080019;GO:0080019;GO:0102965;GO:0102965;	K13356	Fatty acyl-CoA reductase[Source:UniProtKB/TrEMBL;Acc:B8AP99]	virNOG07071	I	sp|Q08891|FACR2_ARATH Fatty acyl-CoA reductase 2 OS=Arabidopsis thaliana GN=FAR2 PE=1 SV=2
BGIOSGA011958	3	4316502	4316747	+	246	-	-	-	transcript_id=BGIOSGA011958-TA"	lilNOG20211;virNOG25643;virNOG26686	S	-
BGIOSGA011968	3	4457410	4459651	+	972	-	GO:0003677;GO:0003677;GO:0005634;GO:0005634;GO:0006351;GO:0006355;GO:0006355;GO:0006367;GO:0006367;	K03137	transcript_id=BGIOSGA011968-TA"	KOG3095;COG5174;virNOG11864;NOG111903	K	-
BGIOSGA012017	3	5062578	5063806	+	939	HOX13	GO:0003677;GO:0003677;GO:0003677;GO:0003700;GO:0003700;GO:0005634;GO:0005634;GO:0006351;GO:0006351;GO:0006355;GO:0006355;GO:0006355;GO:0043565;GO:0043565;	-	Homeobox-leucine zipper protein HOX13[Source:UniProtKB/Swiss-Prot;Acc:A2XDD6]	virNOG08825	K	sp|A2XDD6|HOX13_ORYSI Homeobox-leucine zipper protein HOX13 OS=Oryza sativa subsp. indica GN=HOX13 PE=2 SV=2
BGIOSGA012018	3	5070406	5070936	+	531	-	-	-	transcript_id=BGIOSGA012018-TA"	virNOG21700	S	-
BGIOSGA012056	3	5735232	5736830	+	648	-	-	-	transcript_id=BGIOSGA012056-TA"	virNOG20631	S	-
BGIOSGA012058	3	5748393	5750357	+	789	-	GO:0003735;GO:0003735;GO:0003735;GO:0005622;GO:0005622;GO:0005737;GO:0005840;GO:0005840;GO:0005840;GO:0006412;GO:0006412;GO:0006412;GO:0022627;GO:0022627;GO:0030529;	K02984	40S ribosomal protein S3a[Source:UniProtKB/TrEMBL;Acc:A2XDL4]	COG1890;virNOG00850	J	sp|P49397|RS3A_ORYSJ 40S ribosomal protein S3a OS=Oryza sativa subsp. japonica GN=RPS3A PE=2 SV=2
BGIOSGA012072	3	5953595	5955273	+	1161	-	-	-	transcript_id=BGIOSGA012072-TA"	virNOG34656;virNOG12466	SR	-
BGIOSGA012089	3	6203927	6206521	+	600	-	-	-	transcript_id=BGIOSGA012089-TA"	euNOG12952;virNOG17873	S	-
BGIOSGA012095	3	6309659	6311974	+	2316	-	GO:0005516;GO:0005516;	-	transcript_id=BGIOSGA012095-TA"	virNOG20811	S	-
BGIOSGA012103	3	6363803	6367602	+	1647	-	GO:0005819;GO:0005819;GO:0005874;GO:0005874;GO:0032147;GO:0032147;GO:0060236;GO:0060236;	-	transcript_id=BGIOSGA012103-TA"	virNOG09474;KOG3065	SU	sp|F4I2H7|TPX2_ARATH Protein TPX2 OS=Arabidopsis thaliana GN=TPX2 PE=1 SV=1
BGIOSGA012110	3	6450211	6456280	+	2931	-	-	-	transcript_id=BGIOSGA012110-TA"	virNOG12087	S	-
BGIOSGA012113	3	6480929	6483998	+	1893	-	GO:0003676;GO:0003676;GO:0003677;GO:0003677;GO:0003677;GO:0005634;GO:0005634;GO:0005634;GO:0005662;GO:0005662;GO:0006260;GO:0006260;GO:0006260;GO:0006281;GO:0006281;GO:0006310;GO:0006310;GO:0046872;GO:0046872;	K07466	transcript_id=BGIOSGA012113-TA"	virNOG07298	L	sp|Q10Q08|RFA1B_ORYSJ Replication protein A 70 kDa DNA-binding subunit B OS=Oryza sativa subsp. japonica GN=RPA1B PE=1 SV=1
BGIOSGA012115	3	6547132	6554056	+	585	-	GO:0007275;GO:0007275;GO:0010022;GO:0010254;GO:0010254;GO:0010582;GO:0010582;GO:0048366;GO:0048366;GO:0048440;GO:0048440;GO:0048479;GO:0048479;	-	transcript_id=BGIOSGA012115-TA"	virNOG20881	K	sp|Q76EJ0|YABDL_ORYSJ Protein DROOPING LEAF OS=Oryza sativa subsp. japonica GN=DL PE=1 SV=1
BGIOSGA012172	3	7358553	7361291	+	1392	-	GO:0003950;GO:0003950;	-	transcript_id=BGIOSGA012172-TA"	virNOG01367	S	sp|Q8RY59|RCD1_ARATH Inactive poly [ADP-ribose] polymerase RCD1 OS=Arabidopsis thaliana GN=RCD1 PE=1 SV=1
BGIOSGA012175	3	7395213	7396609	+	879	HOX19	GO:0003677;GO:0003677;GO:0003677;GO:0003700;GO:0003700;GO:0005634;GO:0005634;GO:0006351;GO:0006351;GO:0006355;GO:0006355;GO:0006355;GO:0043565;GO:0043565;	K09338	Homeobox-leucine zipper protein HOX19[Source:UniProtKB/Swiss-Prot;Acc:A2XE76]	virNOG16672	K	sp|Q8GRL4|HOX19_ORYSJ Homeobox-leucine zipper protein HOX19 OS=Oryza sativa subsp. japonica GN=HOX19 PE=2 SV=1
BGIOSGA012185	3	7578313	7581493	+	1833	-	-	-	transcript_id=BGIOSGA012185-TA"	virNOG07955	S	-
BGIOSGA012204	3	7953927	7954565	+	639	-	GO:0003677;GO:0003677;GO:0005634;GO:0005634;GO:0006351;GO:0006355;GO:0006355;GO:0007275;GO:0007275;GO:0009299;GO:0009299;GO:0090698;GO:0090698;	-	Protein G1-like7 [Source:UniProtKB/Swiss-Prot;Acc:A2XED8]	virNOG18430;virNOG05840	SR	sp|A2XED8|G1L7_ORYSI Protein G1-like7 OS=Oryza sativa subsp. indica GN=OsI_10694 PE=3 SV=1
BGIOSGA012228	3	8303340	8303768	+	429	-	-	-	transcript_id=BGIOSGA012228-TA"	virNOG26766	R	-
BGIOSGA012236	3	8420023	8421438	+	1338	-	-	-	transcript_id=BGIOSGA012236-TA"	virNOG07964	S	sp|Q9LXU9|IRKI_ARATH IRK-interacting protein OS=Arabidopsis thaliana GN=IRKI PE=1 SV=1
BGIOSGA012266	3	9008435	9009843	+	336	-	GO:0004623;GO:0004623;GO:0005509;GO:0005509;GO:0006644;GO:0006644;GO:0016042;GO:0016042;GO:0050482;GO:0050482;	-	transcript_id=BGIOSGA012266-TA"	virNOG20692	R	sp|Q9XG81|PLA22_ORYSJ Probable phospholipase A2 homolog 2 OS=Oryza sativa subsp. japonica GN=PLA2-II PE=1 SV=1
BGIOSGA012355	3	10463796	10465611	+	1698	-	GO:0005515;GO:0016020;GO:0016021;GO:0016021;	-	transcript_id=BGIOSGA012355-TA"	virNOG04295	R	sp|Q6AWW5|Y5262_ARATH Ankyrin repeat-containing protein At5g02620 OS=Arabidopsis thaliana GN=At5g02620 PE=1 SV=1
BGIOSGA012400	3	11129901	11131274	+	1374	-	GO:0000166;GO:0004672;GO:0004672;GO:0004674;GO:0004674;GO:0005524;GO:0005524;GO:0005524;GO:0006468;GO:0006468;GO:0016020;GO:0016021;GO:0016021;	-	transcript_id=BGIOSGA012400-TA"	virNOG14681	T	sp|Q9ZVP5|M3K18_ARATH Mitogen-activated protein kinase kinase kinase 18 OS=Arabidopsis thaliana GN=MAPKKK18 PE=1 SV=1
BGIOSGA012402	3	11154258	11156082	+	738	-	GO:0016020;GO:0016021;GO:0016021;	-	transcript_id=BGIOSGA012402-TA"	virNOG19013	S	-
BGIOSGA012411	3	11289702	11290866	+	705	-	GO:0006508;GO:0006508;GO:0008234;GO:0008234;	-	transcript_id=BGIOSGA012411-TA"	virNOG37494;virNOG06975	OR	-
BGIOSGA012417	3	11356602	11357057	+	456	-	GO:0005576;GO:0005622;GO:0009567;GO:0031982;GO:0048240;GO:0080155;GO:2000008;	-	transcript_id=BGIOSGA012417-TA"	virNOG23312	R	sp|Q9SRD8|EC11_ARATH Egg cell-secreted protein 1.1 OS=Arabidopsis thaliana GN=EC1.1 PE=2 SV=1
BGIOSGA012425	3	11433774	11436258	+	2376	-	GO:0004672;GO:0004672;GO:0005515;GO:0005524;GO:0005524;GO:0006468;GO:0006468;GO:0016020;GO:0016021;GO:0016021;	-	transcript_id=BGIOSGA012425-TA"	virNOG01513	T	sp|C0LGP9|IMK3_ARATH Probable leucine-rich repeat receptor-like protein kinase IMK3 OS=Arabidopsis thaliana GN=IMK3 PE=1 SV=1
BGIOSGA012453	3	11789163	11790233	+	1071	-	-	-	transcript_id=BGIOSGA012453-TA"	virNOG13032	S	-
BGIOSGA012459	3	11956491	11957621	+	567	-	GO:0016020;GO:0016021;GO:0016021;	-	transcript_id=BGIOSGA012459-TA"	virNOG17303	U	sp|Q0WMZ5|OP162_ARATH Outer envelope pore protein 16-2, chloroplastic OS=Arabidopsis thaliana GN=OEP162 PE=2 SV=1
BGIOSGA012487	3	12307089	12307706	+	618	-	GO:0046983;	-	transcript_id=BGIOSGA012487-TA"	virNOG23085	K	sp|O80482|BH149_ARATH Transcription factor bHLH149 OS=Arabidopsis thaliana GN=BHLH149 PE=1 SV=1
BGIOSGA012535	3	13137646	13139568	+	1923	-	GO:0003700;GO:0003700;GO:0005634;GO:0005634;GO:0006355;	K14514	transcript_id=BGIOSGA012535-TA"	virNOG06060	K	sp|O24606|EIN3_ARATH Protein ETHYLENE INSENSITIVE 3 OS=Arabidopsis thaliana GN=EIN3 PE=1 SV=1
BGIOSGA012601	3	14328079	14328486	+	408	-	GO:0016020;GO:0016021;GO:0016021;	-	transcript_id=BGIOSGA012601-TA"	poaNOG20324;virNOG25490	S	-
BGIOSGA012625	3	14895781	14896602	+	246	-	-	-	transcript_id=BGIOSGA012625-TA"	-	-	-
BGIOSGA012642	3	15108639	15111629	+	876	-	GO:0008152;GO:0008152;GO:0016787;GO:0016787;	-	transcript_id=BGIOSGA012642-TA"	virNOG00262;COG1011	R	sp|Q94915|REG2_DROME Rhythmically expressed gene 2 protein OS=Drosophila melanogaster GN=Reg-2 PE=2 SV=1
BGIOSGA012645	3	15186261	15187733	+	1356	-	GO:0005515;	-	transcript_id=BGIOSGA012645-TA"	-	-	sp|Q9LU24|FB145_ARATH Putative F-box protein At3g16210 OS=Arabidopsis thaliana GN=At3g16210 PE=4 SV=1
BGIOSGA012670	3	15664466	15667319	+	2574	-	GO:0005488;GO:0016020;GO:0016021;GO:0016021;	-	transcript_id=BGIOSGA012670-TA"	virNOG05078	S	-
BGIOSGA012736	3	16536156	16538233	+	1062	-	GO:0004553;GO:0004553;GO:0005975;GO:0005975;GO:0016787;	-	transcript_id=BGIOSGA012736-TA"	virNOG12127	R	sp|Q94CD8|E134_ARATH Glucan endo-1,3-beta-glucosidase 4 OS=Arabidopsis thaliana GN=At3g13560 PE=1 SV=1
BGIOSGA012766	3	17035719	17036333	+	483	-	GO:0030001;GO:0030001;GO:0046872;GO:0046872;GO:0046872;	-	transcript_id=BGIOSGA012766-TA"	virNOG20485	P	sp|O65657|HIP23_ARATH Heavy metal-associated isoprenylated plant protein 23 OS=Arabidopsis thaliana GN=HIPP23 PE=1 SV=1
BGIOSGA012770	3	17119798	17121699	+	933	-	GO:0003824;GO:0003824;GO:0004805;GO:0004805;GO:0005992;GO:0005992;GO:0005992;GO:0016311;GO:0016787;	K01087	Trehalose 6-phosphate phosphatase[Source:UniProtKB/TrEMBL;Acc:B8AQK7]	COG1877;virNOG09583	G	sp|Q10KF5|TPP9_ORYSJ Probable trehalose-phosphate phosphatase 9 OS=Oryza sativa subsp. japonica GN=TPP9 PE=3 SV=1
BGIOSGA012792	3	17425930	17427440	+	675	-	GO:0016020;GO:0016021;GO:0016021;	K10664	transcript_id=BGIOSGA012792-TA"	virNOG06416;KOG0800	O	sp|Q84W40|ATL11_ARATH RING-H2 finger protein ATL11 OS=Arabidopsis thaliana GN=ATL11 PE=2 SV=2
BGIOSGA012812	3	17876103	17876549	+	447	-	GO:0008270;GO:0008270;	-	transcript_id=BGIOSGA012812-TA"	virNOG25283	O	sp|Q9XF63|ATL3_ARATH RING-H2 finger protein ATL3 OS=Arabidopsis thaliana GN=ATL3 PE=2 SV=1
BGIOSGA012816	3	17920364	17922252	+	1812	-	GO:0004857;GO:0004857;GO:0005618;GO:0005618;GO:0016020;GO:0016021;GO:0016021;GO:0016787;GO:0030599;GO:0030599;GO:0030599;GO:0042545;GO:0042545;GO:0042545;GO:0043086;GO:0045330;GO:0045330;GO:0045490;GO:0045490;	-	Pectinesterase[Source:UniProtKB/TrEMBL;Acc:A2XHP1]	virNOG13043	S	sp|Q7Y201|PME13_ARATH Probable pectinesterase/pectinesterase inhibitor 13 OS=Arabidopsis thaliana GN=PME13 PE=2 SV=2
BGIOSGA012910	3	19867333	19868824	+	441	-	GO:0003735;GO:0003735;GO:0005622;GO:0005622;GO:0005840;GO:0005840;GO:0006412;GO:0006412;	K02966	transcript_id=BGIOSGA012910-TA"	virNOG17313	J	sp|P40978|RS19_ORYSJ 40S ribosomal protein S19 OS=Oryza sativa subsp. japonica GN=RPS19A PE=2 SV=1
BGIOSGA012917	3	19973224	19979567	+	2895	-	GO:0000166;GO:0005524;GO:0005524;GO:0005524;GO:0005737;GO:0005737;GO:0009408;GO:0009408;GO:0009408;GO:0009507;GO:0009507;GO:0009507;GO:0009532;GO:0009570;GO:0009658;GO:0016485;GO:0019538;GO:0019538;GO:0042026;GO:0042026;	K03695	transcript_id=BGIOSGA012917-TA"	virNOG02371	O	sp|Q75GT3|CLPB2_ORYSJ Chaperone protein ClpB2, chloroplastic OS=Oryza sativa subsp. japonica GN=CLPB2 PE=2 SV=1
BGIOSGA012921	3	20102053	20104538	+	984	-	GO:0005515;GO:0009535;GO:0009535;GO:0016020;GO:0016021;GO:0016021;	-	transcript_id=BGIOSGA012921-TA"	virNOG06795	S	-
BGIOSGA012935	3	20451673	20452410	+	738	-	GO:0016020;GO:0016021;GO:0016021;	-	transcript_id=BGIOSGA012935-TA"	virNOG21968	S	-
BGIOSGA013026	3	24496746	24497871	+	978	-	GO:0003677;GO:0003677;GO:0003677;GO:0005634;GO:0005634;GO:0006355;GO:0006355;	-	transcript_id=BGIOSGA013026-TA"	virNOG11821	R	sp|Q9LSL6|DOF57_ARATH Dof zinc finger protein DOF5.7 OS=Arabidopsis thaliana GN=DOF5.7 PE=2 SV=1
BGIOSGA013027	3	24532373	24534018	+	603	-	GO:0009507;GO:0009570;GO:0009570;GO:0009579;GO:0009579;GO:0010478;GO:0010478;	-	transcript_id=BGIOSGA013027-TA"	euNOG05742;virNOG03770	S	-
BGIOSGA013061	3	25310376	25311222	+	750	-	GO:0016020;GO:0016021;GO:0016021;	K06890	transcript_id=BGIOSGA013061-TA"	virNOG07232	T	sp|Q9SA63|LFG4_ARATH Protein LIFEGUARD 4 OS=Arabidopsis thaliana GN=LFG4 PE=2 SV=1
BGIOSGA013063	3	25338238	25340280	+	1542	-	GO:0004497;GO:0004497;GO:0005506;GO:0005506;GO:0016491;GO:0016705;GO:0016705;GO:0020037;GO:0020037;GO:0046872;GO:0055114;GO:0055114;GO:0055114;	-	transcript_id=BGIOSGA013063-TA"	virNOG08398	Q	sp|A3A871|C71Z6_ORYSJ Ent-isokaurene C2-hydroxylase OS=Oryza sativa subsp. japonica GN=CYP71Z6 PE=1 SV=1
BGIOSGA013094	3	26193423	26194588	+	1050	-	GO:0006629;GO:0006629;GO:0016787;GO:0016787;	-	transcript_id=BGIOSGA013094-TA"	NOG153354;virNOG11943	S	sp|Q680C0|GDL62_ARATH GDSL esterase/lipase At4g10955 OS=Arabidopsis thaliana GN=At4g10955 PE=2 SV=1
BGIOSGA013106	3	26437035	26438844	+	1122	-	GO:0005634;GO:0005634;	K06627	transcript_id=BGIOSGA013106-TA"	virNOG03428	D	sp|Q75I54|CCA31_ORYSJ Cyclin-A3-1 OS=Oryza sativa subsp. japonica GN=CYCA3-1 PE=3 SV=1
BGIOSGA013123	3	26970326	26974132	+	2610	-	GO:0000166;GO:0000166;GO:0000166;GO:0005388;GO:0005388;GO:0005388;GO:0005524;GO:0005524;GO:0005524;GO:0006811;GO:0006816;GO:0016020;GO:0016020;GO:0016020;GO:0016021;GO:0016021;GO:0016021;GO:0016787;GO:0070588;GO:0070588;GO:0099132;	-	Calcium-transporting ATPase[Source:UniProtKB/TrEMBL;Acc:B8AMJ1]	virNOG10860;KOG0204	P	sp|Q6ATV4|ACA3_ORYSJ Calcium-transporting ATPase 3, plasma membrane-type OS=Oryza sativa subsp. japonica GN=ACA3 PE=2 SV=1
BGIOSGA013136	3	27246007	27248907	+	1560	-	GO:0003677;GO:0003677;GO:0003677;GO:0005634;GO:0005634;GO:0006351;GO:0006351;GO:0006355;GO:0006355;	-	transcript_id=BGIOSGA013136-TA"	virNOG01597	K	sp|Q851W5|Y3204_ORYSJ B3 domain-containing protein Os03g0620400 OS=Oryza sativa subsp. japonica GN=Os03g0620400 PE=2 SV=1
BGIOSGA013145	3	27393633	27395724	+	1143	-	GO:0003677;GO:0003677;GO:0003677;GO:0005634;GO:0005634;GO:0006351;GO:0006351;GO:0006355;GO:0006355;	-	transcript_id=BGIOSGA013145-TA"	virNOG16626;virNOG22948	K	sp|Q10GM3|Y3222_ORYSJ B3 domain-containing protein Os03g0622200 OS=Oryza sativa subsp. japonica GN=Os03g0622200 PE=2 SV=1
BGIOSGA013157	3	27635349	27639025	+	1623	-	GO:0004842;GO:0004842;GO:0016567;GO:0016567;GO:0016740;GO:0046872;GO:0046872;	K11968	transcript_id=BGIOSGA013157-TA"	virNOG01424;virNOG11214	O	sp|Q949V6|ARI1_ARATH Probable E3 ubiquitin-protein ligase ARI1 OS=Arabidopsis thaliana GN=ARI1 PE=2 SV=1
BGIOSGA013187	3	28201159	28202667	+	1344	-	GO:0005515;	-	transcript_id=BGIOSGA013187-TA"	virNOG01498	S	sp|Q8LPG9|IQD14_ARATH Protein IQ-DOMAIN 14 OS=Arabidopsis thaliana GN=IQD14 PE=1 SV=1
BGIOSGA013235	3	29436166	29437501	+	912	-	GO:0016702;GO:0016702;GO:0055114;GO:0055114;	K10712	transcript_id=BGIOSGA013235-TA"	virNOG12623;virNOG03515	S	sp|Q8LGJ5|PCO2_ARATH Plant cysteine oxidase 2 OS=Arabidopsis thaliana GN=PCO2 PE=1 SV=1
BGIOSGA013292	3	30422417	30423155	+	420	-	GO:0003676;GO:0003676;GO:0003723;GO:0003723;	-	transcript_id=BGIOSGA013292-TA"	virNOG23177	A	sp|P49310|GRP1_SINAL Glycine-rich RNA-binding protein GRP1A OS=Sinapis alba PE=2 SV=1
BGIOSGA013345	3	31335065	31337775	+	2226	-	GO:0016020;GO:0016021;GO:0016021;GO:0016021;GO:0016757;GO:0016757;	-	transcript_id=BGIOSGA013345-TA"	virNOG08936	WMG	sp|Q84WB7|GT645_ARATH Glycosyltransferase family protein 64 protein C5 OS=Arabidopsis thaliana GN=At5g04500 PE=2 SV=1
BGIOSGA013397	3	32286598	32289438	+	831	-	GO:0008152;GO:0008152;GO:0016787;GO:0016787;	K07025	transcript_id=BGIOSGA013397-TA"	virNOG13661	R	sp|Q09893|YAI5_SCHPO Uncharacterized protein C24B11.05 OS=Schizosaccharomyces pombe (strain 972 / ATCC 24843) GN=SPAC24B11.05 PE=3 SV=1
BGIOSGA013433	3	32926375	32928433	+	1149	-	GO:0006629;GO:0006629;GO:0016020;GO:0016021;GO:0016021;GO:0016042;GO:0016042;GO:0016787;GO:0016787;	-	transcript_id=BGIOSGA013433-TA"	KOG2088;virNOG13009	OTI	-
BGIOSGA013463	3	33310335	33311881	+	1134	ACT1	GO:0000166;GO:0005524;GO:0005524;GO:0005737;GO:0005737;GO:0005856;GO:0005856;	K10355	Actin-1 [Source:UniProtKB/Swiss-Prot;Acc:A2XLF2]"	virNOG01114	Z	sp|Q10DV7|ACT1_ORYSJ Actin-1 OS=Oryza sativa subsp. japonica GN=ACT1 PE=2 SV=1
BGIOSGA013483	3	33641958	33643333	+	522	-	-	-	transcript_id=BGIOSGA013483-TA"	virNOG22510	S	-
BGIOSGA013525	3	34517965	34521153	+	2613	-	GO:0005515;GO:0005737;GO:0005737;GO:0006633;GO:0009611;GO:0009611;GO:0016165;GO:0016165;GO:0016491;GO:0016491;GO:0016491;GO:0016702;GO:0016702;GO:0031408;GO:0031408;GO:0046872;GO:0046872;GO:0046872;GO:0051213;GO:0051707;GO:0051707;GO:0055114;GO:0055114;GO:0055114;	K15718	Lipoxygenase [Source:UniProtKB/TrEMBL;Acc:A2XLT7]"	virNOG04223	S	sp|P29250|LOX2_ORYSJ Linoleate 9S-lipoxygenase 2 OS=Oryza sativa subsp. japonica GN=LOX1.1 PE=2 SV=2
BGIOSGA013550	3	34935135	34937109	+	1188	-	-	-	transcript_id=BGIOSGA013550-TA"	virNOG09477	S	-
BGIOSGA013573	3	35228912	35230329	+	1053	-	GO:0006508;GO:0006508;GO:0006508;GO:0007568;GO:0008233;GO:0008234;GO:0008234;GO:0008234;GO:0009626;GO:0009733;GO:0009735;GO:0009744;GO:0009749;GO:0009750;GO:0009817;GO:0010150;GO:0010224;GO:0010282;GO:0010623;GO:0016787;GO:0080187;GO:1990169;	-	transcript_id=BGIOSGA013573-TA"	virNOG09504	O	sp|A2XQE8|SAG39_ORYSI Senescence-specific cysteine protease SAG39 OS=Oryza sativa subsp. indica GN=OsI_14861 PE=3 SV=1
BGIOSGA013588	3	35483432	35485908	+	1389	-	GO:0008152;GO:0008152;GO:0016740;GO:0016758;GO:0016758;	-	transcript_id=BGIOSGA013588-TA"	virNOG05850	CG	sp|Q9SGA8|U83A1_ARATH UDP-glycosyltransferase 83A1 OS=Arabidopsis thaliana GN=UGT83A1 PE=2 SV=1
BGIOSGA013589	3	35490203	35490478	+	276	-	-	-	transcript_id=BGIOSGA013589-TA"	virNOG06231;virNOG06886	R	sp|O48809|LRX2_ARATH Leucine-rich repeat extensin-like protein 2 OS=Arabidopsis thaliana GN=LRX2 PE=2 SV=1
BGIOSGA013714	3	37282610	37286051	+	1509	-	GO:0016787;GO:0016787;GO:0046856;GO:0046856;	-	transcript_id=BGIOSGA013714-TA"	COG5411;virNOG10600	TU	sp|Q0WQ41|IP5P7_ARATH Type IV inositol polyphosphate 5-phosphatase 7 OS=Arabidopsis thaliana GN=IP5P7 PE=1 SV=1
BGIOSGA013715	3	37291715	37294226	+	1413	-	GO:0004222;GO:0004222;GO:0004222;GO:0005576;GO:0005615;GO:0005615;GO:0005615;GO:0006508;GO:0008233;GO:0008237;GO:0008270;GO:0008270;GO:0008270;GO:0016787;GO:0019863;GO:0019863;GO:0019863;GO:0045735;GO:0045735;GO:0045735;GO:0046872;GO:0070207;GO:0070207;GO:0070207;	-	Cupincin [Source:UniProtKB/Swiss-Prot;Acc:B8AL97]"	virNOG11393	R	sp|B8AL97|CUCIN_ORYSI Cupincin OS=Oryza sativa subsp. indica GN=OsI_13867 PE=1 SV=1
BGIOSGA013729	3	37522666	37526213	+	885	-	GO:0046983;GO:0046983;	-	transcript_id=BGIOSGA013729-TA"	virNOG04625	K	sp|O22768|UNE12_ARATH Transcription factor UNE12 OS=Arabidopsis thaliana GN=UNE12 PE=2 SV=2
BGIOSGA013734	3	37596751	37597712	+	882	-	GO:0000786;GO:0000786;GO:0003677;GO:0003677;GO:0003677;GO:0005634;GO:0005634;GO:0005634;GO:0005694;GO:0006334;GO:0006334;	K11275	transcript_id=BGIOSGA013734-TA"	virNOG23581	B	sp|P27806|H1_WHEAT Histone H1 OS=Triticum aestivum PE=2 SV=2
BGIOSGA013742	3	37638971	37642276	+	1086	-	GO:0005515;GO:0016020;GO:0016021;GO:0016021;	K14003	transcript_id=BGIOSGA013742-TA"	virNOG08527;KOG0771	U	sp|Q8GYE0|PHF1_ARATH SEC12-like protein 1 OS=Arabidopsis thaliana GN=PHF1 PE=1 SV=2
BGIOSGA013754	3	37757640	37759328	+	792	-	GO:0016020;GO:0016021;GO:0016021;	-	transcript_id=BGIOSGA013754-TA"	KOG0743;virNOG12224	O	sp|Q9LJJ7|AATP9_ARATH AAA-ATPase At3g28580 OS=Arabidopsis thaliana GN=At3g28580 PE=2 SV=1
BGIOSGA013769	3	38005313	38006937	+	1026	-	GO:0016491;GO:0016491;GO:0051537;GO:0051537;GO:0055114;GO:0055114;	-	transcript_id=BGIOSGA013769-TA"	virNOG09968;COG4638	PR	sp|Q8W496|PTC52_ARATH Protochlorophyllide-dependent translocon component 52, chloroplastic OS=Arabidopsis thaliana GN=PTC52 PE=2 SV=1
BGIOSGA013771	3	38015535	38017941	+	1578	-	GO:0010277;GO:0010277;GO:0016491;GO:0016491;GO:0051537;GO:0051537;GO:0055114;GO:0055114;	-	transcript_id=BGIOSGA013771-TA"	virNOG09968	R	sp|Q8W496|PTC52_ARATH Protochlorophyllide-dependent translocon component 52, chloroplastic OS=Arabidopsis thaliana GN=PTC52 PE=2 SV=1
BGIOSGA013785	3	38132545	38134389	+	1092	-	-	-	transcript_id=BGIOSGA013785-TA"	virNOG08500	R	-
BGIOSGA013787	3	38138834	38140031	+	588	-	GO:0009570;GO:0044183;GO:0061077;	-	transcript_id=BGIOSGA013787-TA"	virNOG12657	S	sp|Q8L9X2|RBCX2_ARATH Chaperonin-like RbcX protein 2, chloroplastic OS=Arabidopsis thaliana GN=RBCX2 PE=1 SV=1
BGIOSGA013796	3	38248246	38249319	+	1074	-	GO:0008033;GO:0008033;	K10760	transcript_id=BGIOSGA013796-TA"	virNOG14048;virNOG08121	HJ	sp|Q93WC9|IPT3_ARATH Adenylate isopentenyltransferase 3, chloroplastic OS=Arabidopsis thaliana GN=IPT3 PE=1 SV=1
BGIOSGA013831	3	38771864	38772376	+	513	-	GO:0003676;GO:0003676;	-	transcript_id=BGIOSGA013831-TA"	virNOG22402	R	sp|Q42410|ZAT12_ARATH Zinc finger protein ZAT12 OS=Arabidopsis thaliana GN=ZAT12 PE=2 SV=1
BGIOSGA013842	3	38882960	38883229	+	270	-	-	-	transcript_id=BGIOSGA013842-TA"	virNOG25810	S	sp|Q1JPP8|SMR4_ARATH Cyclin-dependent protein kinase inhibitor SMR4 OS=Arabidopsis thaliana GN=SMR4 PE=1 SV=1
BGIOSGA013861	3	39151450	39152958	+	1323	-	GO:0004553;GO:0004553;GO:0005975;GO:0005975;GO:0008152;GO:0016787;GO:0016798;	K19355	transcript_id=BGIOSGA013861-TA"	virNOG16705	R	sp|Q10B67|MAN4_ORYSJ Mannan endo-1,4-beta-mannosidase 4 OS=Oryza sativa subsp. japonica GN=MAN4 PE=2 SV=2
BGIOSGA013901	3	39567472	39568269	+	798	-	-	-	transcript_id=BGIOSGA013901-TA"	-	-	sp|B8DE39|DNAJ_LISMH Chaperone protein DnaJ OS=Listeria monocytogenes serotype 4a (strain HCC23) GN=dnaJ PE=3 SV=1
BGIOSGA013905	3	39603572	39604726	+	1155	-	GO:0003676;GO:0003676;	-	transcript_id=BGIOSGA013905-TA"	virNOG11022	R	sp|Q9C8N5|STOP1_ARATH Protein SENSITIVE TO PROTON RHIZOTOXICITY 1 OS=Arabidopsis thaliana GN=STOP1 PE=2 SV=1
BGIOSGA013952	3	40248880	40249257	+	378	-	GO:0009055;GO:0009055;GO:0022900;	-	transcript_id=BGIOSGA013952-TA"	virNOG19380	R	sp|P60496|BABL_LILLO Chemocyanin OS=Lilium longiflorum PE=1 SV=1
BGIOSGA013969	3	40398109	40398675	+	567	-	GO:0061929;GO:0080167;GO:0080167;	K19761	transcript_id=BGIOSGA013969-TA"	virNOG19315	S	sp|Q9M8T3|Y2910_ARATH Putative gamma-glutamylcyclotransferase At3g02910 OS=Arabidopsis thaliana GN=At3g02910 PE=2 SV=2
BGIOSGA013985	3	40577291	40578403	+	1113	-	GO:0016491;GO:0016491;GO:0016491;GO:0046872;GO:0046872;GO:0055114;GO:0055114;GO:0055114;	K05282	transcript_id=BGIOSGA013985-TA"	virNOG16188	Q	sp|P93771|GAOX1_ORYSJ Gibberellin 20 oxidase 1 OS=Oryza sativa subsp. japonica GN=20ox1 PE=2 SV=2
BGIOSGA013993	3	40726768	40728043	+	786	-	-	-	transcript_id=BGIOSGA013993-TA"	virNOG12334	K	sp|Q9QXN3|TRIP4_MOUSE Activating signal cointegrator 1 OS=Mus musculus GN=Trip4 PE=1 SV=2
BGIOSGA014082	4	33874078	33875334	-	1179	-	-	-	transcript_id=BGIOSGA014082-TA"	virNOG33952;virNOG07987	S	sp|Q84WQ5|CBSX5_ARATH CBS domain-containing protein CBSX5 OS=Arabidopsis thaliana GN=CBSX5 PE=2 SV=2
BGIOSGA014094	4	33708246	33712158	-	1302	-	GO:0003677;GO:0003677;GO:0003677;GO:0003677;GO:0005634;GO:0005634;GO:0006351;GO:0006351;GO:0006355;GO:0006355;	-	transcript_id=BGIOSGA014094-TA"	virNOG16779	K	sp|Q7XKC5|IDEFH_ORYSJ B3 domain-containing protein Os04g0676600 OS=Oryza sativa subsp. japonica GN=Os04g0676600 PE=2 SV=2
BGIOSGA014103	4	33547591	33551040	-	2076	-	GO:0016020;GO:0016021;GO:0016021;GO:0055085;GO:0055085;	-	transcript_id=BGIOSGA014103-TA"	virNOG12748	P	sp|Q0J932|YSL10_ORYSJ Probable metal-nicotianamine transporter YSL10 OS=Oryza sativa subsp. japonica GN=YSL10 PE=2 SV=2
BGIOSGA014135	4	33231021	33233461	-	579	-	-	-	transcript_id=BGIOSGA014135-TA"	virNOG20056;virNOG15273	SR	-
BGIOSGA014172	4	32829717	32835754	-	1041	-	GO:1900034;	-	transcript_id=BGIOSGA014172-TA"	NOG29045;virNOG11283	S	sp|A2RVJ8|HIT4_ARATH Protein HEAT INTOLERANT 4 OS=Arabidopsis thaliana GN=HIT4 PE=1 SV=1
BGIOSGA014188	4	32609739	32612966	-	1224	-	GO:0008299;GO:0008299;GO:0016740;GO:0016740;	K00787	transcript_id=BGIOSGA014188-TA"	virNOG03298	H	sp|O24242|FPPS2_PARAR Farnesyl pyrophosphate synthase 2 OS=Parthenium argentatum GN=FPS2 PE=2 SV=1
BGIOSGA014191	4	32587153	32592942	-	1014	-	GO:0004601;GO:0004601;GO:0004601;GO:0005576;GO:0005576;GO:0006979;GO:0006979;GO:0006979;GO:0016491;GO:0020037;GO:0020037;GO:0020037;GO:0042744;GO:0042744;GO:0042744;GO:0046872;GO:0046872;GO:0055114;GO:0055114;GO:0055114;GO:0098869;	K00430	Peroxidase [Source:UniProtKB/TrEMBL;Acc:A2XYG3]"	virNOG00649	G	sp|Q96518|PER16_ARATH Peroxidase 16 OS=Arabidopsis thaliana GN=PER16 PE=1 SV=2
BGIOSGA014216	4	32107177	32107509	-	333	-	-	-	transcript_id=BGIOSGA014216-TA"	virNOG25501	S	-
BGIOSGA014249	4	31568984	31569460	-	477	-	-	-	transcript_id=BGIOSGA014249-TA"	-	-	-
BGIOSGA014315	4	30795589	30796002	-	414	-	-	-	transcript_id=BGIOSGA014315-TA"	virNOG25416	S	-
BGIOSGA014336	4	30421339	30425026	-	897	-	GO:0005515;GO:0005622;GO:0005622;GO:0006886;GO:0006886;	K21198	transcript_id=BGIOSGA014336-TA"	NOG21742;virNOG02310	U	sp|Q9SPE5|SNAG_ARATH Gamma-soluble NSF attachment protein OS=Arabidopsis thaliana GN=GSNAP PE=2 SV=1
BGIOSGA014361	4	30022976	30028755	-	1653	-	GO:0008152;GO:0008152;GO:0070569;GO:0070569;	K00972	transcript_id=BGIOSGA014361-TA"	virNOG03012;COG4284	G	sp|O64765|UAP2_ARATH UDP-N-acetylglucosamine diphosphorylase 2 OS=Arabidopsis thaliana GN=GLCNAC1PUT2 PE=1 SV=1
BGIOSGA014388	4	29501537	29505012	-	1263	-	-	-	transcript_id=BGIOSGA014388-TA"	virNOG17369	R	-
BGIOSGA014428	4	29029803	29032475	-	1170	OSL	GO:0003677;GO:0003677;GO:0003677;GO:0005634;GO:0005634;GO:0006351;GO:0006351;GO:0006355;GO:0006355;GO:0006355;GO:0007275;GO:0007275;	-	Probable transcription factor FL[Source:UniProtKB/Swiss-Prot;Acc:A2XX39]	virNOG00610	K	sp|A2XX39|FL_ORYSI Probable transcription factor FL OS=Oryza sativa subsp. indica GN=OSL PE=3 SV=2
BGIOSGA014430	4	29016973	29018592	-	360	-	-	-	transcript_id=BGIOSGA014430-TA"	virNOG22314	S	sp|F4KFM8|LEA65_ARATH Late embryogenesis abundant protein At5g17165 OS=Arabidopsis thaliana GN=At5g17165 PE=3 SV=1
BGIOSGA014476	4	28368711	28374742	-	1851	-	GO:0016020;GO:0016021;GO:0016021;GO:0016740;GO:0016746;GO:0019706;GO:0019706;	K20027	S-acyltransferase[Source:UniProtKB/TrEMBL;Acc:B8ATD2]	virNOG09072	R	sp|Q8L5Y5|ZDH17_ARATH Probable protein S-acyltransferase 19 OS=Arabidopsis thaliana GN=PAT19 PE=2 SV=1
BGIOSGA014484	4	28301118	28301429	-	312	-	GO:0000786;GO:0000786;GO:0000786;GO:0003677;GO:0003677;GO:0003677;GO:0005634;GO:0005634;GO:0005634;GO:0005694;GO:0005730;GO:0005774;GO:0005829;GO:0005886;GO:0006334;GO:0006334;GO:0009414;GO:0009506;GO:0009507;GO:0009579;GO:0046982;GO:0046982;	K11254	Histone H4 [Source:UniProtKB/TrEMBL;Acc:A2WWR4]"	COG2036	B	sp|P0CG89|H4_SOYBN Histone H4 OS=Glycine max PE=3 SV=1
BGIOSGA014491	4	28243106	28252769	-	3384	-	-	K10706	transcript_id=BGIOSGA014491-TA"	strNOG00930;COG1112;virNOG00915	AL	sp|B6SFA4|MAA3_ARATH Probable helicase MAGATAMA 3 OS=Arabidopsis thaliana GN=MAA3 PE=2 SV=1
BGIOSGA014509	4	27975434	27978042	-	1881	-	GO:0016020;GO:0016021;GO:0016021;GO:0016491;GO:0016491;GO:0016491;GO:0055114;GO:0055114;GO:0055114;	K00521	transcript_id=BGIOSGA014509-TA"	virNOG01268	QP	sp|P92949|FRO2_ARATH Ferric reduction oxidase 2 OS=Arabidopsis thaliana GN=FRO2 PE=1 SV=2
BGIOSGA014527	4	27447131	27452846	-	2550	-	GO:0003677;GO:0003677;GO:0003677;GO:0005634;GO:0005634;GO:0006355;GO:0006355;GO:0008289;GO:0008289;GO:0043565;GO:0043565;	K09338	transcript_id=BGIOSGA014527-TA"	euNOG06552;NOG120301;virNOG01745	K	sp|Q7Y0V9|ROC4_ORYSJ Homeobox-leucine zipper protein ROC4 OS=Oryza sativa subsp. japonica GN=ROC4 PE=2 SV=2
BGIOSGA014565	4	26781480	26786213	-	1662	-	GO:0046983;GO:0046983;	-	transcript_id=BGIOSGA014565-TA"	virNOG04714	K	sp|P13526|ARLC_MAIZE Anthocyanin regulatory Lc protein OS=Zea mays GN=LC PE=1 SV=1
BGIOSGA014566	4	26766010	26770965	-	1332	-	GO:0046983;GO:0046983;	-	transcript_id=BGIOSGA014566-TA"	virNOG04714	K	sp|P13526|ARLC_MAIZE Anthocyanin regulatory Lc protein OS=Zea mays GN=LC PE=1 SV=1
BGIOSGA014591	4	26422339	26422861	-	375	-	GO:0046872;GO:0046872;	-	transcript_id=BGIOSGA014591-TA"	virNOG23787	R	-
BGIOSGA014607	4	26149088	26150464	-	423	-	GO:0012511;GO:0012511;GO:0016020;GO:0016021;GO:0016021;GO:0016021;	-	transcript_id=BGIOSGA014607-TA"	virNOG19439	S	sp|Q42980|OLEO1_ORYSJ Oleosin 16 kDa OS=Oryza sativa subsp. japonica GN=OLE16 PE=2 SV=3
BGIOSGA014631	4	25848954	25852179	-	2220	-	-	-	transcript_id=BGIOSGA014631-TA"	virNOG04216	K	sp|Q39117|TGT2_ARATH Trihelix transcription factor GT-2 OS=Arabidopsis thaliana GN=GT-2 PE=2 SV=1
BGIOSGA014633	4	25829606	25830798	-	1086	-	GO:0004672;GO:0004672;GO:0005524;GO:0005524;GO:0006468;GO:0006468;	-	transcript_id=BGIOSGA014633-TA"	virNOG07632	T	sp|P0DKI6|Y1332_ARATH Probable receptor-like protein kinase At1g33260 OS=Arabidopsis thaliana GN=At1g33260 PE=2 SV=1
BGIOSGA014634	4	25813129	25817493	-	1500	-	GO:0004030;GO:0004030;GO:0006081;GO:0006081;GO:0008152;GO:0008152;GO:0016491;GO:0016491;GO:0016491;GO:0016620;GO:0016620;GO:0055114;GO:0055114;GO:0055114;	K00128	Aldehyde dehydrogenase[Source:UniProtKB/TrEMBL;Acc:Q71LY7]	virNOG13869	C	sp|Q70E96|AL3F1_ARATH Aldehyde dehydrogenase family 3 member F1 OS=Arabidopsis thaliana GN=ALDH3F1 PE=2 SV=2
BGIOSGA014649	4	25522488	25524177	-	1131	-	GO:0003677;GO:0003677;GO:0003677;GO:0005634;GO:0005634;GO:0006351;GO:0006351;GO:0006355;GO:0006355;GO:0006355;	-	transcript_id=BGIOSGA014649-TA"	virNOG01960	K	sp|Q9FWX2|NAC7_ARATH NAC domain-containing protein 7 OS=Arabidopsis thaliana GN=NAC007 PE=1 SV=2
BGIOSGA014650	4	25516081	25518137	-	798	-	GO:0007275;	-	transcript_id=BGIOSGA014650-TA"	virNOG01160	K	sp|Q0JBF0|YAB5_ORYSJ Protein YABBY 5 OS=Oryza sativa subsp. japonica GN=YAB5 PE=2 SV=1
BGIOSGA014653	4	25440888	25443434	-	753	-	GO:0005789;GO:0005789;GO:0016020;GO:0016021;GO:0016021;	-	transcript_id=BGIOSGA014653-TA"	virNOG02932	U	sp|Q9SHC8|VAP12_ARATH Vesicle-associated protein 1-2 OS=Arabidopsis thaliana GN=PVA12 PE=1 SV=1
BGIOSGA014675	4	25155049	25166038	-	4347	-	-	-	transcript_id=BGIOSGA014675-TA"	virNOG31300;virNOG31642;virNOG16478	SR	sp|Q5XVH5|Y1710_ARATH Uncharacterized protein At1g65710 OS=Arabidopsis thaliana GN=At1g65710 PE=2 SV=1
BGIOSGA014686	4	24979327	24980754	-	789	-	-	-	transcript_id=BGIOSGA014686-TA"	virNOG19959	S	sp|Q9C5M1|YCED2_ARATH Large ribosomal RNA subunit accumulation protein YCED homolog 2, chloroplastic OS=Arabidopsis thaliana GN=At3g19800 PE=2 SV=1
BGIOSGA014687	4	24957927	24961613	-	2175	-	GO:0016020;GO:0016021;GO:0016021;GO:0055085;GO:0055085;	-	transcript_id=BGIOSGA014687-TA"	virNOG14885;COG1297	SP	sp|Q7XKF4|YSL13_ORYSJ Probable metal-nicotianamine transporter YSL13 OS=Oryza sativa subsp. japonica GN=YSL13 PE=2 SV=2
BGIOSGA014690	4	24900301	24905080	-	1443	-	GO:0003723;GO:0003723;GO:0005488;GO:0005515;	-	transcript_id=BGIOSGA014690-TA"	virNOG04960;KOG2051	A	sp|F4IUX6|RENT2_ARATH Regulator of nonsense transcripts UPF2 OS=Arabidopsis thaliana GN=UPF2 PE=2 SV=1
BGIOSGA014705	4	24610092	24612888	-	2124	-	GO:0003824;GO:0003824;GO:0005737;GO:0005737;GO:0005737;GO:0006559;GO:0006559;GO:0009698;GO:0009800;GO:0009800;GO:0016829;GO:0016841;GO:0016841;GO:0045548;GO:0045548;	-	Phenylalanine ammonia-lyase[Source:UniProtKB/TrEMBL;Acc:A2XVK1]	virNOG13944	Q	sp|P14717|PAL1_ORYSJ Phenylalanine ammonia-lyase OS=Oryza sativa subsp. japonica GN=PAL PE=1 SV=2
BGIOSGA014713	4	24510051	24510521	-	471	-	-	-	transcript_id=BGIOSGA014713-TA"	virNOG19877	R	-
BGIOSGA014714	4	24494593	24495201	-	609	-	GO:0003677;GO:0003677;GO:0005634;GO:0005634;GO:0006351;GO:0006355;GO:0006355;GO:0007275;GO:0007275;GO:0009299;GO:0009299;GO:0090698;GO:0090698;	-	Protein G1-like4 [Source:UniProtKB/Swiss-Prot;Acc:A2XVI8]	virNOG14261;virNOG18329	S	sp|Q7XRS1|G1L4_ORYSJ Protein G1-like4 OS=Oryza sativa subsp. japonica GN=G1L4 PE=1 SV=2
BGIOSGA014736	4	24251647	24252994	-	858	-	GO:0016020;GO:0016021;GO:0016021;	K17991	transcript_id=BGIOSGA014736-TA"	virNOG01664	R	sp|Q9SQ57|PXG_SESIN Peroxygenase OS=Sesamum indicum GN=SOP1 PE=1 SV=1
BGIOSGA014756	4	23995221	23999952	-	2418	-	-	-	transcript_id=BGIOSGA014756-TA"	NOG27786;virNOG07143	S	sp|Q9SRY4|LPA1_ARATH Protein LOW PSII ACCUMULATION 1, chloroplastic OS=Arabidopsis thaliana GN=LPA1 PE=1 SV=1
BGIOSGA014758	4	23969447	23973153	-	2820	-	-	-	transcript_id=BGIOSGA014758-TA"	virNOG04679	S	-
BGIOSGA014825	4	23001779	23004907	-	3129	-	GO:0005515;GO:0043531;GO:0043531;	-	transcript_id=BGIOSGA014825-TA"	virNOG11937	T	sp|Q7XA42|RGA1_SOLBU Putative disease resistance protein RGA1 OS=Solanum bulbocastanum GN=RGA1 PE=2 SV=2
BGIOSGA014854	4	22549302	22551974	-	345	-	-	-	transcript_id=BGIOSGA014854-TA"	virNOG22725	S	-
BGIOSGA014860	4	22511427	22512488	-	1062	-	GO:0008374;GO:0008374;GO:0016020;GO:0016021;GO:0016021;	-	transcript_id=BGIOSGA014860-TA"	virNOG12669;virNOG13352	S	sp|Q9FJ76|WAXS5_ARATH Probable long-chain-alcohol O-fatty-acyltransferase 5 OS=Arabidopsis thaliana GN=AT5 PE=2 SV=1
BGIOSGA014879	4	22308422	22309106	-	576	-	-	-	transcript_id=BGIOSGA014879-TA"	-	-	-
BGIOSGA014897	4	22098987	22101071	-	642	-	GO:0004553;GO:0004553;GO:0005975;GO:0005975;	-	transcript_id=BGIOSGA014897-TA"	COG2723	G	sp|B7ECS8|BGL09_ORYSJ Putative beta-glucosidase 9 OS=Oryza sativa subsp. japonica GN=BGLU9 PE=5 SV=2
BGIOSGA014911	4	21918013	21920254	-	1326	-	GO:0016020;GO:0016021;GO:0016021;	-	transcript_id=BGIOSGA014911-TA"	virNOG08317	E	sp|Q38967|AAP2_ARATH Amino acid permease 2 OS=Arabidopsis thaliana GN=AAP2 PE=1 SV=1
BGIOSGA014915	4	21875059	21878903	-	1443	-	GO:0004497;GO:0004497;GO:0005506;GO:0005506;GO:0005623;GO:0005623;GO:0006826;GO:0006826;GO:0006879;GO:0006879;GO:0007275;GO:0008199;GO:0008199;GO:0009647;GO:0009647;GO:0016132;GO:0016132;GO:0016491;GO:0016705;GO:0016705;GO:0020037;GO:0020037;GO:0046872;GO:0055114;GO:0055114;GO:0055114;	K12639	transcript_id=BGIOSGA014915-TA"	virNOG06105	Q	sp|Q6F4F5|C724B_ORYSJ Cytochrome P450 724B1 OS=Oryza sativa subsp. japonica GN=CYP724B1 PE=1 SV=1
BGIOSGA014998	4	20588581	20590437	-	1743	-	GO:0008107;GO:0008107;GO:0016020;GO:0016020;GO:0016020;GO:0016021;GO:0016021;GO:0036065;GO:0042546;GO:0042546;	K13681	transcript_id=BGIOSGA014998-TA"	virNOG16344;NOG105629	SO	sp|Q9M5Q1|FUT1_PEA Galactoside 2-alpha-L-fucosyltransferase OS=Pisum sativum GN=FT1 PE=2 SV=1
BGIOSGA015002	4	20555244	20556481	-	306	-	GO:0003839;GO:0003839;GO:0003839;GO:0005829;GO:0006751;GO:0006751;GO:0006751;	-	Gamma-glutamylcyclotransferase[Source:UniProtKB/TrEMBL;Acc:B8AUD5]	virNOG00382;NOG107138	SP	sp|Q84QC1|GCT23_ARATH Gamma-glutamylcyclotransferase 2-3 OS=Arabidopsis thaliana GN=GGCT2;3 PE=1 SV=1
BGIOSGA015004	4	20535792	20536223	-	432	-	GO:0045892;GO:0045892;	-	transcript_id=BGIOSGA015004-TA"	virNOG18564	S	sp|P0DKG3|OFP9_ARATH Probable transcription repressor OFP9 OS=Arabidopsis thaliana GN=OFP9 PE=3 SV=2
BGIOSGA015012	4	20413687	20417577	-	1389	-	GO:0003824;GO:0003824;GO:0006633;GO:0006633;GO:0006633;GO:0008152;GO:0008152;GO:0016740;GO:0016747;GO:0016747;	K09458	3-oxoacyl-[acyl-carrier-protein] synthase[Source:UniProtKB/TrEMBL;Acc:A2XTX6]	COG0304;virNOG05889	HI	sp|P23902|KASC1_HORVU 3-oxoacyl-[acyl-carrier-protein] synthase I, chloroplastic OS=Hordeum vulgare GN=KAS12 PE=1 SV=1
BGIOSGA015020	4	20293381	20297529	-	1008	-	GO:0003824;GO:0003824;GO:0010181;GO:0010181;GO:0016491;GO:0016491;GO:0055114;GO:0055114;	-	transcript_id=BGIOSGA015020-TA"	virNOG00484;virNOG39168	C	sp|Q69TH8|OPR4_ORYSJ Putative 12-oxophytodienoate reductase 4 OS=Oryza sativa subsp. japonica GN=OPR4 PE=2 SV=1
BGIOSGA015029	4	20132852	20137487	-	1836	-	GO:0005886;GO:0005886;GO:0009624;GO:0009624;GO:0016020;GO:0016020;GO:0016020;GO:0016021;GO:0016021;GO:0022857;GO:0022857;GO:0055085;GO:0055085;	-	transcript_id=BGIOSGA015029-TA"	virNOG10521	P	sp|Q93VV5|PTR16_ARATH Protein NRT1/ PTR FAMILY 4.3 OS=Arabidopsis thaliana GN=NPF4.3 PE=2 SV=1
BGIOSGA015111	4	18765307	18768211	-	1125	-	GO:0016020;GO:0016020;GO:0016020;GO:0016021;GO:0016021;GO:0016021;GO:0022857;GO:0022857;GO:0055085;	-	WAT1-related protein[Source:UniProtKB/TrEMBL;Acc:B8ATQ7]	virNOG11767	S	sp|Q9M130|WTR29_ARATH WAT1-related protein At4g01440 OS=Arabidopsis thaliana GN=At4g01440 PE=2 SV=1
BGIOSGA015125	4	18431791	18432540	-	663	-	GO:0016020;GO:0016021;GO:0016021;	-	transcript_id=BGIOSGA015125-TA"	virNOG15576	S	sp|Q9SRN0|NHL1_ARATH NDR1/HIN1-like protein 1 OS=Arabidopsis thaliana GN=NHL1 PE=2 SV=1
BGIOSGA015136	4	18080044	18081674	-	1359	-	GO:0003993;GO:0003993;GO:0003993;GO:0005515;GO:0016311;GO:0016787;GO:0016787;GO:0016787;GO:0046872;GO:0046872;	K22390	Purple acid phosphatase[Source:UniProtKB/TrEMBL;Acc:A2XT61]	virNOG13969	G	sp|Q8S340|PPA22_ARATH Purple acid phosphatase 22 OS=Arabidopsis thaliana GN=PAP22 PE=2 SV=1
BGIOSGA015154	4	17850653	17858048	-	1347	-	GO:0016020;GO:0016021;GO:0016021;	-	transcript_id=BGIOSGA015154-TA"	virNOG00113	S	sp|Q3UDW8|HGNAT_MOUSE Heparan-alpha-glucosaminide N-acetyltransferase OS=Mus musculus GN=Hgsnat PE=1 SV=2
BGIOSGA015155	4	17831930	17833084	-	972	-	-	-	transcript_id=BGIOSGA015155-TA"	virNOG08202	R	sp|P22242|DRPE_CRAPL Desiccation-related protein PCC13-62 OS=Craterostigma plantagineum PE=2 SV=1
BGIOSGA015238	4	15773484	15778045	-	2169	-	GO:0003777;GO:0003777;GO:0005524;GO:0005524;GO:0007018;GO:0007018;GO:0008017;GO:0008017;	K10403	transcript_id=BGIOSGA015238-TA"	virNOG03700	Z	sp|Q7XMJ2|KN10B_ORYSJ Kinesin-like protein KIN-10B OS=Oryza sativa subsp. japonica GN=KIN10B PE=2 SV=2
BGIOSGA015290	4	14213820	14225293	-	1212	-	GO:0046983;GO:0046983;	-	transcript_id=BGIOSGA015290-TA"	virNOG21004	K	sp|Q9SRT2|BH062_ARATH Transcription factor bHLH62 OS=Arabidopsis thaliana GN=BHLH62 PE=2 SV=1
BGIOSGA015297	4	14134805	14135005	-	201	-	-	-	transcript_id=BGIOSGA015297-TA"	-	-	-
BGIOSGA015338	4	12883509	12884334	-	609	-	GO:0004190;GO:0004190;GO:0006508;GO:0006508;	-	transcript_id=BGIOSGA015338-TA"	KOG1339	O	sp|Q9S9K4|ASPL2_ARATH Aspartic proteinase-like protein 2 OS=Arabidopsis thaliana GN=At1g65240 PE=1 SV=2
BGIOSGA015392	4	11235533	11236028	-	333	-	-	-	transcript_id=BGIOSGA015392-TA"	-	-	-
BGIOSGA015397	4	11029803	11030328	-	165	-	-	-	transcript_id=BGIOSGA015397-TA"	-	-	-
BGIOSGA015419	4	10223388	10223989	-	300	-	-	-	transcript_id=BGIOSGA015419-TA"	-	-	-
BGIOSGA015441	4	9364138	9364930	-	312	-	-	-	transcript_id=BGIOSGA015441-TA"	KOG4585	L	-
BGIOSGA015482	4	7437110	7439399	-	345	-	-	-	transcript_id=BGIOSGA015482-TA"	KOG1530;virNOG21889	P	sp|Q9FKW8|STR18_ARATH Thiosulfate sulfurtransferase 18 OS=Arabidopsis thaliana GN=STR18 PE=1 SV=1
BGIOSGA015491	4	6935278	6935785	-	237	-	-	-	transcript_id=BGIOSGA015491-TA"	-	-	-
BGIOSGA015535	4	5410595	5414861	-	1278	-	GO:0000166;GO:0004672;GO:0004672;GO:0004674;GO:0004674;GO:0005524;GO:0005524;GO:0005524;GO:0006468;GO:0006468;	-	transcript_id=BGIOSGA015535-TA"	virNOG12486;COG0515	T	sp|Q0D5R3|CRK6_ORYSJ Cysteine-rich receptor-like protein kinase 6 OS=Oryza sativa subsp. japonica GN=CRK6 PE=1 SV=1
BGIOSGA015540	4	5303013	5305166	-	1218	-	-	-	transcript_id=BGIOSGA015540-TA"	KOG1075;virNOG09124;virNOG32524	SR	-
BGIOSGA015575	4	4384798	4386550	-	1560	-	GO:0005515;	-	transcript_id=BGIOSGA015575-TA"	virNOG15703;virNOG15079	R	sp|Q9FF58|FBD30_ARATH FBD-associated F-box protein At5g60610 OS=Arabidopsis thaliana GN=At5g60610 PE=2 SV=1
BGIOSGA015589	4	4183410	4184675	-	1041	-	-	-	transcript_id=BGIOSGA015589-TA"	virNOG01783;KOG1192	CG	sp|Q7XT97|UGT79_ORYSJ UDP-glycosyltransferase 79 OS=Oryza sativa subsp. japonica GN=UGT79 PE=1 SV=2
BGIOSGA015610	4	3728500	3728988	-	489	-	GO:0003676;GO:0003676;	-	transcript_id=BGIOSGA015610-TA"	virNOG24761	R	sp|Q38895|SUP_ARATH Transcriptional regulator SUPERMAN OS=Arabidopsis thaliana GN=SUP PE=1 SV=1
BGIOSGA015611	4	3690318	3695652	-	1305	-	GO:0003824;GO:0003824;GO:0004721;GO:0004722;GO:0004722;GO:0006470;GO:0006470;GO:0009737;GO:0009737;GO:0016787;GO:0043169;GO:0043169;GO:0046872;GO:0046872;	K14497	transcript_id=BGIOSGA015611-TA"	virNOG12346	T	sp|Q7XP01|P2C37_ORYSJ Probable protein phosphatase 2C 37 OS=Oryza sativa subsp. japonica GN=Os04g0167900 PE=3 SV=2
BGIOSGA015662	4	2122469	2124897	-	1140	-	GO:0000166;GO:0004672;GO:0004672;GO:0004674;GO:0004674;GO:0005524;GO:0005524;GO:0005524;GO:0006468;GO:0006468;	-	transcript_id=BGIOSGA015662-TA"	COG0515;virNOG27768	T	sp|Q2QRN7|CHARK_ORYSJ Probable kinase CHARK OS=Oryza sativa subsp. japonica GN=CHARK PE=2 SV=1
BGIOSGA015730	4	402227	402868	-	642	-	GO:0004857;GO:0004857;GO:0043086;	-	transcript_id=BGIOSGA015730-TA"	virNOG22024	R	sp|P17407|21KD_DAUCA 21 kDa protein OS=Daucus carota PE=2 SV=1
BGIOSGA015755	4	341092	343890	+	1380	-	GO:0008270;GO:0008270;GO:0016020;GO:0016021;GO:0016021;GO:0046872;	-	transcript_id=BGIOSGA015755-TA"	virNOG09541	A	-
BGIOSGA015757	4	370667	371751	+	990	-	GO:0005737;GO:0005737;GO:0006629;GO:0006629;GO:0016020;GO:0016021;GO:0016021;GO:0016021;GO:0016627;GO:0016627;GO:0055114;	-	transcript_id=BGIOSGA015757-TA"	virNOG03772	R	sp|O74507|YJD4_SCHPO Uncharacterized protein C594.04c OS=Schizosaccharomyces pombe (strain 972 / ATCC 24843) GN=SPCC594.04c PE=3 SV=2
BGIOSGA015764	4	461016	461607	+	438	-	GO:0008152;GO:0008152;GO:0016616;GO:0016616;GO:0051287;GO:0051287;GO:0055114;GO:0055114;	-	transcript_id=BGIOSGA015764-TA"	KOG0069;virNOG06002	C	sp|Q9LE33|HPR3_ARATH Glyoxylate/hydroxypyruvate reductase HPR3 OS=Arabidopsis thaliana GN=HPR3 PE=2 SV=1
BGIOSGA015781	4	989206	993027	+	1437	-	GO:0003676;GO:0003676;	-	transcript_id=BGIOSGA015781-TA"	virNOG02534	R	-
BGIOSGA015808	4	1514475	1519761	+	1128	-	GO:0004497;GO:0004497;GO:0005506;GO:0005506;GO:0016491;GO:0016705;GO:0016705;GO:0020037;GO:0020037;GO:0046872;GO:0055114;GO:0055114;GO:0055114;	-	transcript_id=BGIOSGA015808-TA"	COG2124;virNOG09776	Q	sp|Q7XU38|C87A3_ORYSJ Cytochrome P450 87A3 OS=Oryza sativa subsp. japonica GN=CYP87A3 PE=2 SV=3
BGIOSGA015809	4	1551109	1551534	+	426	-	-	-	transcript_id=BGIOSGA015809-TA"	-	-	-
BGIOSGA015879	4	3609080	3610641	+	603	-	GO:0005515;	-	transcript_id=BGIOSGA015879-TA"	virNOG07446;NOG129647	S	-
BGIOSGA015894	4	4085168	4085500	+	333	-	-	-	transcript_id=BGIOSGA015894-TA"	-	-	-
BGIOSGA015911	4	4412619	4412960	+	342	-	-	-	transcript_id=BGIOSGA015911-TA"	virNOG26088	R	-
BGIOSGA015952	4	5448180	5450620	+	1647	-	GO:0016020;GO:0016021;GO:0016021;GO:0016757;GO:0016757;	-	transcript_id=BGIOSGA015952-TA"	virNOG33078	S	sp|Q9VQB7|EOGT_DROME EGF domain-specific O-linked N-acetylglucosamine transferase OS=Drosophila melanogaster GN=Eogt PE=1 SV=1
BGIOSGA015984	4	6612196	6618075	+	3417	-	GO:0003676;GO:0003676;GO:0005515;GO:0005524;GO:0005524;GO:0008270;GO:0008270;GO:0009294;GO:0009941;GO:0009941;GO:0016818;GO:0016818;GO:0045003;	K15505	transcript_id=BGIOSGA015984-TA"	virNOG03955	L	sp|Q9FIY7|SM3L3_ARATH DNA repair protein RAD5B OS=Arabidopsis thaliana GN=RAD5B PE=3 SV=1
BGIOSGA015995	4	6878095	6879851	+	1131	-	GO:0004497;GO:0004497;GO:0005506;GO:0005506;GO:0016491;GO:0016705;GO:0016705;GO:0020037;GO:0020037;GO:0046872;GO:0055114;GO:0055114;GO:0055114;	-	transcript_id=BGIOSGA015995-TA"	COG2124;virNOG03590	Q	sp|Q43135|C79A1_SORBI Tyrosine N-monooxygenase OS=Sorghum bicolor GN=CYP79A1 PE=1 SV=3
BGIOSGA015998	4	6937818	6941311	+	2592	-	GO:0005515;GO:0016020;GO:0016021;GO:0016021;	-	transcript_id=BGIOSGA015998-TA"	virNOG12340;COG4886	ST	sp|C0LGT6|EFR_ARATH LRR receptor-like serine/threonine-protein kinase EFR OS=Arabidopsis thaliana GN=EFR PE=1 SV=1
BGIOSGA016021	4	8586256	8591864	+	2145	-	GO:0003824;GO:0003824;GO:0004802;GO:0004802;GO:0008152;GO:0008152;	K00615	transcript_id=BGIOSGA016021-TA"	virNOG00884	G	sp|Q43848|TKTC_SOLTU Transketolase, chloroplastic OS=Solanum tuberosum PE=2 SV=1
BGIOSGA016031	4	8959704	8962147	+	666	-	GO:0005783;GO:0005789;GO:0005789;GO:0006629;GO:0006631;GO:0006633;GO:0006633;GO:0016020;GO:0016021;GO:0016021;GO:0016829;GO:0102158;GO:0102158;GO:0102343;GO:0102343;GO:0102344;GO:0102344;GO:0102345;GO:0102345;	K10703	Very-long-chain (3R)-3-hydroxyacyl-CoA dehydratase[Source:UniProtKB/TrEMBL;Acc:B8ARK8]	virNOG12658	I	sp|Q7XSZ4|HACDA_ORYSJ Very-long-chain (3R)-3-hydroxyacyl-CoA dehydratase PASTICCINO 2A OS=Oryza sativa subsp. japonica GN=PAS2A PE=2 SV=2
BGIOSGA016071	4	10265355	10266188	+	834	-	-	-	transcript_id=BGIOSGA016071-TA"	virNOG35581	S	-
BGIOSGA016096	4	11115611	11115892	+	282	-	-	-	transcript_id=BGIOSGA016096-TA"	-	-	-
BGIOSGA016124	4	12532478	12534575	+	1737	-	-	-	transcript_id=BGIOSGA016124-TA"	virNOG28396;virNOG32524	S	-
BGIOSGA016125	4	12551730	12552029	+	300	-	GO:0003676;GO:0003676;GO:0008270;GO:0008270;	-	transcript_id=BGIOSGA016125-TA"	-	-	-
BGIOSGA016144	4	13223140	13225841	+	666	-	GO:0016491;GO:0016491;GO:0055114;GO:0055114;	-	transcript_id=BGIOSGA016144-TA"	COG0667;virNOG02502;KOG1575	C	sp|Q7XT99|AKR2_ORYSJ Probable aldo-keto reductase 2 OS=Oryza sativa subsp. japonica GN=Os04g0338000 PE=2 SV=2
BGIOSGA016167	4	14063683	14066922	+	1173	RR29	GO:0000160;GO:0000160;GO:0000160;GO:0003677;GO:0003677;GO:0003677;GO:0005634;GO:0005634;GO:0006351;GO:0006351;GO:0006355;GO:0006355;GO:0009736;GO:0009736;	-	Two-component response regulator ORR29[Source:UniProtKB/Swiss-Prot;Acc:B8ASH8]	virNOG17160	K	sp|B8ASH8|ORR29_ORYSI Two-component response regulator ORR29 OS=Oryza sativa subsp. indica GN=RR29 PE=3 SV=1
BGIOSGA016219	4	15750931	15754212	+	3282	-	GO:0043531;GO:0043531;	-	transcript_id=BGIOSGA016219-TA"	KOG4658;NOG128631	TR	sp|Q7XA40|RGA3_SOLBU Putative disease resistance protein RGA3 OS=Solanum bulbocastanum GN=RGA3 PE=2 SV=2
BGIOSGA016319	4	17484643	17487523	+	663	-	GO:0016787;GO:0016787;	-	transcript_id=BGIOSGA016319-TA"	virNOG13126	T	sp|Q93ZY7|NUD12_ARATH Nudix hydrolase 12, mitochondrial OS=Arabidopsis thaliana GN=NUDT12 PE=2 SV=1
BGIOSGA016347	4	18074235	18076487	+	1164	-	-	-	transcript_id=BGIOSGA016347-TA"	virNOG11140	R	-
BGIOSGA016359	4	18216182	18217723	+	828	-	GO:0004089;GO:0004089;GO:0006730;GO:0006730;GO:0008270;GO:0008270;GO:0046872;	K01674	transcript_id=BGIOSGA016359-TA"	virNOG14621	R	sp|O04846|ATCA1_ARATH Alpha carbonic anhydrase 1, chloroplastic OS=Arabidopsis thaliana GN=ACA1 PE=1 SV=2
BGIOSGA016364	4	18250572	18255047	+	1797	CIN2	GO:0004553;GO:0004553;GO:0004564;GO:0004564;GO:0004575;GO:0005576;GO:0005618;GO:0005618;GO:0005975;GO:0005975;GO:0008152;GO:0016787;GO:0016798;GO:0042742;GO:0042742;GO:0048046;GO:0048046;GO:0050832;GO:0050832;GO:0052576;GO:0052576;	K01193	Beta-fructofuranosidase, insoluble isoenzyme 2[Source:UniProtKB/Swiss-Prot;Acc:Q01IS7]	virNOG13098	G	sp|Q01IS7|INV2_ORYSI Beta-fructofuranosidase, insoluble isoenzyme 2 OS=Oryza sativa subsp. indica GN=CIN2 PE=2 SV=2
BGIOSGA016398	4	18656455	18658851	+	2397	-	GO:0000166;GO:0004672;GO:0004672;GO:0004674;GO:0004674;GO:0004674;GO:0005524;GO:0005524;GO:0005524;GO:0006468;GO:0006468;GO:0016020;GO:0016021;GO:0016021;GO:0016301;GO:0016310;GO:0016740;GO:0048544;GO:0048544;	-	transcript_id=BGIOSGA016398-TA"	virNOG16566	T	sp|O64477|Y2913_ARATH G-type lectin S-receptor-like serine/threonine-protein kinase At2g19130 OS=Arabidopsis thaliana GN=At2g19130 PE=2 SV=1
BGIOSGA016403	4	18693740	18696096	+	2052	-	GO:0000166;GO:0004672;GO:0004672;GO:0005524;GO:0005524;GO:0005524;GO:0006468;GO:0006468;GO:0016020;GO:0016021;GO:0016021;GO:0048544;GO:0048544;	-	transcript_id=BGIOSGA016403-TA"	virNOG02070	T	sp|O64477|Y2913_ARATH G-type lectin S-receptor-like serine/threonine-protein kinase At2g19130 OS=Arabidopsis thaliana GN=At2g19130 PE=2 SV=1
BGIOSGA016440	4	19320925	19325897	+	3129	-	-	-	transcript_id=BGIOSGA016440-TA"	virNOG15621	S	sp|P0CB16|DRL25_ARATH Putative disease resistance protein At4g19050 OS=Arabidopsis thaliana GN=At4g19050 PE=3 SV=2
BGIOSGA016471	4	20254361	20260464	+	1887	-	GO:0003924;GO:0003924;GO:0005515;GO:0005525;GO:0005525;	K03354	transcript_id=BGIOSGA016471-TA"	KOG0084;virNOG06641;virNOG07622	DU	sp|P16976|YPTM1_MAIZE GTP-binding protein YPTM1 OS=Zea mays GN=YPTM1 PE=2 SV=2
BGIOSGA016475	4	20343222	20343755	+	534	-	GO:0005634;GO:0005634;GO:0005737;GO:0005737;GO:0008284;GO:0008284;GO:0016020;GO:0016020;GO:0016021;GO:0016021;GO:0030307;GO:0030307;GO:0046622;GO:0046622;GO:0046622;GO:0071365;GO:0071365;GO:0071368;GO:0071368;	-	transcript_id=BGIOSGA016475-TA"	-	-	sp|Q7X6L2|ARGOS_ORYSJ Protein AUXIN-REGULATED GENE INVOLVED IN ORGAN SIZE OS=Oryza sativa subsp. japonica GN=ARGOS PE=2 SV=1
BGIOSGA016527	4	20947720	20948378	+	573	-	GO:0005515;	-	transcript_id=BGIOSGA016527-TA"	virNOG19444;virNOG19428	R	sp|O65660|PLAT1_ARATH PLAT domain-containing protein 1 OS=Arabidopsis thaliana GN=PLAT1 PE=1 SV=1
BGIOSGA016536	4	21037140	21041746	+	1149	-	GO:0003824;GO:0003824;GO:0005975;GO:0005975;GO:0016853;GO:0016853;GO:0030246;GO:0030246;	K01785	transcript_id=BGIOSGA016536-TA"	virNOG03167	G	sp|Q66HG4|GALM_RAT Aldose 1-epimerase OS=Rattus norvegicus GN=Galm PE=1 SV=1
BGIOSGA016550	4	21265680	21266429	+	603	-	-	-	transcript_id=BGIOSGA016550-TA"	virNOG21714	R	sp|Q8VYI9|NLTL5_ARATH Non-specific lipid-transfer protein-like protein At5g64080 OS=Arabidopsis thaliana GN=At5g64080 PE=1 SV=1
BGIOSGA016579	4	21705608	21705844	+	237	-	-	-	transcript_id=BGIOSGA016579-TA"	virNOG26628	S	-
BGIOSGA016590	4	22033997	22037048	+	2757	-	GO:0000166;GO:0004672;GO:0004672;GO:0004674;GO:0004674;GO:0005515;GO:0005524;GO:0005524;GO:0005524;GO:0006468;GO:0006468;GO:0016020;GO:0016021;GO:0016021;GO:0016301;GO:0016310;GO:0016740;	-	transcript_id=BGIOSGA016590-TA"	virNOG11002	T	sp|Q9FL51|Y5694_ARATH Probably inactive leucine-rich repeat receptor-like protein kinase At5g06940 OS=Arabidopsis thaliana GN=At5g06940 PE=3 SV=1
BGIOSGA016619	4	22471985	22478123	+	1716	-	GO:0004553;GO:0004553;GO:0005975;GO:0005975;GO:0008152;GO:0016787;GO:0016798;	-	transcript_id=BGIOSGA016619-TA"	virNOG01546	O	sp|P54583|GUN1_ACIC1 Endoglucanase E1 OS=Acidothermus cellulolyticus (strain ATCC 43068 / 11B) GN=Acel_0614 PE=1 SV=1
BGIOSGA016674	4	23153172	23153987	+	816	-	GO:0005623;GO:0005623;GO:0009055;GO:0009055;GO:0015035;GO:0015035;GO:0022900;GO:0045454;GO:0045454;GO:0055114;	-	transcript_id=BGIOSGA016674-TA"	virNOG00141	O	sp|Q9FLE8|Y5986_ARATH Uncharacterized protein At5g39865 OS=Arabidopsis thaliana GN=At5g39865 PE=2 SV=1
BGIOSGA016681	4	23218615	23219962	+	1119	-	-	-	transcript_id=BGIOSGA016681-TA"	virNOG03022	R	-
BGIOSGA016687	4	23356275	23357116	+	759	-	-	-	transcript_id=BGIOSGA016687-TA"	virNOG18730	S	-
BGIOSGA016690	4	23366434	23367305	+	789	-	-	-	transcript_id=BGIOSGA016690-TA"	virNOG18730	S	-
BGIOSGA016747	4	24193901	24195397	+	1497	-	GO:0005886;GO:0005886;GO:0008519;GO:0008519;GO:0009624;GO:0009624;GO:0015696;GO:0015696;GO:0015696;GO:0015696;GO:0015843;GO:0015843;GO:0016020;GO:0016020;GO:0016020;GO:0016021;GO:0016021;GO:0072488;GO:0072488;	K03320	Ammonium transporter[Source:UniProtKB/TrEMBL;Acc:A2XVF3]	virNOG03863	P	sp|Q7XQ12|AMT11_ORYSJ Ammonium transporter 1 member 1 OS=Oryza sativa subsp. japonica GN=AMT1-1 PE=2 SV=1
BGIOSGA016755	4	24456081	24458187	+	414	-	GO:0009143;GO:0009143;GO:0046872;GO:0046872;GO:0047429;GO:0047429;	K16904	transcript_id=BGIOSGA016755-TA"	virNOG22685	S	sp|Q9QY93|DCTP1_MOUSE dCTP pyrophosphatase 1 OS=Mus musculus GN=Dctpp1 PE=1 SV=1
BGIOSGA016764	4	24664945	24668636	+	738	-	GO:0009691;GO:0009691;GO:0016787;GO:0016787;	K22522	Cytokinin riboside 5'-monophosphatephosphoribohydrolase [Source:UniProtKB/TrEMBL;Acc:B8AS25]	virNOG01121;COG1611	S	sp|Q0JBP5|LOGL6_ORYSJ Probable cytokinin riboside 5&apos;-monophosphate phosphoribohydrolase LOGL6 OS=Oryza sativa subsp. japonica GN=LOGL6 PE=2 SV=1
BGIOSGA016767	4	24716036	24718326	+	2100	ARF10	GO:0003677;GO:0003677;GO:0003677;GO:0005515;GO:0005634;GO:0005634;GO:0005634;GO:0006351;GO:0006351;GO:0006355;GO:0006355;GO:0006355;GO:0009725;GO:0009725;GO:0009734;GO:0009734;	-	Auxin response factor[Source:UniProtKB/TrEMBL;Acc:B8AS27]	virNOG27038;virNOG12749	K	sp|Q7XKK6|ARFJ_ORYSJ Auxin response factor 10 OS=Oryza sativa subsp. japonica GN=ARF10 PE=2 SV=3
BGIOSGA016782	4	24920292	24924796	+	1599	CKX8	GO:0003824;GO:0003824;GO:0005576;GO:0005615;GO:0005615;GO:0009690;GO:0009690;GO:0016491;GO:0016491;GO:0016491;GO:0016614;GO:0016614;GO:0019139;GO:0019139;GO:0019139;GO:0050660;GO:0050660;GO:0055114;GO:0055114;GO:0055114;GO:0071949;	K00279	Cytokinin dehydrogenase 8 [Source:UniProtKB/Swiss-Prot;Acc:A2XVN3]	virNOG15639	C	sp|A3AVP1|CKX8_ORYSJ Cytokinin dehydrogenase 8 OS=Oryza sativa subsp. japonica GN=CKX8 PE=3 SV=1
BGIOSGA016791	4	25025754	25026374	+	621	-	GO:0003677;GO:0003677;GO:0005634;GO:0005634;GO:0006351;GO:0006351;GO:0006355;GO:0006355;	-	transcript_id=BGIOSGA016791-TA"	virNOG20589	S	sp|Q9FTA2|TCP21_ARATH Transcription factor TCP21 OS=Arabidopsis thaliana GN=TCP21 PE=1 SV=1
BGIOSGA016805	4	25209322	25209618	+	297	-	GO:0016020;GO:0016021;GO:0016021;	-	transcript_id=BGIOSGA016805-TA"	-	-	-
BGIOSGA016806	4	25217118	25222143	+	2313	-	GO:0005515;	K20241	transcript_id=BGIOSGA016806-TA"	NOG03875;virNOG04749	R	sp|Q9XSC3|WDR44_BOVIN WD repeat-containing protein 44 OS=Bos taurus GN=WDR44 PE=1 SV=1
BGIOSGA016812	4	25294451	25295476	+	1026	-	GO:0005794;GO:0005794;GO:0016740;GO:0016757;GO:0016757;	-	Hexosyltransferase[Source:UniProtKB/TrEMBL;Acc:A2XVT5]	virNOG12135	G	sp|Q9M8J2|GATL4_ARATH Probable galacturonosyltransferase-like 4 OS=Arabidopsis thaliana GN=GATL4 PE=2 SV=1
BGIOSGA016881	4	26312298	26315593	+	1251	-	GO:0005524;GO:0005524;GO:0006457;GO:0006457;GO:0009408;GO:0009408;GO:0031072;GO:0031072;GO:0046872;GO:0046872;GO:0051082;GO:0051082;	K09503	transcript_id=BGIOSGA016881-TA"	virNOG00916;COG0484	O	sp|Q0JB88|DJA6_ORYSJ Chaperone protein dnaJ A6 OS=Oryza sativa subsp. japonica GN=DJA6 PE=1 SV=1
BGIOSGA016882	4	26322558	26323412	+	855	-	GO:0003677;GO:0003677;GO:0003677;GO:0003700;GO:0003700;GO:0005634;GO:0005634;GO:0006351;GO:0006351;GO:0006355;GO:0006355;GO:0006355;	-	Dehydration responsive element binding protein 4-2[Source:UniProtKB/TrEMBL;Acc:A2XW65]	virNOG20293	S	sp|Q9ZQP3|ERF38_ARATH Ethylene-responsive transcription factor ERF038 OS=Arabidopsis thaliana GN=ERF038 PE=2 SV=1
BGIOSGA016887	4	26399467	26402538	+	1152	-	GO:0003824;GO:0003824;GO:0005975;GO:0005975;GO:0006099;GO:0006099;GO:0006108;GO:0006108;GO:0016491;GO:0016491;GO:0016491;GO:0016615;GO:0016615;GO:0016616;GO:0016616;GO:0019752;GO:0019752;GO:0030060;GO:0030060;GO:0030060;GO:0055114;GO:0055114;GO:0055114;	K00025	Malate dehydrogenase[Source:UniProtKB/TrEMBL;Acc:B8ASX9]	virNOG12148	C	sp|Q7XDC8|MDHC_ORYSJ Malate dehydrogenase, cytoplasmic OS=Oryza sativa subsp. japonica GN=Os10g0478200 PE=1 SV=3
BGIOSGA016893	4	26462223	26464047	+	1713	-	GO:0003676;GO:0003676;	-	transcript_id=BGIOSGA016893-TA"	virNOG00745	R	sp|Q9SIJ0|ZAT2_ARATH Zinc finger protein ZAT2 OS=Arabidopsis thaliana GN=ZAT2 PE=1 SV=1
BGIOSGA016900	4	26561167	26561580	+	414	-	-	-	transcript_id=BGIOSGA016900-TA"	virNOG35771;virNOG21456	R	sp|Q9SU34|ERLL2_ARATH pEARLI1-like lipid transfer protein 2 OS=Arabidopsis thaliana GN=At4g12490 PE=2 SV=1
BGIOSGA016903	4	26644446	26649902	+	3006	-	GO:0000166;GO:0000166;GO:0005507;GO:0005507;GO:0006812;GO:0006812;GO:0010273;GO:0010273;GO:0016020;GO:0016021;GO:0016021;GO:0016021;GO:0016787;GO:0019829;GO:0019829;GO:0030001;GO:0030001;GO:0046688;GO:0046872;GO:0046872;GO:0046872;GO:0099132;	K17686	transcript_id=BGIOSGA016903-TA"	virNOG03878	P	sp|A3AWA4|HMA5_ORYSJ Copper-transporting ATPase HMA5 OS=Oryza sativa subsp. japonica GN=HMA5 PE=2 SV=1
BGIOSGA016947	4	27580068	27581750	+	1683	-	GO:0006855;GO:0006855;GO:0015238;GO:0015238;GO:0015297;GO:0015297;GO:0016020;GO:0016020;GO:0016020;GO:0016021;GO:0016021;GO:0055085;GO:0055085;	K03327	Protein DETOXIFICATION[Source:UniProtKB/TrEMBL;Acc:A2XWL2]	virNOG01269	S	sp|Q9FJ87|DTX50_ARATH Protein DETOXIFICATION 50 OS=Arabidopsis thaliana GN=DTX50 PE=2 SV=1
BGIOSGA016963	4	27768222	27770127	+	1737	-	GO:0005886;GO:0005886;GO:0006820;GO:0006873;GO:0006873;GO:0006873;GO:0008308;GO:0008308;GO:0008308;GO:0008509;GO:0009270;GO:0009270;GO:0009737;GO:0009737;GO:0010037;GO:0010037;GO:0010118;GO:0010193;GO:0010193;GO:0015698;GO:0015711;GO:0015711;GO:0016020;GO:0016021;GO:0016021;GO:0016021;GO:0016021;GO:0019901;GO:0019901;GO:0019903;GO:0019903;GO:0050891;GO:0050891;GO:0055085;GO:0055085;GO:0090332;GO:…	-	transcript_id=BGIOSGA016963-TA"	virNOG08691	P	sp|Q9LD83|SLAC1_ARATH Guard cell S-type anion channel SLAC1 OS=Arabidopsis thaliana GN=SLAC1 PE=1 SV=1
BGIOSGA016967	4	27879108	27880853	+	1746	-	GO:0004672;GO:0004672;GO:0005515;GO:0005524;GO:0005524;GO:0006468;GO:0006468;GO:0016020;GO:0016021;GO:0016021;GO:0090696;GO:0090696;	-	transcript_id=BGIOSGA016967-TA"	COG4886;virNOG05856	ST	sp|G9LZD7|XIAO_ORYSJ Probable inactive leucine-rich repeat receptor kinase XIAO OS=Oryza sativa subsp. japonica GN=XIAO PE=2 SV=1
BGIOSGA017051	4	29152984	29154758	+	849	-	GO:0003677;GO:0003677;GO:0005634;GO:0005634;GO:0006351;GO:0006351;GO:0006355;GO:0006355;	-	transcript_id=BGIOSGA017051-TA"	virNOG14821;virNOG12691;NOG134086	SK	sp|C0SVS4|PHLB_ARATH Myb family transcription factor PHL11 OS=Arabidopsis thaliana GN=PHL11 PE=1 SV=1
BGIOSGA017054	4	29218780	29220764	+	672	-	GO:0016554;	-	transcript_id=BGIOSGA017054-TA"	virNOG09174	S	sp|O22793|MORF2_ARATH Multiple organellar RNA editing factor 2, chloroplastic OS=Arabidopsis thaliana GN=MORF2 PE=1 SV=1
BGIOSGA017063	4	29368028	29369159	+	930	-	GO:0003677;GO:0003700;GO:0003700;GO:0005634;GO:0005634;GO:0006351;GO:0006351;GO:0006355;GO:0006355;GO:0006355;GO:0043565;GO:0043565;	-	HKT12 transporter[Source:UniProtKB/TrEMBL;Acc:Q6IEL3]	virNOG02752	K	sp|Q9SV15|WRK11_ARATH Probable WRKY transcription factor 11 OS=Arabidopsis thaliana GN=WRKY11 PE=2 SV=2
BGIOSGA017088	4	29813219	29813887	+	669	-	GO:0003677;GO:0003677;GO:0003677;GO:0003700;GO:0003700;GO:0005634;GO:0005634;GO:0006351;GO:0006351;GO:0006355;GO:0006355;GO:0006355;	K09286	transcript_id=BGIOSGA017088-TA"	virNOG19667	K	sp|Q9ZWA2|ERF77_ARATH Ethylene-responsive transcription factor 10 OS=Arabidopsis thaliana GN=ERF10 PE=2 SV=1
BGIOSGA017100	4	29949446	29949925	+	480	-	-	-	transcript_id=BGIOSGA017100-TA"	virNOG21655	R	sp|Q9SU34|ERLL2_ARATH pEARLI1-like lipid transfer protein 2 OS=Arabidopsis thaliana GN=At4g12490 PE=2 SV=1
BGIOSGA017106	4	30019775	30021404	+	486	-	GO:0003735;GO:0003735;GO:0005622;GO:0005622;GO:0005840;GO:0005840;GO:0005840;GO:0006412;GO:0006412;GO:0030529;	K02949	transcript_id=BGIOSGA017106-TA"	virNOG02008	J	sp|P25460|RS11_MAIZE 40S ribosomal protein S11 OS=Zea mays GN=RPS11 PE=2 SV=1
BGIOSGA017115	4	30103066	30107958	+	1491	-	GO:0003824;GO:0008483;GO:0030170;	K16871	transcript_id=BGIOSGA017115-TA"	virNOG09110	E	sp|Q01K11|GATP1_ORYSI Gamma-aminobutyrate transaminase 1, mitochondrial OS=Oryza sativa subsp. indica GN=OsI_17385 PE=3 SV=1
BGIOSGA017140	4	30457813	30460490	+	645	-	-	-	transcript_id=BGIOSGA017140-TA"	-	-	-
BGIOSGA017209	4	31361871	31362632	+	411	-	-	K20729	transcript_id=BGIOSGA017209-TA"	virNOG23638	R	sp|Q8LC53|EPF2_ARATH Protein EPIDERMAL PATTERNING FACTOR 2 OS=Arabidopsis thaliana GN=EPF2 PE=1 SV=1
BGIOSGA017217	4	31535463	31542328	+	2163	-	GO:0004672;GO:0004672;GO:0005524;GO:0005524;GO:0006468;GO:0006468;GO:0009507;GO:0010287;GO:0010287;	K08869	transcript_id=BGIOSGA017217-TA"	virNOG03779	R	sp|Q94BU1|Y1181_ARATH Uncharacterized aarF domain-containing protein kinase At1g71810, chloroplastic OS=Arabidopsis thaliana GN=At1g71810 PE=1 SV=1
BGIOSGA017231	4	31747573	31749023	+	450	-	GO:0008083;GO:0010469;	-	transcript_id=BGIOSGA017231-TA"	virNOG23163	R	-
BGIOSGA017262	4	32385100	32385737	+	510	-	GO:0005515;GO:0005634;GO:0005634;GO:0005634;GO:0006351;GO:0006351;GO:0006355;GO:0006355;GO:0006355;GO:0009734;GO:0009734;	-	Auxin-responsive protein[Source:UniProtKB/TrEMBL;Acc:B8AVL1]	virNOG23302	K	sp|Q9FKM7|IAA33_ARATH Auxin-responsive protein IAA33 OS=Arabidopsis thaliana GN=IAA33 PE=1 SV=1
BGIOSGA017325	4	33221945	33225181	+	630	-	GO:0005739;GO:0005739;GO:0015035;GO:0015035;GO:0042246;GO:0042246;GO:0055114;	-	transcript_id=BGIOSGA017325-TA"	virNOG09440	S	sp|Q8W485|Y5010_ARATH Uncharacterized protein At5g50100, chloroplastic OS=Arabidopsis thaliana GN=At5g50100 PE=2 SV=1
BGIOSGA017331	4	33319713	33321413	+	945	-	GO:0009507;GO:0009507;GO:0010189;GO:0010189;GO:0010276;GO:0010276;GO:0016020;GO:0016021;GO:0016021;GO:0016310;	K18678	transcript_id=BGIOSGA017331-TA"	virNOG05930	S	sp|Q7XR51|PHYK1_ORYSJ Probable phytol kinase 1, chloroplastic OS=Oryza sativa subsp. japonica GN=Os04g0670700 PE=2 SV=1
BGIOSGA017338	4	33510105	33510575	+	471	-	-	-	transcript_id=BGIOSGA017338-TA"	-	-	-
BGIOSGA017347	4	33700732	33702681	+	1086	-	GO:0016020;GO:0016021;GO:0016021;	-	transcript_id=BGIOSGA017347-TA"	virNOG39949;virNOG20097	S	-
BGIOSGA017354	4	33811534	33812757	+	552	-	GO:0016020;GO:0016021;GO:0016021;	-	transcript_id=BGIOSGA017354-TA"	virNOG01644	R	-
BGIOSGA017359	4	33841084	33843078	+	1608	-	GO:0005215;GO:0005215;GO:0016020;GO:0016020;GO:0016020;GO:0016021;GO:0016021;GO:0016021;GO:0022857;GO:0022857;GO:0055085;GO:0055085;	-	transcript_id=BGIOSGA017359-TA"	virNOG01978;virNOG04540	R	sp|Q0WUU6|PLT4_ARATH Probable polyol transporter 4 OS=Arabidopsis thaliana GN=PLT4 PE=2 SV=1
BGIOSGA017380	4	34153265	34154133	+	675	-	GO:0005886;GO:0005886;GO:0016020;GO:0016021;GO:0016021;GO:0071555;GO:0071555;	-	Casparian strip membrane protein 1[Source:UniProtKB/Swiss-Prot;Acc:B8ART0]	virNOG17757	S	sp|Q7XPU9|CASP1_ORYSJ Casparian strip membrane protein 1 OS=Oryza sativa subsp. japonica GN=Os04g0684300 PE=3 SV=1
BGIOSGA017384	4	34178498	34180178	+	447	-	-	K10704	transcript_id=BGIOSGA017384-TA"	virNOG29208	O	sp|Q9SJ44|UEV1C_ARATH Ubiquitin-conjugating enzyme E2 variant 1C OS=Arabidopsis thaliana GN=UEV1C PE=1 SV=1
BGIOSGA017389	4	34314849	34315475	+	627	-	GO:0016020;GO:0016021;GO:0016021;	K22736	transcript_id=BGIOSGA017389-TA"	virNOG10707	S	sp|Q7XTL7|VITH5_ORYSJ Vacuolar iron transporter homolog 5 OS=Oryza sativa subsp. japonica GN=Os04g0686800 PE=2 SV=3
BGIOSGA017407	4	34502848	34505313	+	1035	-	GO:0003824;GO:0003824;GO:0050662;GO:0050662;	K08695	transcript_id=BGIOSGA017407-TA"	virNOG03747	Q	sp|Q5FB34|ANRCS_VITVI Anthocyanidin reductase ((2S)-flavan-3-ol-forming) OS=Vitis vinifera GN=ANR PE=1 SV=1
BGIOSGA017410	4	34529043	34532105	+	1521	-	GO:0016020;GO:0016020;GO:0016020;GO:0016021;GO:0016021;GO:0022857;GO:0022857;GO:0055085;GO:0055085;	-	transcript_id=BGIOSGA017410-TA"	virNOG07433	E	sp|Q0WP01|PTR9_ARATH Protein NRT1/ PTR FAMILY 5.10 OS=Arabidopsis thaliana GN=NPF5.10 PE=2 SV=1
BGIOSGA017430	5	31104156	31106566	-	894	-	GO:0003676;GO:0003676;	-	transcript_id=BGIOSGA017430-TA"	virNOG18715	B	sp|Q9M4U5|HDT2_MAIZE Histone deacetylase HDT2 OS=Zea mays GN=HDT2 PE=1 SV=1
BGIOSGA017444	5	30929738	30933915	-	1362	-	GO:0006812;GO:0006812;GO:0006816;GO:0006816;GO:0008324;GO:0008324;GO:0015369;GO:0015369;GO:0016020;GO:0016021;GO:0016021;GO:0016021;GO:0055085;GO:0055085;GO:0070588;GO:0098655;	K07300	transcript_id=BGIOSGA017444-TA"	virNOG12305	P	sp|Q5TKG3|CAX1B_ORYSJ Vacuolar cation/proton exchanger 1b OS=Oryza sativa subsp. japonica GN=CAX1b PE=2 SV=1
BGIOSGA017445	5	30925665	30926498	-	834	-	-	-	transcript_id=BGIOSGA017445-TA"	virNOG03951	S	sp|P37707|B2_DAUCA B2 protein OS=Daucus carota PE=2 SV=1
BGIOSGA017447	5	30919812	30921181	-	1296	-	GO:0006508;GO:0006508;GO:0008233;GO:0008233;	K01369	transcript_id=BGIOSGA017447-TA"	virNOG04445;COG5206	O	sp|P49044|VPE_VICSA Vacuolar-processing enzyme OS=Vicia sativa PE=1 SV=1
BGIOSGA017490	5	30219471	30222858	-	1560	-	GO:0000166;GO:0005524;GO:0005524;GO:0005978;GO:0005978;GO:0008878;GO:0008878;GO:0008878;GO:0009058;GO:0009058;GO:0009507;GO:0009507;GO:0009536;GO:0016740;GO:0016779;GO:0016779;GO:0016779;GO:0019252;GO:0019252;	K00975	Glucose-1-phosphate adenylyltransferase[Source:UniProtKB/TrEMBL;Acc:A2Y7W1]	virNOG01194	M	sp|Q688T8|GLGL3_ORYSJ Glucose-1-phosphate adenylyltransferase large subunit 3, chloroplastic/amyloplastic OS=Oryza sativa subsp. japonica GN=AGPL3 PE=1 SV=1
BGIOSGA017521	5	29897494	29902872	-	1827	-	GO:0000166;GO:0003883;GO:0003883;GO:0003883;GO:0005524;GO:0005524;GO:0006221;GO:0006221;GO:0006221;GO:0006241;GO:0006241;GO:0006541;GO:0006541;GO:0016874;GO:0044210;GO:0044210;	K01937	CTP synthase [Source:UniProtKB/TrEMBL;Acc:B8AWV2]"	virNOG03792	F	sp|Q54V77|PYRG_DICDI CTP synthase OS=Dictyostelium discoideum GN=ctps PE=3 SV=1
BGIOSGA017552	5	29465942	29466340	-	399	-	-	-	transcript_id=BGIOSGA017552-TA"	virNOG26065;virNOG26347	S	-
BGIOSGA017574	5	29154250	29157602	-	1518	-	GO:0004672;GO:0004672;GO:0005524;GO:0005524;GO:0006468;GO:0006468;GO:0016020;GO:0016021;GO:0016021;	-	transcript_id=BGIOSGA017574-TA"	virNOG03176;virNOG16629	T	sp|C0LGQ4|MDIS2_ARATH Protein MALE DISCOVERER 2 OS=Arabidopsis thaliana GN=MDIS2 PE=2 SV=1
BGIOSGA017601	5	28810353	28811417	-	870	-	GO:0003677;GO:0003677;	K09422	transcript_id=BGIOSGA017601-TA"	virNOG15849	K	sp|Q9FKL2|MYB36_ARATH Transcription factor MYB36 OS=Arabidopsis thaliana GN=MYB36 PE=1 SV=1
BGIOSGA017610	5	28735755	28738365	-	2139	-	GO:0010099;GO:0010099;	-	transcript_id=BGIOSGA017610-TA"	virNOG10304	S	-
BGIOSGA017632	5	28441983	28447719	-	3117	-	GO:0046872;GO:0046872;GO:0046872;	-	transcript_id=BGIOSGA017632-TA"	virNOG00679	S	sp|Q947D2|PRAF1_ARATH PH, RCC1 and FYVE domains-containing protein 1 OS=Arabidopsis thaliana GN=PRAF1 PE=1 SV=1
BGIOSGA017633	5	28417298	28419188	-	726	-	-	-	transcript_id=BGIOSGA017633-TA"	-	-	-
BGIOSGA017637	5	28346425	28349291	-	1068	-	GO:0008299;GO:0008299;GO:0016740;GO:0016740;	K00787	transcript_id=BGIOSGA017637-TA"	virNOG03298	H	sp|P49353|FPPS_MAIZE Farnesyl pyrophosphate synthase OS=Zea mays GN=FPS PE=2 SV=1
BGIOSGA017643	5	28281568	28283737	-	465	-	GO:0003735;GO:0003735;GO:0005622;GO:0005622;GO:0005840;GO:0005840;GO:0006412;GO:0006412;	K02903	transcript_id=BGIOSGA017643-TA"	virNOG19096	J	sp|O82204|RL281_ARATH 60S ribosomal protein L28-1 OS=Arabidopsis thaliana GN=RPL28A PE=1 SV=1
BGIOSGA017647	5	28225244	28226813	-	1518	-	GO:0005515;	-	transcript_id=BGIOSGA017647-TA"	virNOG01070	R	-
BGIOSGA017717	5	27224155	27225900	-	927	-	-	-	transcript_id=BGIOSGA017717-TA"	virNOG04110	S	-
BGIOSGA017746	5	26699809	26702755	-	1452	-	GO:0000166;GO:0003723;GO:0003924;GO:0003924;GO:0003924;GO:0005525;GO:0005525;GO:0005525;GO:0005737;GO:0005786;GO:0005786;GO:0006614;GO:0006614;GO:0006614;GO:0008312;GO:0008312;GO:0008312;GO:0030529;GO:0045047;GO:0048500;GO:0048500;	K03106	Signal recognition particle 54 kDa protein[Source:UniProtKB/TrEMBL;Acc:A2Y6D8]	virNOG06048	U	sp|P49969|SR542_HORVU Signal recognition particle 54 kDa protein 2 OS=Hordeum vulgare GN=SRP54-2 PE=2 SV=1
BGIOSGA017802	5	25779868	25780728	-	861	-	-	-	transcript_id=BGIOSGA017802-TA"	virNOG08333;NOG78990	O	sp|O22197|RHC1A_ARATH Probable E3 ubiquitin-protein ligase RHC1A OS=Arabidopsis thaliana GN=RHC1A PE=2 SV=1
BGIOSGA017835	5	25348057	25353949	-	696	-	-	-	transcript_id=BGIOSGA017835-TA"	virNOG10392;virNOG05512;COG0515	QT	sp|Q9LT96|Y5977_ARATH Probable leucine-rich repeat receptor-like protein kinase At5g49770 OS=Arabidopsis thaliana GN=At5g49770 PE=2 SV=1
BGIOSGA017836	5	25325163	25347350	-	3450	-	GO:0000166;GO:0004672;GO:0004672;GO:0004674;GO:0004674;GO:0005496;GO:0005515;GO:0005524;GO:0005524;GO:0005524;GO:0005768;GO:0005886;GO:0006468;GO:0006468;GO:0009729;GO:0009742;GO:0009911;GO:0010224;GO:0010268;GO:0010584;GO:0016020;GO:0016021;GO:0016021;GO:0016301;GO:0016310;GO:0016740;GO:0042803;GO:0046982;GO:0048366;GO:0048657;GO:0060548;GO:1900140;	-	transcript_id=BGIOSGA017836-TA"	virNOG10392;COG0515;virNOG09451	T	sp|Q9LT96|Y5977_ARATH Probable leucine-rich repeat receptor-like protein kinase At5g49770 OS=Arabidopsis thaliana GN=At5g49770 PE=2 SV=1
BGIOSGA017893	5	24341946	24343084	-	1041	-	GO:0005515;	-	transcript_id=BGIOSGA017893-TA"	virNOG08862	S	-
BGIOSGA017970	5	22894071	22897352	-	1191	-	GO:0004407;GO:0005634;GO:0005634;GO:0006325;GO:0006351;GO:0006351;GO:0006355;GO:0006355;GO:0016569;GO:0016575;GO:0016787;GO:0032041;GO:0032041;GO:0070932;	-	Histone deacetylase[Source:UniProtKB/TrEMBL;Acc:A2Y544]	virNOG04116;COG0123	QB	sp|Q94EJ2|HDA8_ARATH Histone deacetylase 8 OS=Arabidopsis thaliana GN=HDA8 PE=2 SV=1
BGIOSGA017972	5	22881283	22884286	-	1437	-	-	-	transcript_id=BGIOSGA017972-TA"	virNOG00037	S	-
BGIOSGA017977	5	22811720	22812130	-	411	-	GO:0000786;GO:0000786;GO:0000786;GO:0003677;GO:0003677;GO:0003677;GO:0005634;GO:0005634;GO:0005694;GO:0046982;GO:0046982;	K11253	Histone H3 [Source:UniProtKB/TrEMBL;Acc:B8B1H8]"	COG2036	B	sp|Q76MV0|H32_TOBAC Histone H3.2 OS=Nicotiana tabacum GN=B34 PE=1 SV=1
BGIOSGA017978	5	22806158	22808662	-	1020	-	GO:0005634;GO:0005829;GO:0005975;GO:0005975;GO:0005975;GO:0005983;GO:0005986;GO:0009737;GO:0009750;GO:0015979;GO:0016311;GO:0016787;GO:0016791;GO:0016791;GO:0030388;GO:0042132;GO:0042132;GO:0042578;GO:0042578;	K03841	transcript_id=BGIOSGA017978-TA"	virNOG02513	G	sp|Q43139|F16P2_SACHY Fructose-1,6-bisphosphatase, cytosolic OS=Saccharum hybrid GN=CFBP PE=2 SV=2
BGIOSGA017996	5	22534001	22537946	-	1728	-	GO:0016020;GO:0016020;GO:0016020;GO:0016021;GO:0016021;GO:0022857;GO:0022857;GO:0055085;GO:0055085;	-	transcript_id=BGIOSGA017996-TA"	virNOG06012;COG3104	E	sp|Q0WP01|PTR9_ARATH Protein NRT1/ PTR FAMILY 5.10 OS=Arabidopsis thaliana GN=NPF5.10 PE=2 SV=1
BGIOSGA018008	5	22336816	22337244	-	429	-	-	-	transcript_id=BGIOSGA018008-TA"	virNOG10932;KOG1192	CG	sp|Q66PF2|URT1_FRAAN Putative UDP-rhamnose:rhamnosyltransferase 1 OS=Fragaria ananassa GN=GT4 PE=2 SV=1
BGIOSGA018010	5	22319060	22321123	-	1302	-	GO:0000166;GO:0005524;GO:0005524;	-	transcript_id=BGIOSGA018010-TA"	COG0443;NOG124525	SO	sp|Q6Z058|BIP5_ORYSJ Heat shock 70 kDa protein BIP5 OS=Oryza sativa subsp. japonica GN=BIP5 PE=1 SV=1
BGIOSGA018017	5	22200657	22202807	-	2151	-	GO:0003824;GO:0003824;GO:0005737;GO:0005737;GO:0005737;GO:0006559;GO:0006559;GO:0009698;GO:0009800;GO:0009800;GO:0016829;GO:0016841;GO:0016841;GO:0045548;GO:0045548;	K10775	Phenylalanine ammonia-lyase[Source:UniProtKB/TrEMBL;Acc:A2Y4W6]	virNOG03421	Q	sp|A2X7F7|PAL2_ORYSI Phenylalanine ammonia-lyase OS=Oryza sativa subsp. indica GN=ZB8 PE=3 SV=1
BGIOSGA018019	5	22192269	22194055	-	1236	-	GO:0000139;GO:0000139;GO:0005794;GO:0006486;GO:0006486;GO:0008378;GO:0008378;GO:0016020;GO:0016020;GO:0016020;GO:0016021;GO:0016021;GO:0016740;GO:0016757;	K20855	Hexosyltransferase[Source:UniProtKB/TrEMBL;Acc:B8AYH6]	virNOG07609	G	sp|Q9C809|B3GT8_ARATH Probable beta-1,3-galactosyltransferase 8 OS=Arabidopsis thaliana GN=B3GALT8 PE=2 SV=1
BGIOSGA018021	5	22145962	22150022	-	2016	-	GO:0016020;GO:0016021;GO:0016021;GO:0016740;GO:0016757;GO:0016757;	K20890	Hexosyltransferase[Source:UniProtKB/TrEMBL;Acc:B8AYH5]	virNOG07262;COG5597	MG	sp|Q9LSB1|GUX1_ARATH UDP-glucuronate:xylan alpha-glucuronosyltransferase 1 OS=Arabidopsis thaliana GN=GUX1 PE=2 SV=1
BGIOSGA018046	5	21609216	21610160	-	843	-	-	-	transcript_id=BGIOSGA018046-TA"	virNOG15401	S	sp|Q32SG3|LBD6_MAIZE LOB domain-containing protein 6 OS=Zea mays GN=LBD6 PE=1 SV=1
BGIOSGA018062	5	21269203	21269502	-	300	-	-	-	transcript_id=BGIOSGA018062-TA"	virNOG10635	I	-
BGIOSGA018063	5	21236629	21238303	-	1260	-	GO:0016020;GO:0016020;GO:0016020;GO:0016021;GO:0016021;GO:0016021;GO:0022857;GO:0022857;GO:0055085;	-	transcript_id=BGIOSGA018063-TA"	euNOG00132;virNOG06126	S	sp|Q9FL41|WTR38_ARATH WAT1-related protein At5g07050 OS=Arabidopsis thaliana GN=At5g07050 PE=2 SV=1
BGIOSGA018073	5	21033597	21038755	-	2613	-	-	-	transcript_id=BGIOSGA018073-TA"	virNOG11099	F	sp|A8AJF8|RIHA_CITK8 Pyrimidine-specific ribonucleoside hydrolase RihA OS=Citrobacter koseri (strain ATCC BAA-895 / CDC 4225-83 / SGSC4696) GN=rihA PE=3 SV=1
BGIOSGA018077	5	20988008	20988406	-	237	-	-	-	transcript_id=BGIOSGA018077-TA"	COG0574;virNOG08479	CG	sp|Q6AVA8|PPDK1_ORYSJ Pyruvate, phosphate dikinase 1, chloroplastic OS=Oryza sativa subsp. japonica GN=PPDK1 PE=1 SV=1
BGIOSGA018078	5	20965980	20973548	-	2568	-	GO:0003824;GO:0003824;GO:0005524;GO:0005524;GO:0006090;GO:0006090;GO:0016301;GO:0016301;GO:0016310;GO:0016310;GO:0016772;GO:0016772;GO:0046872;GO:0046872;GO:0050242;GO:0050242;	K01006	transcript_id=BGIOSGA018078-TA"	COG0574;virNOG08479	CG	sp|Q6AVA8|PPDK1_ORYSJ Pyruvate, phosphate dikinase 1, chloroplastic OS=Oryza sativa subsp. japonica GN=PPDK1 PE=1 SV=1
BGIOSGA018119	5	20156962	20158214	-	732	-	GO:0051091;	-	transcript_id=BGIOSGA018119-TA"	virNOG25118	S	sp|Q9LDH1|SIB1_ARATH Sigma factor binding protein 1, chloroplastic OS=Arabidopsis thaliana GN=SIB1 PE=1 SV=1
BGIOSGA018123	5	20016451	20020064	-	1134	-	-	K12603	transcript_id=BGIOSGA018123-TA"	virNOG03289	K	sp|A8MS41|CCR4D_ARATH Carbon catabolite repressor protein 4 homolog 4 OS=Arabidopsis thaliana GN=CCR4-4 PE=1 SV=1
BGIOSGA018161	5	19225668	19226409	-	459	-	-	-	transcript_id=BGIOSGA018161-TA"	virNOG23427	R	sp|P27057|GAST1_SOLLC Protein GAST1 OS=Solanum lycopersicum GN=GAST1 PE=2 SV=1
BGIOSGA018215	5	17902414	17906011	-	1350	-	GO:0003896;GO:0003896;GO:0003899;GO:0006260;GO:0006269;GO:0006269;GO:0006269;GO:0016740;	K02684	DNA primase [Source:UniProtKB/TrEMBL;Acc:B8AX46]"	COG1467;virNOG07647	L	sp|P20664|PRI1_MOUSE DNA primase small subunit OS=Mus musculus GN=Prim1 PE=1 SV=1
BGIOSGA018234	5	17393810	17395611	-	1110	-	-	-	transcript_id=BGIOSGA018234-TA"	NOG125284;virNOG19602;KOG0017;virNOG36721	SR	-
BGIOSGA018242	5	17188153	17189007	-	855	-	GO:0003677;GO:0003677;GO:0005634;GO:0005634;GO:0006351;GO:0006355;GO:0006355;GO:0007275;GO:0007275;GO:0009299;GO:0009299;GO:0090698;GO:0090698;	-	Protein G1-like9 [Source:UniProtKB/Swiss-Prot;Acc:A2Y3I2]	virNOG05840	S	sp|Q5W659|G1L9_ORYSJ Protein G1-like9 OS=Oryza sativa subsp. japonica GN=G1L9 PE=1 SV=1
BGIOSGA018266	5	16500876	16501929	-	270	-	-	-	transcript_id=BGIOSGA018266-TA"	-	-	-
BGIOSGA018317	5	15446588	15453949	-	1005	-	GO:0006281;GO:0006281;	-	transcript_id=BGIOSGA018317-TA"	KOG4553;virNOG03653	S	-
BGIOSGA018401	5	12323167	12326206	-	552	-	GO:0003824;GO:0003824;GO:0004540;GO:0004540;GO:0008033;GO:0008033;GO:0042819;GO:0042819;GO:0042823;GO:0042823;GO:0090501;	K03537	transcript_id=BGIOSGA018401-TA"	virNOG20248	J	sp|Q6AWV1|POP5_ARATH Probable ribonuclease P/MRP protein subunit POP5 OS=Arabidopsis thaliana GN=EMB1687 PE=2 SV=1
BGIOSGA018418	5	11182171	11182833	-	663	-	-	-	transcript_id=BGIOSGA018418-TA"	virNOG14797	O	-
BGIOSGA018431	5	10976299	10977879	-	1302	-	-	-	transcript_id=BGIOSGA018431-TA"	virNOG28755;virNOG33552	S	-
BGIOSGA018439	5	10733624	10734517	-	894	-	GO:0005975;GO:0005975;	K01183	transcript_id=BGIOSGA018439-TA"	virNOG11721	G	sp|Q53NL5|XIP2_ORYSJ Xylanase inhibitor protein 2 OS=Oryza sativa subsp. japonica GN=Chib3H-h PE=1 SV=1
BGIOSGA018441	5	10702325	10703218	-	894	-	GO:0005975;GO:0005975;	K01183	transcript_id=BGIOSGA018441-TA"	virNOG11721	G	sp|Q53NL5|XIP2_ORYSJ Xylanase inhibitor protein 2 OS=Oryza sativa subsp. japonica GN=Chib3H-h PE=1 SV=1
BGIOSGA018445	5	10634572	10636264	-	489	BLE3	GO:0005886;GO:0005886;GO:0007275;GO:0007275;GO:0009733;GO:0009733;GO:0009733;GO:0009741;GO:0009741;GO:0009741;GO:0009826;GO:0009826;GO:0009826;GO:0016020;GO:0016021;GO:0016021;GO:0035264;GO:0035264;	-	CASP-like protein BLE3 [Source:UniProtKB/Swiss-Prot;Acc:A2Y2B7]	strNOG20081;virNOG19703	S	sp|Q84UT5|BLE3_ORYSJ CASP-like protein BLE3 OS=Oryza sativa subsp. japonica GN=BLE3 PE=2 SV=1
BGIOSGA018540	5	8293788	8294880	-	918	-	-	-	transcript_id=BGIOSGA018540-TA"	COG1028;NOG07759;NOG00747;KOG0725	QIR	sp|F4J300|SDR5_ARATH Short-chain dehydrogenase reductase 5 OS=Arabidopsis thaliana GN=SDR5 PE=3 SV=1
BGIOSGA018555	5	7894308	7895882	-	633	-	GO:0003677;GO:0003677;	-	transcript_id=BGIOSGA018555-TA"	virNOG30570;KOG1121	L	sp|B9FJG3|RSLE1_ORYSJ Zinc finger BED domain-containing protein RICESLEEPER 1 OS=Oryza sativa subsp. japonica GN=Os05g0239150 PE=3 SV=1
BGIOSGA018575	5	7538545	7538833	-	204	-	GO:0016020;GO:0016021;GO:0016021;	-	transcript_id=BGIOSGA018575-TA"	virNOG26913;virNOG26131;virNOG26429	R	sp|O82337|AGP16_ARATH Arabinogalactan peptide 16 OS=Arabidopsis thaliana GN=AGP16 PE=1 SV=1
BGIOSGA018597	5	7150837	7160266	-	3765	-	-	K03155	transcript_id=BGIOSGA018597-TA"	virNOG02741	L	sp|Q9Z2Y1|TIM_RAT Protein timeless homolog OS=Rattus norvegicus GN=Timeless PE=1 SV=1
BGIOSGA018601	5	7060702	7061184	-	483	-	-	-	transcript_id=BGIOSGA018601-TA"	-	-	-
BGIOSGA018641	5	6359181	6359801	-	621	-	-	-	transcript_id=BGIOSGA018641-TA"	virNOG26210	S	-
BGIOSGA018672	5	5618727	5620736	-	456	-	GO:0000160;GO:0000160;GO:0004871;GO:0004871;GO:0005622;GO:0005622;	K14490	transcript_id=BGIOSGA018672-TA"	virNOG17899	T	sp|Q0DK78|PHP2_ORYSJ Pseudo histidine-containing phosphotransfer protein 2 OS=Oryza sativa subsp. japonica GN=PHP2 PE=2 SV=3
BGIOSGA018689	5	5188242	5188781	-	540	-	-	-	transcript_id=BGIOSGA018689-TA"	virNOG18966	S	sp|Q8LGS1|MARD1_ARATH Protein MARD1 OS=Arabidopsis thaliana GN=MARD1 PE=2 SV=2
BGIOSGA018690	5	5152846	5155916	-	2955	-	GO:0043531;GO:0043531;	-	transcript_id=BGIOSGA018690-TA"	virNOG32506;virNOG28091	T	sp|Q9STE5|R13L2_ARATH Putative disease resistance RPP13-like protein 2 OS=Arabidopsis thaliana GN=RPP13L2 PE=3 SV=1
BGIOSGA018706	5	4850144	4851017	-	714	-	-	-	transcript_id=BGIOSGA018706-TA"	-	-	-
BGIOSGA018712	5	4785828	4788228	-	1482	-	GO:0046872;GO:0046872;GO:0046872;	-	transcript_id=BGIOSGA018712-TA"	virNOG15571	R	sp|Q6AT25|C3H34_ORYSJ Zinc finger CCCH domain-containing protein 34 OS=Oryza sativa subsp. japonica GN=Os05g0176400 PE=2 SV=1
BGIOSGA018746	5	4047631	4048314	-	684	-	-	-	transcript_id=BGIOSGA018746-TA"	virNOG22936	S	-
BGIOSGA018764	5	3748416	3751341	-	1176	-	-	-	transcript_id=BGIOSGA018764-TA"	virNOG34941;virNOG38806	S	-
BGIOSGA018766	5	3725791	3726818	-	354	-	GO:0005504;GO:0009627;	-	transcript_id=BGIOSGA018766-TA"	virNOG22787;virNOG35948	R	-
BGIOSGA018787	5	3309859	3314287	-	1596	-	GO:0006629;GO:0006629;GO:0016787;GO:0016787;	-	transcript_id=BGIOSGA018787-TA"	virNOG02436	I	sp|P61872|LIP_RHIOR Lipase OS=Rhizopus oryzae PE=1 SV=1
BGIOSGA018857	5	2297633	2299828	-	1032	-	GO:0005635;GO:0005635;	-	transcript_id=BGIOSGA018857-TA"	virNOG05525	S	sp|F4K1B4|NEAP2_ARATH Nuclear envelope-associated protein 2 OS=Arabidopsis thaliana GN=NEAP2 PE=1 SV=1
BGIOSGA018867	5	2072673	2078147	-	1998	-	GO:0001676;GO:0003824;GO:0003824;GO:0004467;GO:0004467;GO:0005783;GO:0005783;GO:0008152;GO:0008152;GO:0010025;GO:0010025;GO:0010143;GO:0010143;GO:0031957;GO:0031957;	K01897	transcript_id=BGIOSGA018867-TA"	virNOG01666	I	sp|O22898|LACS1_ARATH Long chain acyl-CoA synthetase 1 OS=Arabidopsis thaliana GN=LACS1 PE=2 SV=1
BGIOSGA018889	5	1834210	1836176	-	1089	-	-	-	transcript_id=BGIOSGA018889-TA"	virNOG00158	R	-
BGIOSGA018890	5	1780138	1785859	-	1107	-	GO:0016491;GO:0016491;GO:0016491;GO:0046872;GO:0046872;GO:0055114;GO:0055114;GO:0055114;	-	transcript_id=BGIOSGA018890-TA"	virNOG07799	Q	sp|Q9SRM3|DIOX6_ARATH Probable 2-oxoglutarate-dependent dioxygenase At3g111800 OS=Arabidopsis thaliana GN=At3g11180 PE=2 SV=1
BGIOSGA018891	5	1741939	1742842	-	624	-	-	-	transcript_id=BGIOSGA018891-TA"	virNOG23566	S	sp|Q9STN5|Y4833_ARATH Uncharacterized protein At4g08330, chloroplastic OS=Arabidopsis thaliana GN=At4g08330 PE=1 SV=1
BGIOSGA018914	5	1174018	1174899	-	882	-	-	-	transcript_id=BGIOSGA018914-TA"	virNOG06573	R	sp|O80624|MAKR4_ARATH Probable membrane-associated kinase regulator 4 OS=Arabidopsis thaliana GN=MAKR4 PE=3 SV=1
BGIOSGA018973	5	249123	255487	-	3255	-	GO:0003824;GO:0003824;GO:0008168;GO:0008168;GO:0008168;GO:0009058;GO:0009058;GO:0016740;GO:0030170;GO:0030170;GO:0030732;GO:0030732;GO:0032259;	K08247	Methionine S-methyltransferase[Source:UniProtKB/TrEMBL;Acc:B8AWY8]	virNOG07661;virNOG07920	OR	sp|Q9MBC2|MMT1_HORVU Methionine S-methyltransferase OS=Hordeum vulgare GN=MMT1 PE=1 SV=1
BGIOSGA019026	5	464470	465390	+	921	-	-	-	transcript_id=BGIOSGA019026-TA"	virNOG01455	S	-
BGIOSGA019036	5	582334	584041	+	819	-	GO:0016020;GO:0016021;GO:0016021;	-	transcript_id=BGIOSGA019036-TA"	virNOG12619	S	sp|Q8H112|PGL1A_ARATH PGR5-like protein 1A, chloroplastic OS=Arabidopsis thaliana GN=PGRL1A PE=1 SV=1
BGIOSGA019039	5	610754	611232	+	255	MT2C	GO:0005737;GO:0005829;GO:0005829;GO:0005829;GO:0046872;GO:0046872;GO:0046872;GO:0072593;GO:0072593;	-	Metallothionein-like protein 2C[Source:UniProtKB/Swiss-Prot;Acc:A2XZL0]	virNOG40089;virNOG26473;virNOG37587	R	sp|A3AZ88|MT2C_ORYSJ Metallothionein-like protein 2C OS=Oryza sativa subsp. japonica GN=MT2C PE=2 SV=1
BGIOSGA019102	5	1620145	1620861	+	198	-	-	-	transcript_id=BGIOSGA019102-TA"	-	-	-
BGIOSGA019107	5	1750768	1758767	+	1797	-	GO:0004435;GO:0004435;GO:0004435;GO:0004871;GO:0004871;GO:0005622;GO:0005622;GO:0006629;GO:0006629;GO:0006629;GO:0007165;GO:0007165;GO:0007165;GO:0008081;GO:0008081;GO:0016042;GO:0016042;GO:0016787;GO:0035556;GO:0035556;	K05857	Phosphoinositide phospholipase C[Source:UniProtKB/TrEMBL;Acc:B8AXK3]	virNOG14565	I	sp|Q39033|PLCD2_ARATH Phosphoinositide phospholipase C 2 OS=Arabidopsis thaliana GN=PLC2 PE=1 SV=1
BGIOSGA019121	5	1974244	1974682	+	231	-	-	-	transcript_id=BGIOSGA019121-TA"	-	-	-
BGIOSGA019124	5	2066560	2068119	+	753	-	GO:0016020;GO:0016021;GO:0016021;	-	transcript_id=BGIOSGA019124-TA"	virNOG13017	S	-
BGIOSGA019138	5	2277186	2278863	+	993	-	GO:0004601;GO:0004601;GO:0004601;GO:0005576;GO:0005576;GO:0006979;GO:0006979;GO:0006979;GO:0016491;GO:0020037;GO:0020037;GO:0020037;GO:0042744;GO:0042744;GO:0042744;GO:0046872;GO:0046872;GO:0055114;GO:0055114;GO:0055114;GO:0098869;	K00430	Peroxidase [Source:UniProtKB/TrEMBL;Acc:A2Y052]"	virNOG05972	R	sp|A7QEU4|PER5_VITVI Peroxidase 5 OS=Vitis vinifera GN=GSVIVT00037159001 PE=1 SV=2
BGIOSGA019157	5	2502942	2504060	+	870	-	GO:0005634;GO:0046983;GO:0046983;GO:0080113;	-	transcript_id=BGIOSGA019157-TA"	virNOG14533	S	sp|Q6AT90|APG_ORYSJ Transcription factor APG OS=Oryza sativa subsp. japonica GN=APG PE=1 SV=1
BGIOSGA019188	5	3178603	3180586	+	1110	-	GO:0030001;GO:0030001;GO:0046872;GO:0046872;GO:0046872;	-	transcript_id=BGIOSGA019188-TA"	poaNOG11649;virNOG10434	P	sp|Q84J88|HIP36_ARATH Heavy metal-associated isoprenylated plant protein 36 OS=Arabidopsis thaliana GN=HIPP36 PE=2 SV=1
BGIOSGA019207	5	3422509	3424552	+	750	-	-	-	transcript_id=BGIOSGA019207-TA"	virNOG36190	S	sp|Q9SSC7|LOR5_ARATH Protein LURP-one-related 5 OS=Arabidopsis thaliana GN=At1g80120 PE=2 SV=1
BGIOSGA019230	5	3733880	3739198	+	1431	-	GO:0005515;	-	transcript_id=BGIOSGA019230-TA"	virNOG21799	S	-
BGIOSGA019232	5	3782490	3787089	+	1602	-	GO:0003677;GO:0003677;GO:0003677;GO:0003887;GO:0003887;GO:0003887;GO:0005634;GO:0006260;GO:0006260;GO:0006260;GO:0006261;GO:0006261;GO:0008622;GO:0008622;GO:0009793;GO:0016740;GO:0016779;GO:0051781;GO:0070182;GO:0071897;	K02325	DNA polymerase epsilon subunit[Source:UniProtKB/TrEMBL;Acc:B8AYE7]	virNOG12502	L	sp|Q500V9|DPB2_ARATH DNA polymerase epsilon subunit B OS=Arabidopsis thaliana GN=DPB2 PE=1 SV=1
BGIOSGA019234	5	3819036	3821340	+	1680	-	GO:0005509;GO:0005509;GO:0008728;GO:0008728;GO:0015969;GO:0015969;	K00951	transcript_id=BGIOSGA019234-TA"	COG0317	TK	sp|Q6ATB2|CRSH2_ORYSJ Probable GTP diphosphokinase CRSH2, chloroplastic OS=Oryza sativa subsp. japonica GN=CRSH2 PE=2 SV=1
BGIOSGA019267	5	4853651	4854917	+	675	-	-	-	transcript_id=BGIOSGA019267-TA"	virNOG05178	S	sp|Q9FNB3|Y5360_ARATH Putative BTB/POZ domain-containing protein At5g13600 OS=Arabidopsis thaliana GN=At5g13600 PE=3 SV=1
BGIOSGA019284	5	5246411	5252107	+	2178	-	GO:0001676;GO:0003997;GO:0006635;GO:0008152;GO:0016627;GO:0016627;GO:0050660;GO:0055114;GO:0055114;	K00232	transcript_id=BGIOSGA019284-TA"	virNOG12693;COG1960	I	sp|O65201|ACOX2_ARATH Acyl-coenzyme A oxidase 2, peroxisomal OS=Arabidopsis thaliana GN=ACX2 PE=1 SV=2
BGIOSGA019301	5	5672008	5673205	+	687	-	GO:0005515;GO:0005634;GO:0005634;GO:0005634;GO:0006351;GO:0006351;GO:0006355;GO:0006355;GO:0006355;GO:0009734;GO:0009734;	K14484	Auxin-responsive protein[Source:UniProtKB/TrEMBL;Acc:B8AYW0]	virNOG20940	K	sp|P0C127|IAA16_ORYSJ Auxin-responsive protein IAA16 OS=Oryza sativa subsp. japonica GN=IAA16 PE=2 SV=1
BGIOSGA019320	5	6140797	6146585	+	4425	-	GO:0000166;GO:0005524;GO:0005524;GO:0005524;GO:0016020;GO:0016021;GO:0016021;GO:0016021;GO:0016887;GO:0016887;GO:0042626;GO:0042626;GO:0055085;GO:0055085;	-	transcript_id=BGIOSGA019320-TA"	virNOG05132	Q	sp|Q8LGU1|AB8C_ARATH ABC transporter C family member 8 OS=Arabidopsis thaliana GN=ABCC8 PE=2 SV=3
BGIOSGA019329	5	6346309	6347229	+	246	-	GO:0000439;GO:0000439;GO:0006289;GO:0006289;GO:0006355;GO:0006355;	K10845	transcript_id=BGIOSGA019329-TA"	virNOG23086	S	sp|Q6NNM0|TFB5_ARATH RNA polymerase II transcription factor B subunit 5 OS=Arabidopsis thaliana GN=TFB5 PE=3 SV=1
BGIOSGA019348	5	6875032	6877956	+	546	-	-	-	transcript_id=BGIOSGA019348-TA"	KOG0051;virNOG07076	K	-
BGIOSGA019402	5	8383622	8385122	+	789	-	-	-	transcript_id=BGIOSGA019402-TA"	virNOG29531;KOG1121	L	sp|P08770|TRA1_MAIZE Putative AC transposase OS=Zea mays PE=2 SV=2
BGIOSGA019506	5	11545354	11545821	+	468	-	-	-	transcript_id=BGIOSGA019506-TA"	-	-	-
BGIOSGA019532	5	12609139	12613233	+	1134	-	GO:0003735;GO:0003735;GO:0005622;GO:0005622;GO:0005840;GO:0005840;GO:0005840;GO:0006412;GO:0006412;GO:0030529;	K02877	Ribosomal protein L15[Source:UniProtKB/TrEMBL;Acc:B8AW24]	virNOG05694	J	sp|O82528|RL15_PETHY 60S ribosomal protein L15 OS=Petunia hybrida GN=RPL15 PE=2 SV=1
BGIOSGA019606	5	15539104	15541132	+	1767	-	-	-	transcript_id=BGIOSGA019606-TA"	virNOG23932	S	-
BGIOSGA019623	5	15897231	15897547	+	201	-	-	-	transcript_id=BGIOSGA019623-TA"	virNOG26541;virNOG25713	SO	sp|P48505|UCR11_SOLTU Ubiquinol-cytochrome c reductase complex 6.7 kDa protein OS=Solanum tuberosum PE=1 SV=2
BGIOSGA019636	5	16343705	16344337	+	633	-	-	-	transcript_id=BGIOSGA019636-TA"	virNOG20822;poaNOG18196	S	-
BGIOSGA019656	5	17063828	17064222	+	288	-	GO:0009737;GO:0009737;	-	transcript_id=BGIOSGA019656-TA"	virNOG23333	S	sp|P46520|EMP1_ORYSJ Embryonic abundant protein 1 OS=Oryza sativa subsp. japonica GN=EMP1 PE=2 SV=1
BGIOSGA019679	5	17747158	17748097	+	540	-	GO:0006950;GO:0006950;	-	transcript_id=BGIOSGA019679-TA"	virNOG18453	S	sp|Q8LGG8|USPAL_ARATH Universal stress protein A-like protein OS=Arabidopsis thaliana GN=At3g01520 PE=1 SV=2
BGIOSGA019707	5	18263200	18263721	+	522	-	-	-	transcript_id=BGIOSGA019707-TA"	virNOG20189	R	sp|Q9M015|Y5161_ARATH Uncharacterized protein At5g01610 OS=Arabidopsis thaliana GN=At5g01610 PE=1 SV=1
BGIOSGA019844	5	20836415	20838289	+	1002	-	GO:0003824;GO:0003824;GO:0004332;GO:0004332;GO:0004332;GO:0006096;GO:0006096;GO:0006096;GO:0016829;	-	Fructose-bisphosphate aldolase[Source:UniProtKB/TrEMBL;Acc:B8AY35]	virNOG03484;COG3588	G	sp|P17784|ALFC1_ORYSJ Fructose-bisphosphate aldolase 1, cytoplasmic OS=Oryza sativa subsp. japonica GN=FBA1 PE=1 SV=2
BGIOSGA019900	5	21998714	22000639	+	633	-	GO:0000977;GO:0000977;GO:0003677;GO:0003677;GO:0003677;GO:0003700;GO:0003700;GO:0005634;GO:0005634;GO:0005634;GO:0006351;GO:0006351;GO:0006355;GO:0006355;GO:0006355;GO:0010093;GO:0010093;GO:0045944;GO:0045944;GO:0046983;GO:0046983;	K09264	transcript_id=BGIOSGA019900-TA"	virNOG11353	K	sp|Q40703|MADS4_ORYSJ MADS-box transcription factor 4 OS=Oryza sativa subsp. japonica GN=MADS4 PE=1 SV=3
BGIOSGA019901	5	22017732	22019462	+	1491	-	GO:0016020;GO:0016021;GO:0016021;	-	transcript_id=BGIOSGA019901-TA"	virNOG02870	E	sp|Q38967|AAP2_ARATH Amino acid permease 2 OS=Arabidopsis thaliana GN=AAP2 PE=1 SV=1
BGIOSGA019908	5	22183247	22183819	+	573	-	-	-	transcript_id=BGIOSGA019908-TA"	virNOG23529	S	-
BGIOSGA019933	5	22849522	22850218	+	357	-	GO:0016020;GO:0016021;GO:0016021;	-	transcript_id=BGIOSGA019933-TA"	-	-	-
BGIOSGA019934	5	22862685	22864043	+	1359	-	GO:0004842;GO:0004842;GO:0016567;GO:0016567;GO:0016567;	-	transcript_id=BGIOSGA019934-TA"	virNOG12661	R	sp|Q9LSA6|PUB29_ARATH U-box domain-containing protein 29 OS=Arabidopsis thaliana GN=PUB29 PE=1 SV=1
BGIOSGA019966	5	23615556	23615951	+	396	-	-	-	transcript_id=BGIOSGA019966-TA"	virNOG06614	T	-
BGIOSGA020004	5	24318378	24322785	+	2460	-	GO:0004601;GO:0004601;GO:0005509;GO:0005509;GO:0016020;GO:0016020;GO:0016020;GO:0016021;GO:0016021;GO:0016491;GO:0016491;GO:0016491;GO:0050664;GO:0050664;GO:0055114;GO:0055114;GO:0055114;GO:0098869;	-	transcript_id=BGIOSGA020004-TA"	virNOG13020	QP	sp|Q9FJD6|RBOHH_ARATH Putative respiratory burst oxidase homolog protein H OS=Arabidopsis thaliana GN=RBOHH PE=3 SV=1
BGIOSGA020029	5	24632830	24633549	+	720	-	GO:0003677;GO:0003677;GO:0005634;GO:0005634;GO:0006351;GO:0006355;GO:0006355;GO:0007275;GO:0007275;GO:0009299;GO:0009299;GO:0090698;GO:0090698;	-	Protein G1-like8 [Source:UniProtKB/Swiss-Prot;Acc:A2Y5N0]	virNOG18430;virNOG18929;virNOG05840	SR	sp|A2Y5N0|G1L8_ORYSI Protein G1-like8 OS=Oryza sativa subsp. indica GN=OsI_20303 PE=3 SV=1
BGIOSGA020045	5	24847361	24851976	+	2313	MCM3	GO:0000166;GO:0000347;GO:0000347;GO:0003677;GO:0003677;GO:0003677;GO:0004386;GO:0004386;GO:0005524;GO:0005524;GO:0005524;GO:0005634;GO:0006260;GO:0006260;GO:0006260;GO:0006270;GO:0006270;GO:0007049;GO:0007049;GO:0016787;GO:0042555;GO:0042555;	K02541	DNA replication licensing factor MCM3[Source:UniProtKB/Swiss-Prot;Acc:B8AZ99]	virNOG10054	L	sp|Q0DHC4|MCM3_ORYSJ DNA replication licensing factor MCM3 OS=Oryza sativa subsp. japonica GN=MCM3 PE=2 SV=1
BGIOSGA020050	5	24934756	24935172	+	417	-	GO:0006869;GO:0006869;GO:0008289;GO:0008289;GO:0008289;	-	Non-specific lipid-transfer protein[Source:UniProtKB/TrEMBL;Acc:A2Y5R8]	virNOG21781	R	sp|Q9M5X7|NLTP_MALDO Non-specific lipid-transfer protein OS=Malus domestica GN=MALD3 PE=1 SV=1
BGIOSGA020083	5	25467377	25468102	+	726	-	GO:0003735;GO:0003735;GO:0005622;GO:0005622;GO:0005840;GO:0005840;GO:0006412;GO:0006412;GO:0016020;GO:0016021;GO:0016021;	-	transcript_id=BGIOSGA020083-TA"	virNOG18249	S	sp|P0C8Q9|Y5902_ARATH Uncharacterized protein At5g19025 OS=Arabidopsis thaliana GN=At5g19025 PE=2 SV=3
BGIOSGA020095	5	25678658	25681130	+	1386	-	GO:0005634;GO:0005634;	K21777	transcript_id=BGIOSGA020095-TA"	virNOG03363	D	sp|Q0DH40|CCB15_ORYSJ Cyclin-B1-5 OS=Oryza sativa subsp. japonica GN=CYCB1-5 PE=3 SV=1
BGIOSGA020119	5	26051905	26053238	+	1050	-	GO:0004601;GO:0004601;GO:0004601;GO:0005576;GO:0005576;GO:0006979;GO:0006979;GO:0006979;GO:0016491;GO:0020037;GO:0020037;GO:0020037;GO:0042744;GO:0042744;GO:0042744;GO:0046872;GO:0046872;GO:0055114;GO:0055114;GO:0055114;GO:0098869;	K00430	Peroxidase [Source:UniProtKB/TrEMBL;Acc:A2Y668]"	virNOG10216	R	sp|O23044|PER3_ARATH Peroxidase 3 OS=Arabidopsis thaliana GN=PER3 PE=2 SV=1
BGIOSGA020130	5	26140698	26146323	+	2514	-	GO:0000166;GO:0004672;GO:0004672;GO:0004674;GO:0004674;GO:0004674;GO:0005524;GO:0005524;GO:0005524;GO:0006468;GO:0006468;GO:0016020;GO:0016021;GO:0016021;GO:0016301;GO:0016310;GO:0016740;GO:0048544;GO:0048544;	-	transcript_id=BGIOSGA020130-TA"	virNOG02323	T	sp|O81905|SD18_ARATH Receptor-like serine/threonine-protein kinase SD1-8 OS=Arabidopsis thaliana GN=SD18 PE=1 SV=1
BGIOSGA020136	5	26207561	26208944	+	720	-	-	-	transcript_id=BGIOSGA020136-TA"	virNOG09231	K	sp|Q8GZA8|ULT1_ARATH Protein ULTRAPETALA 1 OS=Arabidopsis thaliana GN=ULT1 PE=1 SV=1
BGIOSGA020144	5	26389387	26390084	+	183	-	-	-	transcript_id=BGIOSGA020144-TA"	-	-	-
BGIOSGA020157	5	26661164	26661946	+	375	-	GO:0009507;GO:0009507;GO:0009523;GO:0009523;GO:0015979;GO:0015979;	K02721	transcript_id=BGIOSGA020157-TA"	poaNOG19668;virNOG23355;virNOG22637;virNOG39902	SRG	-
BGIOSGA020173	5	26883173	26888458	+	948	-	GO:0003677;GO:0003677;GO:0005634;GO:0005634;GO:0006351;GO:0006351;GO:0006355;GO:0006355;	-	transcript_id=BGIOSGA020173-TA"	virNOG15491	S	sp|Q9FME3|TCP5_ARATH Transcription factor TCP5 OS=Arabidopsis thaliana GN=TCP5 PE=1 SV=1
BGIOSGA020180	5	26946763	26950725	+	1110	-	GO:0005515;	-	Tubby-like F-box protein[Source:UniProtKB/TrEMBL;Acc:B8AZY9]	virNOG09264	R	sp|Q68Y48|TLP9_ORYSJ Tubby-like F-box protein 9 OS=Oryza sativa subsp. japonica GN=TULP9 PE=2 SV=1
BGIOSGA020315	5	28599842	28601026	+	1185	-	GO:0003677;GO:0003677;GO:0003677;GO:0003700;GO:0003700;GO:0005634;GO:0005634;GO:0006351;GO:0006351;GO:0006355;GO:0006355;GO:0006355;	K09287	transcript_id=BGIOSGA020315-TA"	virNOG07414	K	sp|Q6L4H4|Y5498_ORYSJ AP2/ERF and B3 domain-containing protein Os05g0549800 OS=Oryza sativa subsp. japonica GN=Os05g0549800 PE=2 SV=1
BGIOSGA020318	5	28639671	28639961	+	291	-	GO:0006869;GO:0006869;	-	transcript_id=BGIOSGA020318-TA"	virNOG24634	R	sp|Q43681|NLTP_VIGUN Probable non-specific lipid-transfer protein AKCS9 OS=Vigna unguiculata PE=2 SV=1
BGIOSGA020335	5	28939234	28941927	+	1110	-	GO:0016020;GO:0016021;GO:0016021;GO:0055114;GO:0055114;	-	transcript_id=BGIOSGA020335-TA"	virNOG07440	T	sp|Q9M363|B561I_ARATH Cytochrome b561 and DOMON domain-containing protein At3g61750 OS=Arabidopsis thaliana GN=At3g61750 PE=3 SV=1
BGIOSGA020378	5	29588212	29588469	+	258	-	GO:0003677;GO:0003677;	-	transcript_id=BGIOSGA020378-TA"	virNOG24427	O	sp|Q6NNN0|RADL3_ARATH Protein RADIALIS-like 3 OS=Arabidopsis thaliana GN=RL3 PE=2 SV=1
BGIOSGA020381	5	29626861	29629899	+	519	-	GO:0005506;GO:0005506;GO:0005506;GO:0005739;GO:0005759;GO:0005759;GO:0016226;GO:0016226;GO:0016226;GO:0046872;GO:0051536;GO:0051536;GO:0051536;GO:0051537;GO:0051537;	K22068	Iron-sulfur cluster assembly protein[Source:UniProtKB/TrEMBL;Acc:A2Y7K9]	virNOG18316	C	sp|O49627|ISU1_ARATH Iron-sulfur cluster assembly protein 1 OS=Arabidopsis thaliana GN=ISU1 PE=2 SV=1
BGIOSGA020410	5	29961220	29961678	+	459	H2B.9	GO:0000786;GO:0000786;GO:0000786;GO:0003677;GO:0003677;GO:0003677;GO:0005634;GO:0005634;GO:0005694;GO:0046982;GO:0046982;	K11252	Histone H2B.9 [Source:UniProtKB/Swiss-Prot;Acc:A2Y7R3]	virNOG17871;virNOG34010;KOG1744	B	sp|Q6F362|H2B9_ORYSJ Histone H2B.9 OS=Oryza sativa subsp. japonica GN=H2B.9 PE=3 SV=1
BGIOSGA020424	5	30161332	30162285	+	834	GATA15	GO:0003677;GO:0003700;GO:0003700;GO:0006351;GO:0006351;GO:0006355;GO:0006355;GO:0006355;GO:0008270;GO:0008270;GO:0009908;GO:0009908;GO:0043565;GO:0043565;GO:0046872;	-	GATA transcription factor 15[Source:UniProtKB/Swiss-Prot;Acc:B8AX51]	virNOG21529	K	sp|B8AX51|GAT15_ORYSI GATA transcription factor 15 OS=Oryza sativa subsp. indica GN=GATA15 PE=3 SV=1
BGIOSGA020437	5	30303059	30303889	+	831	-	GO:0016020;GO:0016021;GO:0016021;	-	transcript_id=BGIOSGA020437-TA"	virNOG22902	S	-
BGIOSGA020447	5	30403602	30404240	+	639	-	GO:0003677;GO:0003677;GO:0005634;GO:0046983;GO:0046983;	-	transcript_id=BGIOSGA020447-TA"	virNOG07068;NOG113610;KOG1121	SL	sp|Q75HY5|RSLE3_ORYSJ Zinc finger BED domain-containing protein RICESLEEPER 3 OS=Oryza sativa subsp. japonica GN=Os05g0583200 PE=2 SV=1
BGIOSGA020475	5	30786790	30787635	+	276	-	-	-	transcript_id=BGIOSGA020475-TA"	COG0443;virNOG33571	O	-
BGIOSGA020477	5	30800825	30804718	+	807	-	GO:0009691;GO:0009691;GO:0016787;GO:0016787;	K22522	Cytokinin riboside 5'-monophosphatephosphoribohydrolase [Source:UniProtKB/TrEMBL;Acc:A2Y838]	virNOG07835	R	sp|Q0DFG8|LOGL8_ORYSJ Probable cytokinin riboside 5&apos;-monophosphate phosphoribohydrolase LOGL8 OS=Oryza sativa subsp. japonica GN=LOGL8 PE=2 SV=3
BGIOSGA020486	5	30972680	30976054	+	1065	-	GO:0003978;GO:0003978;GO:0006012;GO:0006012;GO:0016853;	K01784	transcript_id=BGIOSGA020486-TA"	virNOG02010	M	sp|Q8LNZ3|UGE1_ORYSJ UDP-glucose 4-epimerase 1 OS=Oryza sativa subsp. japonica GN=UGE-1 PE=2 SV=1
BGIOSGA020535	6	32079979	32082535	-	1146	-	GO:0000166;GO:0004672;GO:0004672;GO:0004674;GO:0004674;GO:0005524;GO:0005524;GO:0005524;GO:0006468;GO:0006468;	-	transcript_id=BGIOSGA020535-TA"	virNOG03332	T	sp|Q9LTC0|PBL19_ARATH Probable serine/threonine-protein kinase PBL19 OS=Arabidopsis thaliana GN=PBL19 PE=1 SV=1
BGIOSGA020604	6	31120826	31123779	-	642	-	-	-	transcript_id=BGIOSGA020604-TA"	virNOG11472	O	-
BGIOSGA020617	6	30943294	30945122	-	1164	-	GO:0016788;GO:0016788;	K21026	transcript_id=BGIOSGA020617-TA"	virNOG13102	R	sp|Q9FXJ2|GDL7_ARATH GDSL esterase/lipase At1g28580 OS=Arabidopsis thaliana GN=At1g28580 PE=2 SV=1
BGIOSGA020671	6	30194113	30196392	-	405	-	-	-	transcript_id=BGIOSGA020671-TA"	-	-	-
BGIOSGA020684	6	29931395	29933026	-	1215	-	GO:0006629;GO:0006629;GO:0006629;GO:0008152;GO:0008152;GO:0016042;GO:0016042;GO:0016787;GO:0016787;	-	Patatin [Source:UniProtKB/TrEMBL;Acc:A2YG60]"	virNOG12821	I	sp|Q9SV43|PLP7_ARATH Patatin-like protein 7 OS=Arabidopsis thaliana GN=PLP7 PE=2 SV=1
BGIOSGA020715	6	29395257	29398039	-	1206	-	GO:0004618;GO:0004618;GO:0004618;GO:0005524;GO:0005524;GO:0006096;GO:0006096;GO:0016301;GO:0016310;GO:0016740;	K00927	Phosphoglycerate kinase[Source:UniProtKB/TrEMBL;Acc:A2YG06]	virNOG02588	G	sp|P12783|PGKY_WHEAT Phosphoglycerate kinase, cytosolic OS=Triticum aestivum PE=2 SV=1
BGIOSGA020721	6	29222282	29226284	-	1428	-	GO:0005783;GO:0005783;GO:0006145;GO:0006145;GO:0006508;GO:0006508;GO:0008152;GO:0008152;GO:0008237;GO:0008237;GO:0010136;GO:0010136;GO:0016787;GO:0016787;GO:0016813;GO:0016813;GO:0047652;GO:0047652;GO:0047652;	K02083	transcript_id=BGIOSGA020721-TA"	virNOG11442	F	sp|Q655X8|AAH_ORYSJ Probable allantoate deiminase OS=Oryza sativa subsp. japonica GN=AAH PE=1 SV=1
BGIOSGA020722	6	29193526	29194897	-	1290	-	GO:0004842;GO:0004842;GO:0005515;GO:0006355;GO:0006355;GO:0008134;GO:0008134;GO:0016567;GO:0031146;GO:0031146;	-	transcript_id=BGIOSGA020722-TA"	virNOG07345	R	sp|Q39090|UFO_ARATH Protein UNUSUAL FLORAL ORGANS OS=Arabidopsis thaliana GN=UFO PE=1 SV=2
BGIOSGA020768	6	28179387	28182127	-	1464	-	GO:0003676;GO:0003676;GO:0008270;GO:0008270;GO:0046872;	-	transcript_id=BGIOSGA020768-TA"	virNOG18037	R	-
BGIOSGA020772	6	28168319	28169974	-	831	-	-	-	transcript_id=BGIOSGA020772-TA"	virNOG11457;virNOG10575;KOG1502	TV	sp|Q9ZUH8|HHP3_ARATH Heptahelical transmembrane protein 3 OS=Arabidopsis thaliana GN=HHP3 PE=2 SV=2
BGIOSGA020773	6	28164548	28165585	-	429	-	-	-	transcript_id=BGIOSGA020773-TA"	virNOG20324	O	sp|Q9SAG8|DNAJ8_ARATH Chaperone protein dnaJ 8, chloroplastic OS=Arabidopsis thaliana GN=ATJ8 PE=2 SV=1
BGIOSGA020783	6	27822199	27827203	-	1620	-	GO:0006508;GO:0006508;GO:0008236;GO:0008236;	K01285	transcript_id=BGIOSGA020783-TA"	virNOG07330	O	sp|Q5RBU7|PCP_PONAB Lysosomal Pro-X carboxypeptidase OS=Pongo abelii GN=PRCP PE=2 SV=1
BGIOSGA020807	6	27326049	27328051	-	963	-	GO:0005506;GO:0005506;GO:0016020;GO:0016021;GO:0016021;GO:0016705;GO:0016705;GO:0020037;GO:0020037;GO:0055114;GO:0055114;	-	transcript_id=BGIOSGA020807-TA"	virNOG00331;NOG111265	QO	sp|A6YIH8|C7D55_HYOMU Premnaspirodiene oxygenase OS=Hyoscyamus muticus GN=CYP71D55 PE=1 SV=1
BGIOSGA020822	6	26969457	26972541	-	1281	-	GO:0006629;GO:0006629;GO:0016042;GO:0016042;GO:0016787;GO:0016788;GO:0016788;	-	Lipase [Source:UniProtKB/TrEMBL;Acc:B8B0G8]"	virNOG13644	I	sp|Q67ZU1|LIP2_ARATH Triacylglycerol lipase 2 OS=Arabidopsis thaliana GN=LIP2 PE=2 SV=1
BGIOSGA020844	6	26543627	26544694	-	1017	-	GO:0008146;GO:0008146;GO:0016740;	-	Sulfotransferase[Source:UniProtKB/TrEMBL;Acc:A2YF85]	virNOG08523	R	sp|Q9FX56|SOT8_ARATH Cytosolic sulfotransferase 8 OS=Arabidopsis thaliana GN=SOT8 PE=2 SV=1
BGIOSGA020846	6	26540710	26541899	-	375	-	-	-	transcript_id=BGIOSGA020846-TA"	-	-	-
BGIOSGA020865	6	26133312	26135210	-	1662	-	-	-	transcript_id=BGIOSGA020865-TA"	KOG4658	T	sp|Q9LRR5|DRL21_ARATH Putative disease resistance protein At3g14460 OS=Arabidopsis thaliana GN=At3g14460 PE=3 SV=1
BGIOSGA020872	6	26073911	26077567	-	3003	-	GO:0043531;GO:0043531;	-	transcript_id=BGIOSGA020872-TA"	KOG4658	T	sp|Q7XA39|RGA4_SOLBU Putative disease resistance protein RGA4 OS=Solanum bulbocastanum GN=RGA4 PE=2 SV=1
BGIOSGA020891	6	25623775	25629458	-	861	-	GO:0046983;GO:0046983;	-	transcript_id=BGIOSGA020891-TA"	euNOG10332;COG2124;virNOG10801	QK	sp|Q8VZ02|BH048_ARATH Transcription factor bHLH48 OS=Arabidopsis thaliana GN=BHLH48 PE=2 SV=1
BGIOSGA020960	6	23918573	23925983	-	2850	-	GO:0000166;GO:0005524;GO:0005524;GO:0005524;GO:0016020;GO:0016021;GO:0016021;GO:0016021;GO:0016887;GO:0016887;GO:0042626;GO:0042626;GO:0055085;GO:0055085;	-	transcript_id=BGIOSGA020960-TA"	virNOG10558	Q	sp|Q9STT7|AB5A_ARATH ABC transporter A family member 5 OS=Arabidopsis thaliana GN=ABCA5 PE=3 SV=2
BGIOSGA020964	6	23779737	23779982	-	246	-	-	-	transcript_id=BGIOSGA020964-TA"	-	-	-
BGIOSGA020990	6	23075094	23075969	-	393	-	-	-	transcript_id=BGIOSGA020990-TA"	virNOG11693	ZD	-
BGIOSGA020995	6	22998464	22999564	-	882	-	GO:0016491;GO:0016491;GO:0016491;GO:0046872;GO:0046872;GO:0055114;GO:0055114;GO:0055114;	K05933	transcript_id=BGIOSGA020995-TA"	virNOG00601	Q	sp|Q9ZUN4|ACCO1_ARATH 1-aminocyclopropane-1-carboxylate oxidase 1 OS=Arabidopsis thaliana GN=ACO1 PE=2 SV=1
BGIOSGA021033	6	22287172	22291589	-	1848	-	GO:0003677;GO:0003677;GO:0003677;GO:0005634;GO:0005634;GO:0006355;GO:0006355;	-	transcript_id=BGIOSGA021033-TA"	poaNOG15954;virNOG04115	K	sp|P48731|ATH1_ARATH Homeobox protein ATH1 OS=Arabidopsis thaliana GN=ATH1 PE=1 SV=1
BGIOSGA021078	6	21390354	21391492	-	957	-	GO:0004601;GO:0004601;GO:0004601;GO:0005576;GO:0005576;GO:0006979;GO:0006979;GO:0006979;GO:0016491;GO:0020037;GO:0020037;GO:0020037;GO:0042744;GO:0042744;GO:0042744;GO:0046872;GO:0046872;GO:0055114;GO:0055114;GO:0055114;GO:0098869;	K00430	Peroxidase [Source:UniProtKB/TrEMBL;Acc:A2YDW8]"	virNOG06856	R	sp|A7NY33|PER4_VITVI Peroxidase 4 OS=Vitis vinifera GN=GSVIVT00023967001 PE=1 SV=1
BGIOSGA021084	6	21179825	21183810	-	762	-	-	-	transcript_id=BGIOSGA021084-TA"	-	-	-
BGIOSGA021096	6	20939203	20940122	-	291	-	-	-	transcript_id=BGIOSGA021096-TA"	-	-	-
BGIOSGA021188	6	18800013	18801306	-	657	-	-	-	transcript_id=BGIOSGA021188-TA"	virNOG01712	R	sp|B5WWZ8|FAO1_LOTJA Long-chain-alcohol oxidase FAO1 OS=Lotus japonicus GN=FAO1 PE=1 SV=1
BGIOSGA021190	6	18696908	18697717	-	387	-	-	-	transcript_id=BGIOSGA021190-TA"	-	-	-
BGIOSGA021287	6	15011685	15019787	-	1326	-	GO:0003824;GO:0003824;GO:0006520;GO:0006520;GO:0008483;GO:0008483;GO:0009058;GO:0009058;GO:0030170;GO:0030170;	K00815	transcript_id=BGIOSGA021287-TA"	virNOG14600	E	sp|Q9ST02|NAATA_HORVU Nicotianamine aminotransferase A OS=Hordeum vulgare GN=naat-A PE=1 SV=2
BGIOSGA021302	6	14417654	14420083	-	1494	-	GO:0008270;GO:0008270;GO:0016020;GO:0016021;GO:0016021;GO:0046872;	-	transcript_id=BGIOSGA021302-TA"	virNOG05645	A	-
BGIOSGA021342	6	13171481	13172128	-	648	-	GO:0009507;GO:0009507;GO:0016020;GO:0016021;GO:0016021;	-	transcript_id=BGIOSGA021342-TA"	virNOG19835	S	sp|O49668|PAM68_ARATH Protein PAM68, chloroplastic OS=Arabidopsis thaliana GN=PAM68 PE=1 SV=1
BGIOSGA021453	6	10452262	10453538	-	1050	-	GO:0003676;GO:0003676;	-	transcript_id=BGIOSGA021453-TA"	KOG1075	R	-
BGIOSGA021480	6	9894154	9894684	-	459	-	GO:0015743;GO:0015743;GO:0016020;GO:0016021;GO:0016021;	-	transcript_id=BGIOSGA021480-TA"	virNOG06557	R	sp|Q9LS46|ALMT9_ARATH Aluminum-activated malate transporter 9 OS=Arabidopsis thaliana GN=ALMT9 PE=2 SV=1
BGIOSGA021493	6	9675475	9675897	-	423	-	GO:0003998;GO:0003998;GO:0003998;GO:0016787;	K01512	Acylphosphatase[Source:UniProtKB/TrEMBL;Acc:A2YBH0]	virNOG22184;virNOG22360	C	sp|Q135C2|ACYP_RHOPS Acylphosphatase OS=Rhodopseudomonas palustris (strain BisB5) GN=acyP PE=3 SV=1
BGIOSGA021510	6	9226392	9227126	-	735	-	GO:0009263;GO:0009263;GO:0016020;GO:0016021;GO:0016021;GO:0016491;GO:0016491;GO:0055114;GO:0055114;	-	transcript_id=BGIOSGA021510-TA"	COG0208;virNOG04833	F	sp|P0DKH3|RI2BL_ARATH Ribonucleoside-diphosphate reductase small chain B OS=Arabidopsis thaliana GN=RNR2B PE=2 SV=1
BGIOSGA021519	6	9009377	9018041	-	813	-	GO:0005509;GO:0005509;	K17991	transcript_id=BGIOSGA021519-TA"	virNOG13441	R	sp|Q9CAB7|PXG4_ARATH Probable peroxygenase 4 OS=Arabidopsis thaliana GN=PXG4 PE=1 SV=1
BGIOSGA021540	6	8723088	8724691	-	780	-	-	-	transcript_id=BGIOSGA021540-TA"	-	-	-
BGIOSGA021569	6	8256760	8257959	-	1200	-	GO:0005515;	-	transcript_id=BGIOSGA021569-TA"	virNOG08465	R	sp|O48716|JGB_ARATH Protein JINGUBANG OS=Arabidopsis thaliana GN=JGB PE=1 SV=1
BGIOSGA021590	6	8062553	8065011	-	1560	-	-	-	transcript_id=BGIOSGA021590-TA"	virNOG03231	S	sp|Q9LRS2|TBL22_ARATH Protein ALTERED XYLOGLUCAN 4-like OS=Arabidopsis thaliana GN=AXY4L PE=2 SV=1
BGIOSGA021662	6	6897722	6907298	-	666	-	GO:0000977;GO:0000977;GO:0003677;GO:0003677;GO:0003677;GO:0003700;GO:0003700;GO:0005634;GO:0005634;GO:0005634;GO:0006351;GO:0006351;GO:0006355;GO:0006355;GO:0006355;GO:0045944;GO:0045944;GO:0046983;GO:0046983;	-	transcript_id=BGIOSGA021662-TA"	virNOG04887;virNOG19125	K	sp|Q69TG5|MAD55_ORYSJ MADS-box transcription factor 55 OS=Oryza sativa subsp. japonica GN=MADS55 PE=2 SV=2
BGIOSGA021742	6	5335269	5335511	-	243	-	-	-	transcript_id=BGIOSGA021742-TA"	virNOG19787	S	-
BGIOSGA021801	6	4531968	4534671	-	1578	-	GO:0004566;GO:0004566;GO:0008152;GO:0008152;GO:0016020;GO:0016020;GO:0016787;GO:0016798;GO:0016798;GO:0016798;	K07964	Heparanase [Source:UniProtKB/TrEMBL;Acc:A2Y9Y7]"	virNOG01433	R	sp|Q9FZP1|HPSE3_ARATH Heparanase-like protein 3 OS=Arabidopsis thaliana GN=At5g34940 PE=2 SV=2
BGIOSGA021840	6	3883099	3885555	-	2457	-	GO:0000166;GO:0004672;GO:0004672;GO:0004674;GO:0004674;GO:0004674;GO:0005524;GO:0005524;GO:0005524;GO:0006468;GO:0006468;GO:0016020;GO:0016021;GO:0016021;GO:0016301;GO:0016310;GO:0016740;GO:0048544;GO:0048544;	-	transcript_id=BGIOSGA021840-TA"	virNOG08097;COG0515	T	sp|P17801|KPRO_MAIZE Putative receptor protein kinase ZmPK1 OS=Zea mays GN=PK1 PE=2 SV=2
BGIOSGA021853	6	3719173	3730527	-	2238	-	GO:0004672;GO:0004672;GO:0005515;GO:0005524;GO:0005524;GO:0006468;GO:0006468;GO:0016020;GO:0016021;GO:0016021;GO:0016702;GO:0016702;GO:0055114;GO:0055114;	-	transcript_id=BGIOSGA021853-TA"	virNOG03867;COG4886;COG3670	SQT	sp|Q2R2D5|XA21_ORYSJ Receptor kinase-like protein Xa21 OS=Oryza sativa subsp. japonica GN=XA21 PE=1 SV=1
BGIOSGA021876	6	3398678	3400157	-	1392	-	GO:0016747;GO:0016747;	-	transcript_id=BGIOSGA021876-TA"	virNOG06518	S	sp|Q94CD1|HHT1_ARATH Omega-hydroxypalmitate O-feruloyl transferase OS=Arabidopsis thaliana GN=HHT1 PE=1 SV=1
BGIOSGA021888	6	3308413	3311431	-	1176	-	-	-	transcript_id=BGIOSGA021888-TA"	virNOG15062;COG2304	OR	-
BGIOSGA021894	6	3262689	3262886	-	198	-	-	-	transcript_id=BGIOSGA021894-TA"	-	-	-
BGIOSGA021902	6	3143325	3148147	-	1524	-	-	-	transcript_id=BGIOSGA021902-TA"	virNOG00546;virNOG08632	O	-
BGIOSGA021971	6	2241452	2244550	-	741	-	GO:0000502;GO:0004175;GO:0004175;GO:0004298;GO:0004298;GO:0004298;GO:0005634;GO:0005634;GO:0005737;GO:0005737;GO:0005839;GO:0005839;GO:0006508;GO:0008233;GO:0016787;GO:0051603;GO:0051603;	K02738	Proteasome subunit beta type[Source:UniProtKB/TrEMBL;Acc:A2Y926]	virNOG05214	O	sp|Q8LD27|PSB6_ARATH Proteasome subunit beta type-6 OS=Arabidopsis thaliana GN=PBA1 PE=1 SV=2
BGIOSGA021992	6	2023717	2026944	-	1095	-	-	-	transcript_id=BGIOSGA021992-TA"	-	-	-
BGIOSGA022003	6	1898607	1899588	-	897	-	GO:0015995;GO:0015995;GO:0032259;GO:0046406;GO:0046406;	K03428	transcript_id=BGIOSGA022003-TA"	virNOG06267	H	sp|Q9SW18|CHLM_ARATH Magnesium protoporphyrin IX methyltransferase, chloroplastic OS=Arabidopsis thaliana GN=CHLM PE=1 SV=1
BGIOSGA022020	6	1629368	1631224	-	1857	-	GO:0005634;GO:0005634;GO:0006351;GO:0006351;GO:0006355;GO:0006355;GO:1900459;GO:1900459;	-	transcript_id=BGIOSGA022020-TA"	virNOG02155	K	sp|Q9LWU9|DLT_ORYSJ Protein DWARF AND LOW-TILLERING OS=Oryza sativa subsp. japonica GN=DLT PE=1 SV=1
BGIOSGA022089	6	549343	555879	-	786	-	GO:0003677;GO:0003677;GO:0003677;GO:0005634;GO:0005634;GO:0006351;GO:0006351;GO:0006355;GO:0006355;GO:0016020;GO:0016021;GO:0016021;	-	transcript_id=BGIOSGA022089-TA"	virNOG22515	K	sp|Q5VS55|Y6078_ORYSJ B3 domain-containing protein Os06g0107800 OS=Oryza sativa subsp. japonica GN=Os06g0107800 PE=3 SV=2
BGIOSGA022117	6	172835	173299	-	465	PETE	GO:0005507;GO:0005507;GO:0009055;GO:0009055;GO:0009507;GO:0009535;GO:0009535;GO:0009536;GO:0009579;GO:0016020;GO:0022900;GO:0046872;GO:0055114;	K02638	Plastocyanin, chloroplastic[Source:UniProtKB/Swiss-Prot;Acc:A2Y886]	virNOG20093	C	sp|Q0DFC9|PLAS_ORYSJ Plastocyanin, chloroplastic OS=Oryza sativa subsp. japonica GN=PETE PE=1 SV=1
BGIOSGA022141	6	399127	400566	+	1440	-	GO:0006351;GO:0006351;GO:0006355;GO:0006355;	-	transcript_id=BGIOSGA022141-TA"	virNOG13978	S	sp|O81316|SCL6_ARATH Scarecrow-like protein 6 OS=Arabidopsis thaliana GN=SCL6 PE=1 SV=1
BGIOSGA022165	6	670888	672183	+	1212	-	GO:0005515;	-	transcript_id=BGIOSGA022165-TA"	poaNOG06222;virNOG05792	SR	-
BGIOSGA022204	6	1351467	1353890	+	2424	-	GO:0016020;GO:0016021;GO:0016021;	-	transcript_id=BGIOSGA022204-TA"	virNOG16364	S	-
BGIOSGA022213	6	1524126	1524693	+	432	-	-	-	transcript_id=BGIOSGA022213-TA"	virNOG25930	S	-
BGIOSGA022222	6	1634362	1635399	+	1038	-	GO:0009263;GO:0009263;GO:0016491;GO:0016491;GO:0055114;GO:0055114;	K10808	transcript_id=BGIOSGA022222-TA"	virNOG04833	F	sp|P49730|RIR2_TOBAC Ribonucleoside-diphosphate reductase small chain OS=Nicotiana tabacum PE=2 SV=1
BGIOSGA022229	6	1694952	1696133	+	1182	-	GO:0016020;GO:0016021;GO:0016021;	-	transcript_id=BGIOSGA022229-TA"	virNOG40610;virNOG09288	S	-
BGIOSGA022241	6	1931535	1935014	+	1830	WAXY	GO:0004373;GO:0004373;GO:0009501;GO:0009501;GO:0009507;GO:0009507;GO:0009536;GO:0016740;GO:0016757;GO:0019252;GO:0019252;GO:0019863;GO:0019863;GO:0019863;GO:0019863;GO:0033840;GO:0043531;GO:0043531;GO:0043531;GO:0102502;GO:0102502;	K13679	Starch synthase, chloroplastic/amyloplastic[Source:UniProtKB/TrEMBL;Acc:B1B5Z0]	virNOG00368	M	sp|Q0DEV5|SSG1_ORYSJ Granule-bound starch synthase 1, chloroplastic/amyloplastic OS=Oryza sativa subsp. japonica GN=WAXY PE=1 SV=1
BGIOSGA022267	6	2228387	2228833	+	447	-	-	-	transcript_id=BGIOSGA022267-TA"	-	-	-
BGIOSGA022270	6	2274384	2275266	+	771	HOX28	GO:0003677;GO:0003677;GO:0003677;GO:0003700;GO:0003700;GO:0005634;GO:0005634;GO:0006351;GO:0006351;GO:0006355;GO:0006355;GO:0006355;GO:0043565;GO:0043565;	-	Homeobox-leucine zipper protein HOX28[Source:UniProtKB/Swiss-Prot;Acc:A2Y931]	virNOG20102	K	sp|Q5VPE5|HOX28_ORYSJ Homeobox-leucine zipper protein HOX28 OS=Oryza sativa subsp. japonica GN=HOX28 PE=2 SV=1
BGIOSGA022272	6	2288356	2289393	+	927	HOX2	GO:0003677;GO:0003677;GO:0003677;GO:0003700;GO:0003700;GO:0005634;GO:0005634;GO:0006351;GO:0006351;GO:0006355;GO:0006355;GO:0006355;GO:0043565;GO:0043565;	K09338	Homeobox-leucine zipper protein HOX2[Source:UniProtKB/Swiss-Prot;Acc:Q84U86]	virNOG16190	K	sp|Q5VPE3|HOX2_ORYSJ Homeobox-leucine zipper protein HOX2 OS=Oryza sativa subsp. japonica GN=HOX2 PE=1 SV=1
BGIOSGA022290	6	2590396	2591921	+	1458	-	GO:0016747;GO:0016747;	-	transcript_id=BGIOSGA022290-TA"	virNOG14088	S	sp|Q9ZWR8|ANTA_GENTR Anthocyanin 5-aromatic acyltransferase OS=Gentiana triflora PE=1 SV=1
BGIOSGA022340	6	3346393	3349489	+	1446	-	-	-	transcript_id=BGIOSGA022340-TA"	virNOG06992	R	sp|O14162|YE7A_SCHPO Putative lipase C4A8.10 OS=Schizosaccharomyces pombe (strain 972 / ATCC 24843) GN=SPAC4A8.10 PE=3 SV=2
BGIOSGA022361	6	3585385	3585795	+	411	-	GO:0000786;GO:0000786;GO:0000786;GO:0003677;GO:0003677;GO:0003677;GO:0005634;GO:0005634;GO:0005694;GO:0046982;GO:0046982;	K11253	Histone H3 [Source:UniProtKB/TrEMBL;Acc:B8B1H8]"	COG2036	B	sp|Q76MV0|H32_TOBAC Histone H3.2 OS=Nicotiana tabacum GN=B34 PE=1 SV=1
BGIOSGA022431	6	4755401	4756861	+	1461	-	GO:0000145;GO:0000145;GO:0006887;GO:0006887;	-	transcript_id=BGIOSGA022431-TA"	virNOG12435	U	sp|Q9LMJ4|E70B2_ARATH Exocyst complex component EXO70B2 OS=Arabidopsis thaliana GN=EXO70B2 PE=1 SV=1
BGIOSGA022434	6	4873017	4874348	+	1332	-	GO:0016747;GO:0016747;	-	transcript_id=BGIOSGA022434-TA"	virNOG14936	R	sp|Q5SMM8|PHT1_ORYSJ Putrescine hydroxycinnamoyltransferase 1 OS=Oryza sativa subsp. japonica GN=PHT1 PE=2 SV=1
BGIOSGA022441	6	4992051	5001138	+	3132	-	GO:0001510;GO:0001510;GO:0003682;GO:0003682;GO:0005524;GO:0005524;GO:0008168;GO:0008168;GO:0009452;GO:0009452;	K02603	transcript_id=BGIOSGA022441-TA"	virNOG07932;COG1474	OL	sp|Q5SMU7|ORC1_ORYSJ Origin of replication complex subunit 1 OS=Oryza sativa subsp. japonica GN=ORC1 PE=2 SV=1
BGIOSGA022468	6	5544029	5549711	+	3168	ARF16	GO:0003677;GO:0003677;GO:0003677;GO:0005515;GO:0005634;GO:0005634;GO:0005634;GO:0006351;GO:0006351;GO:0006355;GO:0006355;GO:0006355;GO:0009725;GO:0009725;GO:0009734;GO:0009734;	-	Auxin response factor 16 [Source:UniProtKB/Swiss-Prot;Acc:A2YAA5]	virNOG09495	K	sp|A2YAA5|ARFP_ORYSI Auxin response factor 16 OS=Oryza sativa subsp. indica GN=ARF16 PE=2 SV=1
BGIOSGA022498	6	6015646	6016251	+	606	-	GO:0016020;GO:0016021;GO:0016021;	-	transcript_id=BGIOSGA022498-TA"	-	-	-
BGIOSGA022552	6	6960767	6962471	+	1029	-	GO:0005634;GO:0005634;	K18810	transcript_id=BGIOSGA022552-TA"	virNOG03245	D	sp|Q69QB8|CCD31_ORYSJ Cyclin-D3-1 OS=Oryza sativa subsp. japonica GN=CYCD3-1 PE=2 SV=2
BGIOSGA022562	6	7184399	7185981	+	1446	-	GO:0008152;GO:0008152;GO:0016740;GO:0016757;GO:0016758;GO:0016758;	-	Glycosyltransferase[Source:UniProtKB/TrEMBL;Acc:A2YAS6]	virNOG00641	CG	sp|Q9LME8|U85A7_ARATH UDP-glycosyltransferase 85A7 OS=Arabidopsis thaliana GN=UGT85A7 PE=2 SV=1
BGIOSGA022577	6	7602042	7603205	+	1164	-	GO:0003677;GO:0003677;GO:0005634;GO:0005634;GO:0006351;GO:0006351;GO:0006355;GO:0006355;	-	transcript_id=BGIOSGA022577-TA"	virNOG08069;virNOG15026	K	sp|Q9C9L2|TCP15_ARATH Transcription factor TCP15 OS=Arabidopsis thaliana GN=TCP15 PE=1 SV=1
BGIOSGA022586	6	7778365	7782784	+	2412	-	GO:0004373;GO:0004373;GO:0009501;GO:0009501;GO:0009507;GO:0009507;GO:0016757;GO:0019252;GO:0019252;	K00703	Starch synthase, chloroplastic/amyloplastic[Source:UniProtKB/TrEMBL;Acc:A2YAY8]	virNOG04124	M	sp|Q0DDE3|SSY23_ORYSJ Soluble starch synthase 2-3, chloroplastic/amyloplastic OS=Oryza sativa subsp. japonica GN=SSII-3 PE=1 SV=1
BGIOSGA022619	6	8589827	8593584	+	1182	-	GO:0003677;GO:0003677;GO:0003700;GO:0003700;GO:0005634;GO:0005634;GO:0005667;GO:0005667;GO:0006351;GO:0006351;GO:0006355;GO:0006355;GO:0006355;	-	transcript_id=BGIOSGA022619-TA"	virNOG00109	K	sp|Q8LSZ4|E2FE_ARATH E2F transcription factor-like E2FE OS=Arabidopsis thaliana GN=E2FE PE=1 SV=1
BGIOSGA022657	6	9632597	9634023	+	1344	-	GO:0005515;GO:0005622;GO:0005622;GO:0005634;GO:0005634;GO:0008270;GO:0008270;	-	transcript_id=BGIOSGA022657-TA"	virNOG07936	K	sp|Q8RWD0|COL16_ARATH Zinc finger protein CONSTANS-LIKE 16 OS=Arabidopsis thaliana GN=COL16 PE=1 SV=2
BGIOSGA022662	6	9753582	9756851	+	1206	-	GO:0016020;GO:0016021;GO:0016021;	-	transcript_id=BGIOSGA022662-TA"	virNOG15818;virNOG08419	S	sp|Q9LFT0|TBL19_ARATH Protein trichome birefringence-like 19 OS=Arabidopsis thaliana GN=TBL19 PE=3 SV=1
BGIOSGA022692	6	10487375	10488009	+	201	-	-	-	transcript_id=BGIOSGA022692-TA"	-	-	-
BGIOSGA022702	6	10937522	10938496	+	975	-	-	-	transcript_id=BGIOSGA022702-TA"	virNOG03826;KOG1192	CG	sp|Q9C9B0|U89B1_ARATH UDP-glycosyltransferase 89B1 OS=Arabidopsis thaliana GN=UGT89B1 PE=2 SV=2
BGIOSGA022720	6	11381748	11383205	+	1458	-	GO:0008152;GO:0008152;GO:0016740;GO:0016757;GO:0016758;GO:0016758;	-	Glycosyltransferase[Source:UniProtKB/TrEMBL;Acc:A2YBW1]	virNOG02375	CG	sp|C3W7B0|CGT_ORYSI UDP-glucose:2-hydroxyflavanone C-glucosyltransferase OS=Oryza sativa subsp. indica GN=CGT PE=1 SV=1
BGIOSGA022792	6	13071748	13072293	+	546	-	-	K10520	transcript_id=BGIOSGA022792-TA"	KOG0511;virNOG04349	R	sp|Q9SJ85|Y2474_ARATH BTB/POZ domain-containing protein At2g04740 OS=Arabidopsis thaliana GN=At2g04740 PE=2 SV=2
BGIOSGA022793	6	13096510	13100525	+	1512	-	GO:0005774;GO:0005774;GO:0005886;GO:0005886;GO:0006812;GO:0006812;GO:0006814;GO:0006814;GO:0006885;GO:0006885;GO:0009651;GO:0009651;GO:0015297;GO:0015299;GO:0015299;GO:0015385;GO:0015385;GO:0015385;GO:0016020;GO:0016021;GO:0016021;GO:0016021;GO:0035725;GO:0055075;GO:0055075;GO:0055075;GO:0055085;GO:0055085;GO:1902600;	-	transcript_id=BGIOSGA022793-TA"	virNOG14862	P	sp|Q8S397|NHX4_ARATH Sodium/hydrogen exchanger 4 OS=Arabidopsis thaliana GN=NHX4 PE=2 SV=2
BGIOSGA022857	6	14588425	14588790	+	366	-	-	-	transcript_id=BGIOSGA022857-TA"	virNOG18877	Q	-
BGIOSGA022873	6	14917311	14920172	+	534	-	GO:0003700;GO:0003700;GO:0005634;GO:0005634;GO:0006355;GO:0006355;	-	transcript_id=BGIOSGA022873-TA"	virNOG04380;KOG0014	K	sp|Q6EP49|MAD27_ORYSJ MADS-box transcription factor 27 OS=Oryza sativa subsp. japonica GN=MADS27 PE=2 SV=2
BGIOSGA022874	6	15026309	15029856	+	1899	-	-	-	transcript_id=BGIOSGA022874-TA"	-	-	-
BGIOSGA022880	6	15301932	15302523	+	390	-	-	-	transcript_id=BGIOSGA022880-TA"	COG1131;KOG0065;virNOG15553	QV	sp|Q8GU92|AB35G_ORYSJ ABC transporter G family member 35 OS=Oryza sativa subsp. japonica GN=ABCG35 PE=3 SV=1
BGIOSGA022920	6	17130914	17133070	+	447	-	-	-	transcript_id=BGIOSGA022920-TA"	KOG4658	T	-
BGIOSGA022936	6	17705330	17705644	+	315	-	GO:0016020;GO:0016021;GO:0016021;	-	transcript_id=BGIOSGA022936-TA"	virNOG24166	S	-
BGIOSGA022965	6	18313093	18314092	+	918	-	-	-	transcript_id=BGIOSGA022965-TA"	virNOG12872	S	sp|O22227|MIZ1_ARATH Protein MIZU-KUSSEI 1 OS=Arabidopsis thaliana GN=MIZ1 PE=1 SV=1
BGIOSGA022969	6	18438004	18445079	+	234	-	-	-	transcript_id=BGIOSGA022969-TA"	-	-	-
BGIOSGA022970	6	18447314	18448246	+	933	-	GO:0005506;GO:0005506;GO:0016705;GO:0016705;GO:0020037;GO:0020037;GO:0055114;GO:0055114;	-	transcript_id=BGIOSGA022970-TA"	virNOG06986;KOG0156	Q	sp|A6YIH8|C7D55_HYOMU Premnaspirodiene oxygenase OS=Hyoscyamus muticus GN=CYP71D55 PE=1 SV=1
BGIOSGA023013	6	19859083	19864413	+	2118	-	GO:0003723;GO:0003723;GO:0005488;GO:0005515;GO:0046872;GO:0046872;GO:0046872;	K03260	transcript_id=BGIOSGA023013-TA"	KOG0401	J	sp|Q5Z5Q3|C3H43_ORYSJ Zinc finger CCCH domain-containing protein 43 OS=Oryza sativa subsp. japonica GN=Os06g0520600 PE=2 SV=1
BGIOSGA023020	6	20127881	20132935	+	2436	-	-	-	transcript_id=BGIOSGA023020-TA"	virNOG07198	S	sp|O80462|XLG1_ARATH Extra-large guanine nucleotide-binding protein 1 OS=Arabidopsis thaliana GN=XLG1 PE=1 SV=2
BGIOSGA023024	6	20220158	20223663	+	1206	-	GO:0046983;GO:0046983;	K20558	transcript_id=BGIOSGA023024-TA"	virNOG05455	K	sp|Q700C7|SPCH_ARATH Transcription factor SPEECHLESS OS=Arabidopsis thaliana GN=SPCH PE=1 SV=1
BGIOSGA023028	6	20357313	20357758	+	330	-	-	-	transcript_id=BGIOSGA023028-TA"	-	-	-
BGIOSGA023055	6	21011695	21013488	+	1794	-	GO:0003333;GO:0005774;GO:0005774;GO:0005886;GO:0005886;GO:0015171;GO:0016020;GO:0016020;GO:0016020;GO:0016021;GO:0016021;GO:0022857;GO:0022857;GO:0043231;GO:0055085;GO:0055085;	-	transcript_id=BGIOSGA023055-TA"	virNOG02818	E	sp|Q9SHH0|CAAT8_ARATH Cationic amino acid transporter 8, vacuolar OS=Arabidopsis thaliana GN=CAT8 PE=2 SV=1
BGIOSGA023062	6	21198781	21201360	+	2154	-	GO:0004672;GO:0004672;GO:0005515;GO:0005524;GO:0005524;GO:0006468;GO:0006468;GO:0016020;GO:0016021;GO:0016021;	-	transcript_id=BGIOSGA023062-TA"	virNOG03983	T	sp|Q9FK63|CARLK_ARATH Calmodulin-binding receptor kinase CaMRLK OS=Arabidopsis thaliana GN=CAMRLK PE=1 SV=1
BGIOSGA023091	6	22151174	22153009	+	1455	-	GO:0005381;GO:0005381;GO:0016020;GO:0016021;GO:0016021;GO:0016021;GO:0034755;GO:0034755;	K14685	transcript_id=BGIOSGA023091-TA"	virNOG08355	P	sp|Q5Z922|S40A1_ORYSJ Solute carrier family 40 member 1 OS=Oryza sativa subsp. japonica GN=Os06g0560000 PE=2 SV=1
BGIOSGA023093	6	22212898	22216441	+	927	-	GO:0005506;GO:0005506;GO:0005737;GO:0005737;GO:0019310;GO:0019310;GO:0050113;GO:0050113;GO:0055114;GO:0055114;	K00469	transcript_id=BGIOSGA023093-TA"	virNOG00518	R	sp|Q5Z8T3|MIOX_ORYSJ Probable inositol oxygenase OS=Oryza sativa subsp. japonica GN=Os06g0561000 PE=2 SV=1
BGIOSGA023132	6	23096854	23099265	+	1641	-	GO:0016020;GO:0016021;GO:0016021;GO:0048544;GO:0048544;	-	transcript_id=BGIOSGA023132-TA"	COG0515;euNOG15350;virNOG14907	T	sp|P17801|KPRO_MAIZE Putative receptor protein kinase ZmPK1 OS=Zea mays GN=PK1 PE=2 SV=2
BGIOSGA023150	6	23484314	23487364	+	3051	-	GO:0000166;GO:0004672;GO:0004672;GO:0004674;GO:0004674;GO:0005524;GO:0005524;GO:0005524;GO:0006468;GO:0006468;GO:0016020;GO:0016021;GO:0016021;GO:0016301;GO:0016310;GO:0016740;	-	transcript_id=BGIOSGA023150-TA"	virNOG05344;COG4886;virNOG14752;virNOG13921	ST	sp|C0LGP4|Y3475_ARATH Probable LRR receptor-like serine/threonine-protein kinase At3g47570 OS=Arabidopsis thaliana GN=At3g47570 PE=2 SV=1
BGIOSGA023171	6	23931153	23933883	+	1026	-	-	-	transcript_id=BGIOSGA023171-TA"	virNOG20353	S	-
BGIOSGA023213	6	24649005	24651906	+	582	-	GO:0003677;GO:0003700;GO:0003700;GO:0006355;GO:0006355;	-	transcript_id=BGIOSGA023213-TA"	KOG1414;NOG196471;virNOG18525	K	sp|O24646|HY5_ARATH Transcription factor HY5 OS=Arabidopsis thaliana GN=HY5 PE=1 SV=1
BGIOSGA023255	6	25392034	25393359	+	1326	-	GO:0005634;GO:0005634;GO:0005634;GO:0006351;GO:0006351;GO:0006355;GO:0006355;GO:0010014;GO:0010014;GO:0010223;GO:0010223;	-	transcript_id=BGIOSGA023255-TA"	virNOG02554	K	sp|Q84MM9|MOC_ORYSJ Protein MONOCULM 1 OS=Oryza sativa subsp. japonica GN=MOC1 PE=2 SV=1
BGIOSGA023312	6	26863190	26864132	+	282	-	GO:0016020;GO:0016021;GO:0016021;	-	transcript_id=BGIOSGA023312-TA"	virNOG25614;poaNOG20604	S	sp|Q9FHH5|GDU3_ARATH Protein GLUTAMINE DUMPER 3 OS=Arabidopsis thaliana GN=GDU3 PE=2 SV=1
BGIOSGA023368	6	27816228	27821425	+	2055	-	GO:0000160;GO:0000160;GO:0003677;GO:0003677;GO:0003677;GO:0005634;GO:0005634;GO:0006351;GO:0006351;GO:0006355;GO:0006355;	K14491	transcript_id=BGIOSGA023368-TA"	virNOG15574	K	sp|Q67W50|ORR25_ORYSJ Two-component response regulator ORR25 OS=Oryza sativa subsp. japonica GN=RR25 PE=3 SV=1
BGIOSGA023379	6	28177832	28178162	+	243	-	GO:0005886;GO:0005886;	-	transcript_id=BGIOSGA023379-TA"	virNOG24545;poaNOG20111	S	-
BGIOSGA023382	6	28208257	28210182	+	1926	-	-	-	transcript_id=BGIOSGA023382-TA"	virNOG10499	S	sp|Q5UNY4|YL728_MIMIV Uncharacterized protein L728 OS=Acanthamoeba polyphaga mimivirus GN=MIMI_L728 PE=4 SV=1
BGIOSGA023400	6	28585757	28586678	+	270	-	-	-	transcript_id=BGIOSGA023400-TA"	-	-	-
BGIOSGA023421	6	29133320	29139915	+	1851	-	GO:0005509;GO:0005509;GO:0016020;GO:0016021;GO:0016021;	-	transcript_id=BGIOSGA023421-TA"	virNOG14267	U	sp|Q9FYH7|VSR6_ARATH Vacuolar-sorting receptor 6 OS=Arabidopsis thaliana GN=VSR6 PE=2 SV=3
BGIOSGA023439	6	29382341	29386216	+	3876	-	GO:0043531;GO:0043531;	-	transcript_id=BGIOSGA023439-TA"	KOG4658	T	sp|Q9LRR4|R13L1_ARATH Putative disease resistance RPP13-like protein 1 OS=Arabidopsis thaliana GN=RPPL1 PE=3 SV=1
BGIOSGA023450	6	29593068	29594924	+	1554	-	GO:0005634;GO:0005634;GO:0005829;GO:0005829;GO:0005886;GO:0005886;	-	transcript_id=BGIOSGA023450-TA"	virNOG09677	I	sp|Q94C59|PATL4_ARATH Patellin-4 OS=Arabidopsis thaliana GN=PATL4 PE=1 SV=2
BGIOSGA023536	6	31098056	31098418	+	363	-	-	-	transcript_id=BGIOSGA023536-TA"	-	-	-
BGIOSGA023538	6	31112257	31113768	+	1512	-	GO:0000166;GO:0005524;GO:0005524;GO:0005524;	-	transcript_id=BGIOSGA023538-TA"	virNOG08734;COG0465	O	sp|Q9LJJ7|AATP9_ARATH AAA-ATPase At3g28580 OS=Arabidopsis thaliana GN=At3g28580 PE=2 SV=1
BGIOSGA023541	6	31150970	31151269	+	300	-	GO:0003676;GO:0003676;GO:0003723;GO:0003723;	K14407	transcript_id=BGIOSGA023541-TA"	KOG0108;virNOG19177	A	sp|Q9M9G6|CTF64_ARATH Cleavage stimulating factor 64 OS=Arabidopsis thaliana GN=CSTF64 PE=1 SV=1
BGIOSGA023574	6	31682242	31684295	+	1710	-	GO:0016020;GO:0016020;GO:0016020;GO:0016021;GO:0016021;GO:0022857;GO:0022857;GO:0055085;GO:0055085;	-	transcript_id=BGIOSGA023574-TA"	virNOG14468	E	sp|P46032|PTR2_ARATH Protein NRT1/ PTR FAMILY 8.3 OS=Arabidopsis thaliana GN=NPF8.3 PE=1 SV=1
BGIOSGA023598	6	32006111	32009600	+	1341	AMYC2	GO:0003824;GO:0003824;GO:0004556;GO:0004556;GO:0004556;GO:0005509;GO:0005509;GO:0005975;GO:0005975;GO:0005975;GO:0008152;GO:0016787;GO:0016798;GO:0043169;GO:0043169;GO:0046872;GO:0103025;GO:0103025;	K01176	Alpha-amylase isozyme 2A [Source:UniProtKB/Swiss-Prot;Acc:A2YGY2]	virNOG05482	G	sp|A2YGY2|AMY2A_ORYSI Alpha-amylase isozyme 2A OS=Oryza sativa subsp. indica GN=AMYC2 PE=2 SV=1
BGIOSGA023610	6	32185205	32187724	+	1476	-	-	-	transcript_id=BGIOSGA023610-TA"	-	-	-
BGIOSGA023615	6	32256764	32258016	+	318	-	-	-	transcript_id=BGIOSGA023615-TA"	virNOG25307	S	-
BGIOSGA023633	6	32583889	32584860	+	972	-	GO:0004568;GO:0004568;GO:0005975;GO:0005975;GO:0006032;GO:0006032;GO:0008061;GO:0008061;GO:0008061;GO:0016998;GO:0016998;	K20547	transcript_id=BGIOSGA023633-TA"	virNOG01205	G	sp|Q42993|CHI1_ORYSJ Chitinase 1 OS=Oryza sativa subsp. japonica GN=Cht1 PE=2 SV=1
BGIOSGA023668	7	27626013	27629842	-	1806	-	GO:0016020;GO:0016021;GO:0016021;	-	transcript_id=BGIOSGA023668-TA"	virNOG13313;virNOG04671	S	sp|Q9LY46|TBL29_ARATH Protein ESKIMO 1 OS=Arabidopsis thaliana GN=ESK1 PE=1 SV=1
BGIOSGA023671	7	27559396	27560439	-	960	-	-	-	transcript_id=BGIOSGA023671-TA"	virNOG08207;virNOG02071	Q	sp|P50160|TS2_MAIZE Sex determination protein tasselseed-2 OS=Zea mays GN=TS2 PE=2 SV=1
BGIOSGA023683	7	27375574	27376109	-	420	-	-	-	transcript_id=BGIOSGA023683-TA"	virNOG23085	K	sp|O80482|BH149_ARATH Transcription factor bHLH149 OS=Arabidopsis thaliana GN=BHLH149 PE=1 SV=1
BGIOSGA023698	7	27142862	27143966	-	906	-	GO:0003677;GO:0003677;GO:0003677;GO:0005634;GO:0005634;GO:0006351;GO:0006351;GO:0006355;GO:0006355;GO:0006355;	-	transcript_id=BGIOSGA023698-TA"	virNOG11145	S	sp|Q9FLR3|NAC79_ARATH NAC domain-containing protein 79 OS=Arabidopsis thaliana GN=NAC079 PE=2 SV=1
BGIOSGA023708	7	26887545	26897300	-	1881	-	GO:0005509;GO:0005509;GO:0016020;GO:0016021;GO:0016021;	-	transcript_id=BGIOSGA023708-TA"	virNOG03042	R	sp|P93026|VSR1_ARATH Vacuolar-sorting receptor 1 OS=Arabidopsis thaliana GN=VSR1 PE=1 SV=2
BGIOSGA023711	7	26855904	26861404	-	3006	-	-	-	transcript_id=BGIOSGA023711-TA"	virNOG04412	L	-
BGIOSGA023734	7	26439667	26441091	-	1425	-	GO:0008152;GO:0008152;GO:0016740;GO:0016757;GO:0016758;GO:0016758;	K21354	Glycosyltransferase[Source:UniProtKB/TrEMBL;Acc:A2YPU1]	virNOG08077	CG	sp|F8WKW8|UGT9_GARJA Beta-D-glucosyl crocetin beta-1,6-glucosyltransferase OS=Gardenia jasminoides GN=UGT94E5 PE=1 SV=1
BGIOSGA023753	7	26142055	26143854	-	945	-	GO:0003779;GO:0003779;	-	transcript_id=BGIOSGA023753-TA"	virNOG12119	R	sp|Q66GR8|NET3A_ARATH Protein NETWORKED 3A OS=Arabidopsis thaliana GN=NET3A PE=2 SV=1
BGIOSGA023805	7	25254155	25256551	-	1329	-	GO:0030247;GO:0030247;	-	transcript_id=BGIOSGA023805-TA"	virNOG02646;virNOG39418	T	sp|F4KA51|LRL23_ARATH LEAF RUST 10 DISEASE-RESISTANCE LOCUS RECEPTOR-LIKE PROTEIN KINASE-like 2.3 OS=Arabidopsis thaliana GN=LRK10L-2.3 PE=3 SV=2
BGIOSGA023806	7	25161649	25164730	-	2403	-	GO:0005488;GO:0016020;GO:0016021;GO:0016021;	-	transcript_id=BGIOSGA023806-TA"	virNOG05078	S	-
BGIOSGA023808	7	25143268	25144752	-	762	-	-	-	transcript_id=BGIOSGA023808-TA"	virNOG04895	S	-
BGIOSGA023840	7	24613109	24618659	-	1827	-	GO:0003824;GO:0003824;GO:0008152;GO:0008152;	K10526	transcript_id=BGIOSGA023840-TA"	virNOG28840	I	sp|Q8GVF9|4CLL8_ORYSJ Putative 4-coumarate--CoA ligase-like 8 OS=Oryza sativa subsp. japonica GN=4CLL8 PE=3 SV=1
BGIOSGA023846	7	24507969	24511155	-	1962	-	GO:0005777;GO:0005777;GO:0010468;GO:0010468;	-	transcript_id=BGIOSGA023846-TA"	virNOG00271	R	sp|E1BZ85|MARF1_CHICK Meiosis regulator and mRNA stability factor 1 OS=Gallus gallus GN=MARF1 PE=3 SV=1
BGIOSGA023852	7	24374163	24375495	-	834	-	GO:0008152;GO:0008152;GO:0016787;GO:0016787;	K07025	transcript_id=BGIOSGA023852-TA"	virNOG03855	R	sp|Q09893|YAI5_SCHPO Uncharacterized protein C24B11.05 OS=Schizosaccharomyces pombe (strain 972 / ATCC 24843) GN=SPAC24B11.05 PE=3 SV=1
BGIOSGA023854	7	24357642	24359300	-	1167	-	-	-	transcript_id=BGIOSGA023854-TA"	virNOG00832	K	sp|Q8LJT8|TKI1_ARATH TSL-kinase interacting protein 1 OS=Arabidopsis thaliana GN=TKI1 PE=1 SV=2
BGIOSGA023868	7	24110542	24113287	-	891	-	GO:0003677;GO:0003677;GO:0003677;GO:0005634;GO:0005664;GO:0005664;GO:0006260;GO:0006260;GO:0006260;GO:0009555;GO:0009555;	K02608	Origin of replication complex subunit 6[Source:UniProtKB/Swiss-Prot;Acc:A2YNY4]	NOG37934;virNOG02308	SL	sp|A2YNY4|ORC6_ORYSI Origin of replication complex subunit 6 OS=Oryza sativa subsp. indica GN=OsI_26966 PE=3 SV=1
BGIOSGA023875	7	24069752	24070860	-	495	-	GO:0016020;GO:0016021;GO:0016021;	-	transcript_id=BGIOSGA023875-TA"	virNOG24342	S	-
BGIOSGA023892	7	23741037	23747704	-	1179	-	GO:0008270;GO:0008270;GO:0016491;GO:0016491;GO:0046872;GO:0055114;GO:0055114;	K00121	transcript_id=BGIOSGA023892-TA"	virNOG12175	Q	sp|Q9SK87|ADHL2_ARATH Alcohol dehydrogenase-like 2 OS=Arabidopsis thaliana GN=At1g22440 PE=2 SV=1
BGIOSGA023896	7	23705363	23707124	-	1071	-	GO:0005634;GO:0005634;	K18810	transcript_id=BGIOSGA023896-TA"	virNOG16136	D	sp|Q8LHA8|CCD22_ORYSJ Cyclin-D2-2 OS=Oryza sativa subsp. japonica GN=CYCD2-2 PE=2 SV=1
BGIOSGA023907	7	23394576	23395366	-	735	SPX6	GO:0016036;GO:0016036;	-	SPX domain-containing protein 6[Source:UniProtKB/Swiss-Prot;Acc:A2YNP0]	virNOG07793;KOG1161	P	sp|A2YNP0|SPX6_ORYSI SPX domain-containing protein 6 OS=Oryza sativa subsp. indica GN=SPX6 PE=4 SV=1
BGIOSGA023911	7	23258066	23262756	-	891	-	-	-	transcript_id=BGIOSGA023911-TA"	virNOG08692;COG0317	TK	sp|Q67UU0|RSH3_ORYSJ Probable GTP diphosphokinase RSH3, chloroplastic OS=Oryza sativa subsp. japonica GN=RSH3 PE=2 SV=1
BGIOSGA023925	7	22994925	22995599	-	675	-	GO:0005634;GO:0005634;GO:0005634;GO:0006355;GO:0006355;GO:0043565;GO:0043565;GO:0046982;GO:0046982;	K08065	transcript_id=BGIOSGA023925-TA"	virNOG19243	K	sp|Q69J40|NFYBA_ORYSJ Nuclear transcription factor Y subunit B-10 OS=Oryza sativa subsp. japonica GN=NFYB10 PE=1 SV=1
BGIOSGA023972	7	22349658	22350401	-	567	-	GO:0016020;GO:0016021;GO:0016021;	-	transcript_id=BGIOSGA023972-TA"	COG0523	R	-
BGIOSGA023974	7	22331600	22336137	-	717	-	GO:0016020;GO:0016021;GO:0016021;	-	transcript_id=BGIOSGA023974-TA"	COG0523	R	-
BGIOSGA023985	7	22167052	22167510	-	459	-	GO:0005615;GO:0005615;	-	transcript_id=BGIOSGA023985-TA"	virNOG20240	S	sp|P33050|PSC13_MAIZE Pollen-specific protein C13 OS=Zea mays GN=MGS1 PE=2 SV=1
BGIOSGA023993	7	21992318	21997582	-	1662	-	-	-	transcript_id=BGIOSGA023993-TA"	virNOG16310	R	sp|Q9M2W8|Y3990_ARATH BTB/POZ domain-containing protein At3g49900 OS=Arabidopsis thaliana GN=At3g49900 PE=3 SV=1
BGIOSGA024033	7	21362307	21364430	-	1782	-	GO:0004553;GO:0004553;GO:0004563;GO:0004563;GO:0004563;GO:0005975;GO:0005975;GO:0008152;GO:0016787;GO:0016798;GO:0102148;GO:0102148;	K12373	Beta-hexosaminidase[Source:UniProtKB/TrEMBL;Acc:A2YMX9]	virNOG08798	G	sp|Q9SYK0|HEXO2_ARATH Beta-hexosaminidase 2 OS=Arabidopsis thaliana GN=HEXO2 PE=1 SV=1
BGIOSGA024058	7	20963447	20967611	-	2346	-	GO:0002229;GO:0004672;GO:0004672;GO:0005524;GO:0005524;GO:0006468;GO:0006468;GO:0030246;GO:0030246;GO:0042742;	-	transcript_id=BGIOSGA024058-TA"	NOG128511;virNOG04804	T	sp|Q9LXA5|LRK91_ARATH L-type lectin-domain containing receptor kinase IX.1 OS=Arabidopsis thaliana GN=LECRK91 PE=1 SV=1
BGIOSGA024097	7	20362654	20366573	-	1305	-	GO:0046854;GO:0046854;	K01082	transcript_id=BGIOSGA024097-TA"	virNOG04708;COG1218	PG	sp|Q9M0Y6|DPNPM_ARATH Putative PAP-specific phosphatase, mitochondrial OS=Arabidopsis thaliana GN=At4g05090 PE=2 SV=1
BGIOSGA024102	7	20291522	20301320	-	2901	-	GO:0005337;GO:0005337;GO:0016020;GO:0016021;GO:0016021;GO:0016021;GO:1901642;GO:1901642;	K15014	transcript_id=BGIOSGA024102-TA"	KOG1479;virNOG11913;virNOG32510	FP	sp|Q9M0Y3|ENT3_ARATH Equilibrative nucleotide transporter 3 OS=Arabidopsis thaliana GN=ENT3 PE=1 SV=1
BGIOSGA024140	7	19696167	19698616	-	351	-	-	-	transcript_id=BGIOSGA024140-TA"	virNOG38815	S	-
BGIOSGA024199	7	18508677	18511592	-	1095	-	GO:0016020;GO:0016020;GO:0016020;GO:0016021;GO:0016021;GO:0016021;GO:0022857;GO:0022857;GO:0055085;	-	WAT1-related protein[Source:UniProtKB/TrEMBL;Acc:A2YM05]	virNOG05272	S	sp|Q9FGG3|WTR45_ARATH WAT1-related protein At5g64700 OS=Arabidopsis thaliana GN=At5g64700 PE=2 SV=1
BGIOSGA024225	7	17988970	17989554	-	585	-	-	-	transcript_id=BGIOSGA024225-TA"	virNOG23436	S	-
BGIOSGA024248	7	17417655	17422244	-	2379	-	GO:0000278;GO:0005634;GO:0005654;GO:0005654;GO:0005819;GO:0005819;GO:0005819;GO:0005874;GO:0005874;GO:0005874;GO:0008017;GO:0008017;GO:0009524;GO:0009524;GO:0009941;GO:0009941;GO:0032147;GO:0032147;GO:0051225;GO:0060236;GO:0060236;GO:0060236;GO:0090307;GO:0090307;	K16812	transcript_id=BGIOSGA024248-TA"	virNOG07324	S	sp|F4I2H7|TPX2_ARATH Protein TPX2 OS=Arabidopsis thaliana GN=TPX2 PE=1 SV=1
BGIOSGA024257	7	17151861	17157436	-	1449	-	GO:0006855;GO:0006855;GO:0015238;GO:0015238;GO:0015297;GO:0015297;GO:0016020;GO:0016020;GO:0016020;GO:0016021;GO:0016021;GO:0055085;GO:0055085;	K03327	Protein DETOXIFICATION[Source:UniProtKB/TrEMBL;Acc:B8B6F4]	virNOG07722	R	sp|Q9LUH2|DTX19_ARATH Protein DETOXIFICATION 19 OS=Arabidopsis thaliana GN=DTX19 PE=2 SV=1
BGIOSGA024332	7	15316940	15318103	-	1164	-	GO:0008152;GO:0008152;GO:0016787;GO:0016787;	-	transcript_id=BGIOSGA024332-TA"	virNOG14466	V	sp|R4X244|TCAB1_TULGE Tuliposide A-converting enzyme b1, amyloplastic OS=Tulipa gesneriana GN=TCEA-B1 PE=1 SV=1
BGIOSGA024374	7	13894756	13896092	-	636	-	GO:0000160;GO:0000160;GO:0005622;GO:0005622;	K14492	transcript_id=BGIOSGA024374-TA"	virNOG18531	K	sp|Q0PVB3|ORR7_ORYSJ Two-component response regulator ORR7 OS=Oryza sativa subsp. japonica GN=RR7 PE=2 SV=1
BGIOSGA024416	7	12407080	12408696	-	750	-	-	-	transcript_id=BGIOSGA024416-TA"	virNOG17813	R	sp|O80327|TLP1_PYRPY Thaumatin-like protein 1 OS=Pyrus pyrifolia GN=TL1 PE=1 SV=1
BGIOSGA024436	7	11845529	11847914	-	1464	-	GO:0007165;GO:0007165;	-	transcript_id=BGIOSGA024436-TA"	virNOG00256	T	sp|F4JI46|RGAP2_ARATH Rho GTPase-activating protein 2 OS=Arabidopsis thaliana GN=ROPGAP2 PE=1 SV=1
BGIOSGA024439	7	11747137	11750836	-	1392	-	GO:0003677;GO:0003677;GO:0003896;GO:0003896;GO:0003896;GO:0003899;GO:0006260;GO:0006269;GO:0006269;GO:0006269;GO:0009506;GO:0009506;GO:0016740;GO:0016779;GO:0016779;GO:0016779;GO:0046872;GO:0046872;GO:0051536;GO:0051539;GO:0051539;	K02685	DNA primase large subunit[Source:UniProtKB/TrEMBL;Acc:B8B5A0]	virNOG08870	L	sp|Q84WJ2|PRI2_ARATH Probable DNA primase large subunit OS=Arabidopsis thaliana GN=At1g67320 PE=2 SV=2
BGIOSGA024456	7	11074316	11076970	-	1113	-	GO:0004497;GO:0004497;GO:0005506;GO:0005506;GO:0016491;GO:0016705;GO:0016705;GO:0020037;GO:0020037;GO:0046872;GO:0055114;GO:0055114;GO:0055114;	-	transcript_id=BGIOSGA024456-TA"	virNOG01694	Q	sp|O48958|C71E1_SORBI 4-hydroxyphenylacetaldehyde oxime monooxygenase OS=Sorghum bicolor GN=CYP71E1 PE=1 SV=1
BGIOSGA024541	7	7983884	7986443	-	273	-	GO:0005739;GO:0015031;GO:0042721;GO:0042721;GO:0045039;GO:0045039;GO:0046872;GO:0046872;	K17778	transcript_id=BGIOSGA024541-TA"	KOG3480;virNOG23382	U	sp|Q9ZW33|TIM10_ARATH Mitochondrial import inner membrane translocase subunit TIM10 OS=Arabidopsis thaliana GN=TIM10 PE=1 SV=1
BGIOSGA024570	7	7416755	7416940	-	186	-	-	-	transcript_id=BGIOSGA024570-TA"	-	-	-
BGIOSGA024585	7	7146317	7147188	-	306	-	-	-	transcript_id=BGIOSGA024585-TA"	-	-	-
BGIOSGA024633	7	5773106	5780384	-	3201	-	GO:0005488;	K21842	transcript_id=BGIOSGA024633-TA"	virNOG05675	R	sp|Q5SPP5|EFR3B_DANRE Protein EFR3 homolog B OS=Danio rerio GN=efr3b PE=3 SV=2
BGIOSGA024696	7	4594653	4603522	-	3066	-	GO:0003676;GO:0003676;GO:0005515;GO:0031047;GO:0031047;	K11593	transcript_id=BGIOSGA024696-TA"	KOG1041;virNOG12293	J	sp|Q6Z4F1|AGO14_ORYSJ Protein argonaute 14 OS=Oryza sativa subsp. japonica GN=AGO14 PE=2 SV=1
BGIOSGA024700	7	4484503	4487020	-	2418	-	GO:0000166;GO:0004672;GO:0004672;GO:0004674;GO:0004674;GO:0004674;GO:0005524;GO:0005524;GO:0005524;GO:0006468;GO:0006468;GO:0016020;GO:0016021;GO:0016021;GO:0016301;GO:0016310;GO:0016740;GO:0048544;GO:0048544;	-	transcript_id=BGIOSGA024700-TA"	virNOG30969	T	sp|O64477|Y2913_ARATH G-type lectin S-receptor-like serine/threonine-protein kinase At2g19130 OS=Arabidopsis thaliana GN=At2g19130 PE=2 SV=1
BGIOSGA024710	7	4249503	4250355	-	654	-	GO:0005515;GO:0005634;GO:0005634;GO:0005634;GO:0006351;GO:0006351;GO:0006355;GO:0006355;GO:0006355;GO:0009734;GO:0009734;	K14484	Auxin-responsive protein[Source:UniProtKB/TrEMBL;Acc:B8B7V3]	virNOG09164	K	sp|Q6ZL57|IAA24_ORYSJ Auxin-responsive protein IAA24 OS=Oryza sativa subsp. japonica GN=IAA24 PE=2 SV=1
BGIOSGA024713	7	4215414	4219425	-	1311	-	GO:0003700;GO:0003700;GO:0005634;GO:0005634;GO:0006355;GO:0006355;GO:0010581;GO:0010581;GO:0043565;GO:0043565;GO:0045893;GO:0045893;	-	transcript_id=BGIOSGA024713-TA"	virNOG10922	K	sp|Q6ZLB0|RSBZ1_ORYSJ bZIP transcription factor RISBZ1 OS=Oryza sativa subsp. japonica GN=RISBZ1 PE=1 SV=1
BGIOSGA024798	7	2902777	2904850	-	906	-	-	-	transcript_id=BGIOSGA024798-TA"	virNOG17378	S	sp|B0SQH2|RIMP_LEPBP Ribosome maturation factor RimP OS=Leptospira biflexa serovar Patoc (strain Patoc 1 / ATCC 23582 / Paris) GN=rimP PE=3 SV=1
BGIOSGA024832	7	2256630	2258568	-	1071	-	GO:0016020;GO:0016021;GO:0016021;	-	transcript_id=BGIOSGA024832-TA"	-	-	-
BGIOSGA024865	7	1808551	1811815	-	3072	-	GO:0004672;GO:0004672;GO:0005515;GO:0005524;GO:0005524;GO:0006468;GO:0006468;GO:0016020;GO:0016021;GO:0016021;	-	transcript_id=BGIOSGA024865-TA"	COG4886;virNOG04808	ST	sp|O49545|BAME1_ARATH Leucine-rich repeat receptor-like serine/threonine-protein kinase BAM1 OS=Arabidopsis thaliana GN=BAM1 PE=1 SV=1
BGIOSGA024897	7	1330726	1331124	-	399	-	-	-	transcript_id=BGIOSGA024897-TA"	euNOG23830;poaNOG25370;virNOG40119	R	-
BGIOSGA024901	7	1284352	1288524	-	1887	-	-	-	transcript_id=BGIOSGA024901-TA"	virNOG09512	S	-
BGIOSGA024915	7	1097926	1103423	-	2211	-	GO:0004672;GO:0004672;GO:0005524;GO:0005524;GO:0006468;GO:0006468;	-	transcript_id=BGIOSGA024915-TA"	virNOG02636	T	sp|Q9C5H5|M3K5G_ARATH Mitogen-activated protein kinase kinase kinase 5 OS=Arabidopsis thaliana GN=MAPKKK5 PE=1 SV=1
BGIOSGA024948	7	703413	706780	-	867	-	GO:0003677;GO:0003700;GO:0003700;GO:0005634;GO:0005634;GO:0006351;GO:0006351;GO:0006355;GO:0006355;GO:0006355;GO:0043565;GO:0043565;	-	transcript_id=BGIOSGA024948-TA"	virNOG08344	K	sp|Q9C983|WRK57_ARATH Probable WRKY transcription factor 57 OS=Arabidopsis thaliana GN=WRKY57 PE=2 SV=1
BGIOSGA024972	7	358856	362985	-	1557	-	GO:0005215;GO:0005215;GO:0016020;GO:0016020;GO:0016020;GO:0016021;GO:0016021;GO:0016021;GO:0022857;GO:0022857;GO:0055085;GO:0055085;	-	transcript_id=BGIOSGA024972-TA"	virNOG03715	R	sp|Q7EZD7|MST3_ORYSJ Sugar transport protein MST3 OS=Oryza sativa subsp. japonica GN=MST3 PE=2 SV=1
BGIOSGA024975	7	317686	322245	-	2295	-	GO:0000166;GO:0003774;GO:0003777;GO:0003777;GO:0005524;GO:0005524;GO:0005524;GO:0005874;GO:0005874;GO:0007018;GO:0007018;GO:0008017;GO:0008017;	K10405	Kinesin-like protein[Source:UniProtKB/TrEMBL;Acc:B8B6J5]	virNOG03558	Z	sp|A3BFT0|KN14N_ORYSJ Kinesin-like protein KIN-14N OS=Oryza sativa subsp. japonica GN=KIN14N PE=2 SV=2
BGIOSGA025019	7	469857	470906	+	1050	-	GO:0005242;GO:0005242;GO:0005249;GO:0005249;GO:0005267;GO:0005267;GO:0005774;GO:0005774;GO:0006811;GO:0009705;GO:0009705;GO:0016020;GO:0016020;GO:0016020;GO:0016021;GO:0016021;GO:0030007;GO:0030007;GO:0071805;GO:0071805;GO:0071805;	K05389	transcript_id=BGIOSGA025019-TA"	virNOG07897	P	sp|Q8LIN5|KCO2_ORYSJ Two pore potassium channel b OS=Oryza sativa subsp. japonica GN=TPKB PE=1 SV=1
BGIOSGA025055	7	1128130	1129655	+	1068	-	GO:0003677;GO:0003677;GO:0003677;GO:0005634;GO:0005634;GO:0006351;GO:0006351;GO:0006355;GO:0006355;	-	transcript_id=BGIOSGA025055-TA"	virNOG16757	R	sp|Q9ZQ85|EFM_ARATH Myb family transcription factor EFM OS=Arabidopsis thaliana GN=EFM PE=1 SV=2
BGIOSGA025157	7	2654764	2655342	+	579	-	GO:0005623;GO:0005623;GO:0009055;GO:0009055;GO:0015035;GO:0015035;GO:0016020;GO:0016021;GO:0016021;GO:0022900;GO:0045454;GO:0045454;GO:0055114;	K03676	transcript_id=BGIOSGA025157-TA"	virNOG21653	O	sp|Q7XIZ1|GRXC9_ORYSJ Glutaredoxin-C9 OS=Oryza sativa subsp. japonica GN=GRXC9 PE=3 SV=1
BGIOSGA025221	7	3611842	3613573	+	849	-	-	-	transcript_id=BGIOSGA025221-TA"	virNOG09130	S	-
BGIOSGA025269	7	4270378	4270818	+	441	-	-	-	transcript_id=BGIOSGA025269-TA"	-	-	-
BGIOSGA025270	7	4277641	4284542	+	4617	-	GO:0003677;GO:0003677;GO:0003682;GO:0003682;GO:0003682;GO:0003886;GO:0003886;GO:0003886;GO:0005634;GO:0005634;GO:0005634;GO:0008168;GO:0008168;GO:0008168;GO:0016740;GO:0032259;GO:0090116;GO:0090116;	K00558	DNA (cytosine-5)-methyltransferase[Source:UniProtKB/TrEMBL;Acc:B8B7V4]	COG0270;virNOG11278	KL	sp|B1Q3J6|DNM1B_ORYSJ DNA (cytosine-5)-methyltransferase 1B OS=Oryza sativa subsp. japonica GN=MET1B PE=2 SV=1
BGIOSGA025273	7	4300058	4302980	+	2391	-	GO:0003677;GO:0003677;GO:0003677;GO:0005634;GO:0005634;GO:0006351;GO:0006351;GO:0006355;GO:0006355;	-	transcript_id=BGIOSGA025273-TA"	-	-	sp|Q8H506|Y7833_ORYSJ B3 domain-containing protein Os07g0183300/Os07g0183600 OS=Oryza sativa subsp. japonica GN=Os07g0183350 PE=3 SV=1
BGIOSGA025321	7	4980978	4982528	+	1551	-	GO:0000166;GO:0005524;GO:0005524;GO:0005524;GO:0016020;GO:0016021;GO:0016021;	-	transcript_id=BGIOSGA025321-TA"	virNOG12371	O	sp|Q9FLD5|ASD_ARATH AAA-ATPase ASD, mitochondrial OS=Arabidopsis thaliana GN=AATP1 PE=1 SV=1
BGIOSGA025351	7	5526821	5528314	+	1494	-	GO:0008152;GO:0008152;GO:0016740;GO:0016757;GO:0016758;GO:0016758;	-	Glycosyltransferase[Source:UniProtKB/TrEMBL;Acc:A2YJ83]	NOG129737;virNOG05656	SCG	sp|Q9LTA3|U91C1_ARATH UDP-glycosyltransferase 91C1 OS=Arabidopsis thaliana GN=UGT91C1 PE=2 SV=1
BGIOSGA025366	7	5721826	5723665	+	741	-	-	K00417	transcript_id=BGIOSGA025366-TA"	virNOG10443	S	-
BGIOSGA025417	7	7338643	7339149	+	507	-	-	-	transcript_id=BGIOSGA025417-TA"	virNOG23564	S	-
BGIOSGA025420	7	7409722	7412050	+	1275	-	GO:0016020;GO:0016021;GO:0016021;	K14209	transcript_id=BGIOSGA025420-TA"	virNOG03229	E	sp|Q9SF09|ANT1_ARATH Amino acid transporter ANT1 OS=Arabidopsis thaliana GN=ANT1 PE=1 SV=1
BGIOSGA025506	7	9974478	9976066	+	186	-	-	-	transcript_id=BGIOSGA025506-TA"	virNOG04327	T	-
BGIOSGA025541	7	11208675	11210523	+	831	-	-	-	transcript_id=BGIOSGA025541-TA"	-	-	-
BGIOSGA025603	7	13296352	13297580	+	354	-	-	-	transcript_id=BGIOSGA025603-TA"	virNOG25767	R	sp|F4JJH4|SBT31_ARATH Subtilisin-like protease SBT3.1 OS=Arabidopsis thaliana GN=SBT3.1 PE=3 SV=2
BGIOSGA025616	7	13742367	13743457	+	861	-	GO:0015267;GO:0015267;GO:0016020;GO:0016020;GO:0016020;GO:0016021;GO:0016021;GO:0055085;GO:0055085;	K09872	transcript_id=BGIOSGA025616-TA"	virNOG02023	G	sp|Q8GRT8|PIP24_ORYSJ Aquaporin PIP2-4 OS=Oryza sativa subsp. japonica GN=PIP2-4 PE=2 SV=1
BGIOSGA025621	7	13890560	13893708	+	2043	-	GO:0043531;GO:0043531;	-	transcript_id=BGIOSGA025621-TA"	KOG4658;virNOG00135;NOG53753	ST	sp|Q7XA40|RGA3_SOLBU Putative disease resistance protein RGA3 OS=Solanum bulbocastanum GN=RGA3 PE=2 SV=2
BGIOSGA025677	7	15507574	15518517	+	2673	-	GO:0016491;GO:0016491;GO:0055114;GO:0055114;	K00574	transcript_id=BGIOSGA025677-TA"	virNOG01364	R	sp|O53732|UFAA1_MYCTU Tuberculostearic acid methyltransferase UfaA1 OS=Mycobacterium tuberculosis (strain ATCC 25618 / H37Rv) GN=ufaA1 PE=1 SV=3
BGIOSGA025713	7	16226478	16236023	+	2397	-	GO:0005524;GO:0005524;GO:0006298;GO:0006298;GO:0030983;GO:0030983;	K08740	transcript_id=BGIOSGA025713-TA"	virNOG04481	L	sp|F4JP48|MSH4_ARATH DNA mismatch repair protein MSH4 OS=Arabidopsis thaliana GN=MSH4 PE=2 SV=1
BGIOSGA025743	7	16727568	16730732	+	1251	-	GO:0004672;GO:0004672;GO:0005524;GO:0005524;GO:0006468;GO:0006468;	-	transcript_id=BGIOSGA025743-TA"	KOG1187;virNOG02819	T	sp|Q9LTC0|PBL19_ARATH Probable serine/threonine-protein kinase PBL19 OS=Arabidopsis thaliana GN=PBL19 PE=1 SV=1
BGIOSGA025813	7	18062603	18063718	+	1116	-	-	-	transcript_id=BGIOSGA025813-TA"	virNOG06979;KOG0743;COG0465	O	sp|Q147F9|AATPC_ARATH AAA-ATPase At3g50940 OS=Arabidopsis thaliana GN=At3g50940 PE=2 SV=1
BGIOSGA025814	7	18067988	18069207	+	1116	-	GO:0000166;GO:0005524;GO:0005524;GO:0005524;	-	transcript_id=BGIOSGA025814-TA"	virNOG16008;COG0465	O	sp|Q9FN75|AATPI_ARATH AAA-ATPase At5g17760 OS=Arabidopsis thaliana GN=At5g17760 PE=3 SV=1
BGIOSGA025881	7	19234365	19237351	+	2037	-	GO:0004672;GO:0004672;GO:0005524;GO:0005524;GO:0006468;GO:0006468;GO:0016020;GO:0016021;GO:0016021;	-	transcript_id=BGIOSGA025881-TA"	virNOG09999	T	sp|Q0D5R3|CRK6_ORYSJ Cysteine-rich receptor-like protein kinase 6 OS=Oryza sativa subsp. japonica GN=CRK6 PE=1 SV=1
BGIOSGA025895	7	19596102	19600317	+	2754	-	GO:0005488;GO:0016020;GO:0016021;GO:0016021;	-	transcript_id=BGIOSGA025895-TA"	virNOG15853	S	-
BGIOSGA025903	7	19683392	19685970	+	762	-	GO:0005515;	-	transcript_id=BGIOSGA025903-TA"	virNOG01101	S	sp|Q2V3H0|PP322_ARATH Pentatricopeptide repeat-containing protein At4g18975, chloroplastic OS=Arabidopsis thaliana GN=At4g18975 PE=2 SV=2
BGIOSGA025915	7	19896539	19896850	+	312	-	GO:0000786;GO:0000786;GO:0000786;GO:0003677;GO:0003677;GO:0003677;GO:0005634;GO:0005634;GO:0005634;GO:0005694;GO:0005730;GO:0005774;GO:0005829;GO:0005886;GO:0006334;GO:0006334;GO:0009414;GO:0009506;GO:0009507;GO:0009579;GO:0046982;GO:0046982;	K11254	Histone H4 [Source:UniProtKB/TrEMBL;Acc:A2WWR4]"	COG2036	B	sp|P0CG89|H4_SOYBN Histone H4 OS=Glycine max PE=3 SV=1
BGIOSGA025927	7	20147141	20149117	+	954	-	GO:0005515;	-	transcript_id=BGIOSGA025927-TA"	virNOG27488	S	-
BGIOSGA025928	7	20160928	20163523	+	1101	-	GO:0005515;	-	transcript_id=BGIOSGA025928-TA"	virNOG27488;virNOG30235	SR	-
BGIOSGA025941	7	20496172	20496969	+	798	-	GO:0016491;GO:0016491;GO:0055114;	K00059	transcript_id=BGIOSGA025941-TA"	virNOG03865	Q	sp|Q9SQR4|ADRC3_ARATH NADPH-dependent aldehyde reductase-like protein, chloroplastic OS=Arabidopsis thaliana GN=At3g03980 PE=3 SV=1
BGIOSGA025980	7	21159678	21159989	+	216	-	-	-	transcript_id=BGIOSGA025980-TA"	virNOG24943	S	-
BGIOSGA026046	7	22080002	22080457	+	456	-	GO:0003676;GO:0003676;	-	transcript_id=BGIOSGA026046-TA"	virNOG23248;KOG1721;lilNOG23586	RK	sp|Q96289|ZAT10_ARATH Zinc finger protein ZAT10 OS=Arabidopsis thaliana GN=ZAT10 PE=2 SV=1
BGIOSGA026051	7	22114483	22115904	+	1422	-	GO:0006351;GO:0006351;GO:0006355;GO:0006355;	-	transcript_id=BGIOSGA026051-TA"	virNOG07114	S	sp|Q9SN22|SCL32_ARATH Scarecrow-like protein 32 OS=Arabidopsis thaliana GN=SCL32 PE=1 SV=1
BGIOSGA026056	7	22204036	22204675	+	456	-	GO:0016020;GO:0016021;GO:0016021;	-	transcript_id=BGIOSGA026056-TA"	-	-	-
BGIOSGA026059	7	22225026	22227848	+	720	-	-	-	transcript_id=BGIOSGA026059-TA"	-	-	-
BGIOSGA026087	7	22835087	22836755	+	1578	-	GO:0004497;GO:0004497;GO:0005506;GO:0005506;GO:0016491;GO:0016705;GO:0016705;GO:0020037;GO:0020037;GO:0046872;GO:0055114;GO:0055114;GO:0055114;	-	transcript_id=BGIOSGA026087-TA"	virNOG02239	Q	sp|Q9LMX7|C78A5_ARATH Cytochrome P450 78A5 OS=Arabidopsis thaliana GN=CYP78A5 PE=2 SV=1
BGIOSGA026092	7	22869072	22872233	+	1341	-	GO:0010215;GO:0010215;GO:0016020;GO:0016021;GO:0016021;GO:0016049;GO:0016049;GO:0031225;GO:0031225;	-	transcript_id=BGIOSGA026092-TA"	virNOG03295	R	sp|Q6Z4G8|COBL1_ORYSJ COBRA-like protein 1 OS=Oryza sativa subsp. japonica GN=BC1L6 PE=2 SV=1
BGIOSGA026125	7	23332235	23334412	+	1104	-	GO:0009058;GO:0009058;GO:0016844;GO:0016844;	-	transcript_id=BGIOSGA026125-TA"	virNOG10833	R	sp|Q9SD07|SSL4_ARATH Protein STRICTOSIDINE SYNTHASE-LIKE 4 OS=Arabidopsis thaliana GN=SSL4 PE=1 SV=1
BGIOSGA026155	7	23634241	23635227	+	987	-	-	-	transcript_id=BGIOSGA026155-TA"	virNOG15949	S	-
BGIOSGA026161	7	23695597	23696784	+	1188	-	-	-	transcript_id=BGIOSGA026161-TA"	virNOG15309;virNOG13841	S	-
BGIOSGA026170	7	23944469	23945062	+	594	-	GO:0006511;GO:0006511;	K03094	transcript_id=BGIOSGA026170-TA"	COG5201;virNOG17546	O	sp|O49484|ASK11_ARATH SKP1-like protein 11 OS=Arabidopsis thaliana GN=ASK11 PE=1 SV=1
BGIOSGA026188	7	24060514	24064436	+	1614	-	GO:0003677;GO:0003677;	K09422	transcript_id=BGIOSGA026188-TA"	virNOG04970	K	sp|F4IRB4|MYB88_ARATH Transcription factor MYB88 OS=Arabidopsis thaliana GN=MYB88 PE=1 SV=1
BGIOSGA026209	7	24408352	24408762	+	411	-	-	-	transcript_id=BGIOSGA026209-TA"	virNOG16407	S	-
BGIOSGA026215	7	24444526	24444808	+	171	-	GO:0009409;GO:0009409;GO:0009414;GO:0009414;GO:0009651;GO:0009651;GO:0009737;GO:0009737;GO:0016020;GO:0016021;GO:0016021;GO:0016021;	-	Hydrophobic protein lti6b[Source:UniProtKB/TrEMBL;Acc:A2YP22]	virNOG25055	R	sp|Q8H5T6|LTI6A_ORYSJ Hydrophobic protein LTI6A OS=Oryza sativa subsp. japonica GN=LTI6A PE=2 SV=1
BGIOSGA026221	7	24534561	24536493	+	750	-	GO:0016020;GO:0016021;GO:0016021;	K08494	transcript_id=BGIOSGA026221-TA"	virNOG03459;NOG22748	SU	sp|Q9LNH6|NPS12_ARATH Novel plant SNARE 12 OS=Arabidopsis thaliana GN=NPSN12 PE=2 SV=1
BGIOSGA026259	7	25048863	25053070	+	1479	-	-	-	transcript_id=BGIOSGA026259-TA"	virNOG14286	S	-
BGIOSGA026374	7	26483481	26484030	+	306	-	GO:0016020;GO:0016021;GO:0016021;	-	Hypoxia-induced gene domain 2[Source:UniProtKB/TrEMBL;Acc:A2YPU9]	virNOG21385	R	-
BGIOSGA026382	7	26585189	26586041	+	840	-	-	-	transcript_id=BGIOSGA026382-TA"	virNOG01846	S	-
BGIOSGA026390	7	26720524	26721775	+	945	PRX112	GO:0004601;GO:0004601;GO:0004601;GO:0005576;GO:0005576;GO:0006979;GO:0006979;GO:0006979;GO:0016491;GO:0020037;GO:0020037;GO:0020037;GO:0042744;GO:0042744;GO:0042744;GO:0046872;GO:0046872;GO:0055114;GO:0055114;GO:0055114;GO:0098869;	K00430	Peroxidase 2 [Source:UniProtKB/Swiss-Prot;Acc:A2YPX3]	virNOG12149;virNOG05361	RG	sp|A2YPX3|PER2_ORYSI Peroxidase 2 OS=Oryza sativa subsp. indica GN=PRX112 PE=3 SV=2
BGIOSGA026408	7	27070870	27073586	+	1572	-	-	-	transcript_id=BGIOSGA026408-TA"	virNOG14488	S	sp|Q6Z4N6|40G2_ORYSJ Ricin B-like lectin R40G2 OS=Oryza sativa subsp. japonica GN=R40G2 PE=2 SV=1
BGIOSGA026509	8	29660702	29664055	-	675	-	GO:0005737;GO:0005737;GO:0120009;GO:0120009;GO:0120013;GO:0120013;	-	transcript_id=BGIOSGA026509-TA"	virNOG12001;KOG4189	S	sp|Q8L7U7|ACDH_ARATH ACD11 homolog protein OS=Arabidopsis thaliana GN=At4g39670 PE=2 SV=1
BGIOSGA026548	8	29087476	29088597	-	1122	PCF2	GO:0003677;GO:0003677;GO:0005634;GO:0005634;GO:0006351;GO:0006351;GO:0006355;GO:0006355;GO:0007275;GO:0007275;	-	Transcription factor PCF2 [Source:UniProtKB/Swiss-Prot;Acc:A2YXQ1]	virNOG07180	K	sp|Q6ZBH6|PCF2_ORYSJ Transcription factor PCF2 OS=Oryza sativa subsp. japonica GN=PCF2 PE=1 SV=1
BGIOSGA026553	8	28992261	28993905	-	1545	-	GO:0043531;GO:0043531;	-	transcript_id=BGIOSGA026553-TA"	KOG4658;virNOG11294	T	sp|Q7XBQ9|RGA2_SOLBU Disease resistance protein RGA2 OS=Solanum bulbocastanum GN=RGA2 PE=1 SV=1
BGIOSGA026578	8	28497732	28501060	-	1020	-	GO:0005515;GO:0005634;GO:0005634;	-	transcript_id=BGIOSGA026578-TA"	virNOG15439	R	sp|Q9C7E8|COL15_ARATH Zinc finger protein CONSTANS-LIKE 15 OS=Arabidopsis thaliana GN=COL15 PE=1 SV=1
BGIOSGA026624	8	27872591	27873722	-	549	-	GO:0004553;GO:0004553;GO:0005975;GO:0005975;GO:0016787;	-	transcript_id=BGIOSGA026624-TA"	virNOG13093	R	sp|Q06915|EA6_ARATH Probable glucan endo-1,3-beta-glucosidase A6 OS=Arabidopsis thaliana GN=A6 PE=2 SV=1
BGIOSGA026682	8	27234313	27235912	-	885	-	GO:0003824;GO:0003824;GO:0009555;GO:0009555;GO:0050662;GO:0050662;GO:0080110;GO:0080110;	-	transcript_id=BGIOSGA026682-TA"	virNOG08768;NOG143819;KOG1502	RV	sp|Q500U8|TKPR1_ARATH Tetraketide alpha-pyrone reductase 1 OS=Arabidopsis thaliana GN=TKPR1 PE=1 SV=1
BGIOSGA026713	8	26671383	26672525	-	1143	-	GO:0005515;	-	transcript_id=BGIOSGA026713-TA"	virNOG06808	R	sp|Q00874|DR100_ARATH DNA damage-repair/toleration protein DRT100 OS=Arabidopsis thaliana GN=DRT100 PE=2 SV=2
BGIOSGA026721	8	26473849	26475540	-	1209	-	GO:0003824;GO:0003824;	K00830	transcript_id=BGIOSGA026721-TA"	virNOG06662	E	sp|Q56YA5|SGAT_ARATH Serine--glyoxylate aminotransferase OS=Arabidopsis thaliana GN=AGT1 PE=1 SV=2
BGIOSGA026779	8	25526168	25527782	-	909	-	GO:0046983;GO:0046983;	-	transcript_id=BGIOSGA026779-TA"	virNOG15861	K	sp|Q9SK91|BH094_ARATH Transcription factor bHLH94 OS=Arabidopsis thaliana GN=BHLH94 PE=1 SV=2
BGIOSGA026828	8	24740031	24740771	-	741	-	GO:0046983;GO:0046983;	-	transcript_id=BGIOSGA026828-TA"	virNOG07212	K	sp|Q9SND4|HEC2_ARATH Transcription factor HEC2 OS=Arabidopsis thaliana GN=HEC2 PE=1 SV=1
BGIOSGA026835	8	24621571	24621939	-	369	-	-	-	transcript_id=BGIOSGA026835-TA"	virNOG24168	K	-
BGIOSGA026840	8	24579555	24582897	-	2385	-	GO:0016491;GO:0016491;GO:0016491;GO:0020037;GO:0020037;GO:0030151;GO:0030151;GO:0042128;GO:0042128;GO:0043546;GO:0043546;GO:0046872;GO:0055114;GO:0055114;GO:0055114;	K10534	transcript_id=BGIOSGA026840-TA"	virNOG00316	C	sp|P16081|NIA1_ORYSJ Nitrate reductase [NADH] 1 OS=Oryza sativa subsp. japonica GN=NIA1 PE=2 SV=3
BGIOSGA026849	8	24257048	24260862	-	1545	-	GO:0003824;GO:0003824;GO:0004351;GO:0004351;GO:0004351;GO:0006536;GO:0006536;GO:0016829;GO:0016831;GO:0016831;GO:0016831;GO:0019752;GO:0019752;GO:0030170;GO:0030170;	K01580	Glutamate decarboxylase[Source:UniProtKB/TrEMBL;Acc:A2YW09]	virNOG07578	E	sp|Q42521|DCE1_ARATH Glutamate decarboxylase 1 OS=Arabidopsis thaliana GN=GAD1 PE=1 SV=2
BGIOSGA026857	8	24077649	24079343	-	1257	-	GO:0005515;	-	transcript_id=BGIOSGA026857-TA"	-	-	sp|Q9FZ70|FDL1_ARATH F-box/FBD/LRR-repeat protein At1g13570 OS=Arabidopsis thaliana GN=At1g13570 PE=2 SV=1
BGIOSGA026890	8	23337233	23339414	-	1992	-	GO:0004857;GO:0004857;GO:0005618;GO:0005618;GO:0016020;GO:0016021;GO:0016021;GO:0016787;GO:0030599;GO:0030599;GO:0030599;GO:0042545;GO:0042545;GO:0042545;GO:0043086;GO:0045330;GO:0045330;GO:0045490;GO:0045490;	-	Pectinesterase[Source:UniProtKB/TrEMBL;Acc:A2YVS4]	virNOG00634	S	sp|Q9SMY6|PME45_ARATH Putative pectinesterase/pectinesterase inhibitor 45 OS=Arabidopsis thaliana GN=PME45 PE=2 SV=1
BGIOSGA026908	8	22977842	22978441	-	600	-	-	-	transcript_id=BGIOSGA026908-TA"	-	-	-
BGIOSGA026954	8	21870546	21873421	-	1941	-	GO:0004672;GO:0004672;GO:0005515;GO:0005524;GO:0005524;GO:0006468;GO:0006468;GO:0016020;GO:0016021;GO:0016021;	-	transcript_id=BGIOSGA026954-TA"	virNOG01338	T	sp|Q9LP77|Y1848_ARATH Probable inactive receptor kinase At1g48480 OS=Arabidopsis thaliana GN=RKL1 PE=2 SV=1
BGIOSGA026956	8	21782244	21785336	-	675	-	GO:0016020;GO:0016021;GO:0016021;	-	transcript_id=BGIOSGA026956-TA"	virNOG14098	S	-
BGIOSGA027013	8	20354201	20365014	-	2514	-	GO:0003824;GO:0003824;	K01115	transcript_id=BGIOSGA027013-TA"	virNOG15281;COG1502	I	sp|O04865|PLDA1_VIGUN Phospholipase D alpha 1 OS=Vigna unguiculata GN=PLD1 PE=2 SV=1
BGIOSGA027044	8	19425785	19426060	-	276	-	-	-	transcript_id=BGIOSGA027044-TA"	virNOG25112	S	-
BGIOSGA027046	8	19375919	19379421	-	933	-	GO:0003723;GO:0003723;	-	transcript_id=BGIOSGA027046-TA"	NOG06685;virNOG24684	R	sp|Q6YW64|DRB4_ORYSJ Double-stranded RNA-binding protein 4 OS=Oryza sativa subsp. japonica GN=DRB4 PE=2 SV=1
BGIOSGA027049	8	19234552	19236263	-	1473	-	GO:0006855;GO:0006855;GO:0015238;GO:0015238;GO:0015297;GO:0015297;GO:0016020;GO:0016020;GO:0016020;GO:0016021;GO:0016021;GO:0055085;GO:0055085;	K03327	Protein DETOXIFICATION[Source:UniProtKB/TrEMBL;Acc:A2YUS1]	virNOG00591	S	sp|F4JH46|DTX34_ARATH Protein DETOXIFICATION 34 OS=Arabidopsis thaliana GN=DTX34 PE=2 SV=1
BGIOSGA027101	8	17685047	17688413	-	1326	-	-	-	transcript_id=BGIOSGA027101-TA"	virNOG22723	S	-
BGIOSGA027114	8	17395789	17397388	-	1440	-	GO:0016020;GO:0016021;GO:0016021;	-	transcript_id=BGIOSGA027114-TA"	virNOG04244	S	sp|Q9SD53|Y3720_ARATH UPF0481 protein At3g47200 OS=Arabidopsis thaliana GN=At3g47200 PE=2 SV=1
BGIOSGA027132	8	16833932	16834683	-	525	-	-	-	transcript_id=BGIOSGA027132-TA"	virNOG12127	R	sp|O65399|E131_ARATH Glucan endo-1,3-beta-glucosidase 1 OS=Arabidopsis thaliana GN=At1g11820 PE=1 SV=3
BGIOSGA027245	8	13186145	13187546	-	579	-	-	-	transcript_id=BGIOSGA027245-TA"	KOG4658;virNOG09144	T	sp|Q8W4J9|RPP8_ARATH Disease resistance protein RPP8 OS=Arabidopsis thaliana GN=RPP8 PE=1 SV=2
BGIOSGA027246	8	13172864	13175624	-	2016	-	GO:0043531;GO:0043531;	-	transcript_id=BGIOSGA027246-TA"	KOG4658;virNOG09144	T	sp|Q39214|RPM1_ARATH Disease resistance protein RPM1 OS=Arabidopsis thaliana GN=RPM1 PE=1 SV=1
BGIOSGA027322	8	11339369	11342434	-	1578	-	GO:0004190;GO:0004190;GO:0004190;GO:0006508;GO:0006508;GO:0006508;GO:0008233;GO:0016787;	-	transcript_id=BGIOSGA027322-TA"	virNOG06452	O	sp|Q8S9J6|ASPA_ARATH Aspartyl protease family protein At5g10770 OS=Arabidopsis thaliana GN=At5g10770 PE=2 SV=1
BGIOSGA027333	8	10929950	10932330	-	822	-	GO:0016020;GO:0016021;GO:0016021;GO:0016021;	-	transcript_id=BGIOSGA027333-TA"	virNOG13353	S	sp|Q9SUD4|TET7_ARATH Tetraspanin-7 OS=Arabidopsis thaliana GN=TET7 PE=2 SV=1
BGIOSGA027417	8	8547911	8550361	-	1707	-	GO:0005515;	K10523	transcript_id=BGIOSGA027417-TA"	virNOG34013	D	sp|Q9M8J9|BPM2_ARATH BTB/POZ and MATH domain-containing protein 2 OS=Arabidopsis thaliana GN=BPM2 PE=1 SV=1
BGIOSGA027502	8	5794341	5798429	-	1245	-	GO:0005515;	-	transcript_id=BGIOSGA027502-TA"	virNOG16002	R	sp|Q9S9V9|FBL23_ARATH Putative F-box/LRR-repeat protein 23 OS=Arabidopsis thaliana GN=FBL23 PE=4 SV=1
BGIOSGA027577	8	4444983	4455791	-	4044	-	GO:0003677;GO:0003677;GO:0003899;GO:0003899;GO:0003899;GO:0006351;GO:0006351;GO:0016740;GO:0016779;GO:0032549;GO:0032549;	K16252	DNA-directed RNA polymerase subunit beta[Source:UniProtKB/TrEMBL;Acc:A2YRP1]	COG0085;virNOG14495	K	sp|Q9LK40|NRPD2_ARATH DNA-directed RNA polymerases IV and V subunit 2 OS=Arabidopsis thaliana GN=NRPD2 PE=1 SV=1
BGIOSGA027695	8	2140868	2142175	-	828	-	-	-	transcript_id=BGIOSGA027695-TA"	-	-	sp|Q9LV60|CRR55_ARATH Cysteine-rich repeat secretory protein 55 OS=Arabidopsis thaliana GN=CRRSP55 PE=2 SV=1
BGIOSGA027746	8	1117851	1120377	-	987	-	-	-	transcript_id=BGIOSGA027746-TA"	virNOG00929	S	-
BGIOSGA027788	8	361723	362397	-	675	-	GO:0016020;GO:0016021;GO:0016021;	-	transcript_id=BGIOSGA027788-TA"	virNOG17588	S	sp|Q9STW3|DMP3_ARATH Protein DMP3 OS=Arabidopsis thaliana GN=DMP3 PE=2 SV=1
BGIOSGA027796	8	297373	299962	-	1014	-	GO:0016020;GO:0016021;GO:0016021;	-	transcript_id=BGIOSGA027796-TA"	virNOG01128	G	sp|Q9C521|UGAL1_ARATH UDP-galactose transporter 1 OS=Arabidopsis thaliana GN=UDP-GALT1 PE=2 SV=1
BGIOSGA027797	8	288684	289628	-	945	-	-	-	transcript_id=BGIOSGA027797-TA"	virNOG12556	S	-
BGIOSGA027801	8	255100	255411	-	312	-	-	-	transcript_id=BGIOSGA027801-TA"	virNOG25824	S	-
BGIOSGA027814	8	146831	147789	-	615	-	GO:0003677;GO:0003677;GO:0005634;GO:0005634;GO:0010197;	-	transcript_id=BGIOSGA027814-TA"	virNOG19701	R	sp|Q8LDF9|HMGB7_ARATH High mobility group B protein 7 OS=Arabidopsis thaliana GN=HMGB7 PE=1 SV=1
BGIOSGA027824	8	26302	28124	+	279	-	-	-	transcript_id=BGIOSGA027824-TA"	-	-	-
BGIOSGA027881	8	929613	931461	+	273	-	GO:0003677;GO:0003677;GO:0003677;GO:0005634;GO:0005634;GO:0006351;GO:0006351;GO:0006355;GO:0006355;GO:0006355;	-	transcript_id=BGIOSGA027881-TA"	virNOG08212	K	sp|Q84WP6|NAC43_ARATH NAC domain-containing protein 43 OS=Arabidopsis thaliana GN=NAC043 PE=2 SV=2
BGIOSGA027890	8	1107871	1112215	+	2109	-	GO:0004672;GO:0004672;GO:0005515;GO:0005524;GO:0005524;GO:0006468;GO:0006468;GO:0016020;GO:0016021;GO:0016021;	-	transcript_id=BGIOSGA027890-TA"	virNOG02523	T	sp|Q8RY65|NIK2_ARATH Protein NSP-INTERACTING KINASE 2 OS=Arabidopsis thaliana GN=NIK2 PE=1 SV=1
BGIOSGA028023	8	3732618	3733580	+	963	-	GO:0003677;GO:0003677;GO:0005783;GO:0005783;GO:0005886;GO:0005886;GO:0016020;GO:0016021;GO:0016021;GO:0048767;GO:0048767;	-	transcript_id=BGIOSGA028023-TA"	virNOG05366	O	sp|Q6NWJ4|DNJC2_DANRE DnaJ homolog subfamily C member 2 OS=Danio rerio GN=dnajc2 PE=2 SV=1
BGIOSGA028102	8	5374411	5380700	+	2298	-	GO:0003677;GO:0003677;GO:0003677;GO:0005634;GO:0005634;GO:0008289;GO:0008289;	K09338	transcript_id=BGIOSGA028102-TA"	virNOG01745	K	sp|Q6ZAR0|ROC1_ORYSJ Homeobox-leucine zipper protein ROC1 OS=Oryza sativa subsp. japonica GN=ROC1 PE=2 SV=1
BGIOSGA028134	8	5844200	5847924	+	1842	-	GO:0016020;GO:0016021;GO:0016021;	-	transcript_id=BGIOSGA028134-TA"	virNOG16746	S	-
BGIOSGA028166	8	6357091	6364932	+	2655	-	GO:0004672;GO:0004672;GO:0005524;GO:0005524;GO:0006468;GO:0006468;	-	transcript_id=BGIOSGA028166-TA"	virNOG10863	T	sp|C0LGH2|Y1561_ARATH Probable LRR receptor-like serine/threonine-protein kinase At1g56130 OS=Arabidopsis thaliana GN=At1g56130 PE=2 SV=2
BGIOSGA028172	8	6451402	6461604	+	3255	-	GO:0000166;GO:0004672;GO:0004672;GO:0004674;GO:0005524;GO:0005524;GO:0005524;GO:0006468;GO:0006468;GO:0016020;GO:0016021;GO:0016021;GO:0016301;GO:0016310;GO:0016740;	-	transcript_id=BGIOSGA028172-TA"	COG4886;virNOG32655	ST	sp|C0LGH2|Y1561_ARATH Probable LRR receptor-like serine/threonine-protein kinase At1g56130 OS=Arabidopsis thaliana GN=At1g56130 PE=2 SV=2
BGIOSGA028173	8	6463403	6471212	+	2403	-	GO:0000166;GO:0004672;GO:0004672;GO:0004674;GO:0005515;GO:0005524;GO:0005524;GO:0005524;GO:0006468;GO:0006468;GO:0016020;GO:0016021;GO:0016021;GO:0016301;GO:0016310;GO:0016740;	-	transcript_id=BGIOSGA028173-TA"	virNOG10863;NOG130904;euNOG08497	ST	sp|C0LGH2|Y1561_ARATH Probable LRR receptor-like serine/threonine-protein kinase At1g56130 OS=Arabidopsis thaliana GN=At1g56130 PE=2 SV=2
BGIOSGA028181	8	6687674	6688249	+	279	-	-	-	transcript_id=BGIOSGA028181-TA"	virNOG26434	S	-
BGIOSGA028207	8	7486406	7486995	+	267	-	-	-	transcript_id=BGIOSGA028207-TA"	-	-	-
BGIOSGA028218	8	8197711	8202918	+	876	-	GO:0008375;GO:0008375;GO:0016020;GO:0016020;GO:0016020;GO:0016021;GO:0016021;	-	transcript_id=BGIOSGA028218-TA"	virNOG10495	S	-
BGIOSGA028240	8	8813990	8815992	+	738	-	-	K02937	transcript_id=BGIOSGA028240-TA"	virNOG11157	J	sp|Q9LHP1|RL74_ARATH 60S ribosomal protein L7-4 OS=Arabidopsis thaliana GN=RPL7D PE=2 SV=1
BGIOSGA028253	8	9128308	9129720	+	861	-	GO:0004553;GO:0004553;GO:0005576;GO:0005618;GO:0005618;GO:0005618;GO:0005975;GO:0005975;GO:0006073;GO:0006073;GO:0008152;GO:0010411;GO:0010411;GO:0016740;GO:0016762;GO:0016762;GO:0016762;GO:0016787;GO:0016798;GO:0042546;GO:0042546;GO:0048046;GO:0048046;GO:0048046;GO:0071555;GO:0071555;	-	Xyloglucan endotransglucosylase/hydrolase[Source:UniProtKB/TrEMBL;Acc:A2YSR7]	virNOG04957	R	sp|Q38907|XTH25_ARATH Probable xyloglucan endotransglucosylase/hydrolase protein 25 OS=Arabidopsis thaliana GN=XTH25 PE=2 SV=2
BGIOSGA028290	8	9853915	9856087	+	1950	-	GO:0004672;GO:0004672;GO:0005515;GO:0005524;GO:0005524;GO:0006468;GO:0006468;GO:0016020;GO:0016021;GO:0016021;	-	transcript_id=BGIOSGA028290-TA"	virNOG03867;COG0515	T	sp|C0LGP4|Y3475_ARATH Probable LRR receptor-like serine/threonine-protein kinase At3g47570 OS=Arabidopsis thaliana GN=At3g47570 PE=2 SV=1
BGIOSGA028416	8	13654456	13657732	+	1185	-	GO:0009247;GO:0009247;GO:0016758;GO:0016758;	K03715	transcript_id=BGIOSGA028416-TA"	virNOG04631;virNOG12904	RG	sp|A2YTP9|MGDG2_ORYSI Probable monogalactosyldiacylglycerol synthase 2, chloroplastic OS=Oryza sativa subsp. indica GN=MGD2 PE=3 SV=2
BGIOSGA028452	8	15418727	15419482	+	756	-	GO:0016020;GO:0016021;GO:0016021;	-	transcript_id=BGIOSGA028452-TA"	virNOG04874;poaNOG02648	F	-
BGIOSGA028458	8	15520800	15526433	+	1395	-	-	K00208	transcript_id=BGIOSGA028458-TA"	virNOG05610	R	sp|Q6Z0I4|FABI1_ORYSJ Enoyl-[acyl-carrier-protein] reductase [NADH] 1, chloroplastic OS=Oryza sativa subsp. japonica GN=Os08g0327400 PE=2 SV=1
BGIOSGA028481	8	16147373	16161777	+	3801	-	GO:0046872;	-	transcript_id=BGIOSGA028481-TA"	virNOG39983;virNOG09507	R	sp|F4K3G5|EDM2_ARATH Protein ENHANCED DOWNY MILDEW 2 OS=Arabidopsis thaliana GN=EDM2 PE=1 SV=1
BGIOSGA028494	8	16555089	16561245	+	1584	-	GO:0004672;GO:0004672;GO:0004871;GO:0004871;GO:0005524;GO:0005524;GO:0006468;GO:0006468;GO:0007166;GO:0007166;	-	transcript_id=BGIOSGA028494-TA"	virNOG13289;COG0515	T	sp|Q8W4G6|CRK15_ARATH Cysteine-rich receptor-like protein kinase 15 OS=Arabidopsis thaliana GN=CRK15 PE=2 SV=2
BGIOSGA028554	8	18169411	18171331	+	1293	-	GO:0004842;GO:0004842;GO:0016567;GO:0016567;GO:0016740;GO:0046872;GO:0046872;	-	transcript_id=BGIOSGA028554-TA"	NOG130850;virNOG04046	OR	sp|P0CE10|DEAHB_ARATH ATP-dependent RNA helicase DEAH11, chloroplastic OS=Arabidopsis thaliana GN=At4g01020 PE=3 SV=1
BGIOSGA028629	8	20318957	20321766	+	2022	-	GO:0005515;GO:0016020;GO:0016021;GO:0016021;	-	transcript_id=BGIOSGA028629-TA"	KOG0504	R	sp|Q9C7A2|ITN1_ARATH Ankyrin repeat-containing protein ITN1 OS=Arabidopsis thaliana GN=ITN1 PE=1 SV=1
BGIOSGA028687	8	21544001	21544785	+	570	-	-	-	transcript_id=BGIOSGA028687-TA"	virNOG22695	S	-
BGIOSGA028704	8	21840518	21845866	+	1395	-	GO:0003677;GO:0003677;GO:0005634;GO:0005634;GO:0005634;GO:0006351;GO:0006351;GO:0006355;GO:0006355;GO:0010158;GO:0010158;GO:0010229;GO:0010229;	-	transcript_id=BGIOSGA028704-TA"	virNOG13074;virNOG40526	RK	sp|Q0J235|ROLL9_ORYSJ Probable transcription factor RL9 OS=Oryza sativa subsp. japonica GN=RL9 PE=2 SV=2
BGIOSGA028706	8	21877367	21877868	+	405	-	GO:0000786;GO:0000786;GO:0000786;GO:0003677;GO:0003677;GO:0003677;GO:0005634;GO:0005634;GO:0005634;GO:0005694;GO:0046982;GO:0046982;	K11251	Probable histone H2A.3 [Source:UniProtKB/Swiss-Prot;Acc:A2YVE5]	virNOG18023	B	sp|Q84NJ4|H2A3_ORYSJ Probable histone H2A.3 OS=Oryza sativa subsp. japonica GN=Os08g0427700 PE=3 SV=1
BGIOSGA028750	8	22875654	22877233	+	1497	-	-	K06268	transcript_id=BGIOSGA028750-TA"	virNOG12479	S	sp|Q9FG14|MYOB7_ARATH Myosin-binding protein 7 OS=Arabidopsis thaliana GN=MYOB7 PE=1 SV=1
BGIOSGA028767	8	23333569	23336838	+	1683	-	GO:0004857;GO:0004857;GO:0005576;GO:0005576;GO:0005618;GO:0005618;GO:0005618;GO:0016787;GO:0030599;GO:0030599;GO:0030599;GO:0042545;GO:0042545;GO:0042545;GO:0043086;GO:0045330;GO:0045330;GO:0045490;GO:0045490;GO:0071555;	K01051	Pectinesterase[Source:UniProtKB/TrEMBL;Acc:A2YVS3]	virNOG11797	G	sp|Q43062|PME_PRUPE Pectinesterase/pectinesterase inhibitor PPE8B OS=Prunus persica PE=2 SV=1
BGIOSGA028771	8	23460557	23461344	+	576	-	-	-	transcript_id=BGIOSGA028771-TA"	virNOG20563	S	sp|Q8LGS1|MARD1_ARATH Protein MARD1 OS=Arabidopsis thaliana GN=MARD1 PE=2 SV=2
BGIOSGA028810	8	24269275	24269754	+	396	-	-	-	transcript_id=BGIOSGA028810-TA"	virNOG12502	L	sp|Q500V9|DPB2_ARATH DNA polymerase epsilon subunit B OS=Arabidopsis thaliana GN=DPB2 PE=1 SV=1
BGIOSGA028817	8	24487034	24488224	+	1191	-	GO:0005543;GO:0005543;GO:0005545;GO:0005545;GO:0030136;GO:0030136;GO:0030276;GO:0030276;GO:0048268;GO:0048268;	-	transcript_id=BGIOSGA028817-TA"	virNOG16395	TU	sp|Q9FRH3|CAP13_ARATH Putative clathrin assembly protein At1g25240 OS=Arabidopsis thaliana GN=At1g25240 PE=3 SV=1
BGIOSGA028819	8	24500393	24501286	+	378	-	GO:0006950;GO:0006950;GO:0009737;GO:0009737;GO:0016020;GO:0016021;GO:0016021;	K17279	HVA22-like protein[Source:UniProtKB/TrEMBL;Acc:B8BBJ6]	virNOG19612	U	sp|Q07764|HVA22_HORVU Protein HVA22 OS=Hordeum vulgare GN=HVA22 PE=2 SV=1
BGIOSGA028861	8	25331899	25333673	+	1173	-	GO:0006855;GO:0006855;GO:0015238;GO:0015238;GO:0015297;GO:0015297;GO:0016020;GO:0016020;GO:0016020;GO:0016021;GO:0016021;GO:0055085;GO:0055085;	K03327	transcript_id=BGIOSGA028861-TA"	COG0534;virNOG05182	SV	sp|Q9FKQ1|DTX27_ARATH Protein DETOXIFICATION 27 OS=Arabidopsis thaliana GN=DTX27 PE=2 SV=1
BGIOSGA028863	8	25373143	25374624	+	1305	-	-	-	transcript_id=BGIOSGA028863-TA"	virNOG12141	S	sp|F4I8B9|Y1501_ARATH Putative WEB family protein At1g65010, chloroplastic OS=Arabidopsis thaliana GN=At1g65010 PE=1 SV=1
BGIOSGA028894	8	25899695	25900147	+	453	H2B.2	GO:0000786;GO:0000786;GO:0000786;GO:0003677;GO:0003677;GO:0003677;GO:0005634;GO:0005634;GO:0005694;GO:0046982;GO:0046982;	K11252	Histone H2B.2 [Source:UniProtKB/Swiss-Prot;Acc:A2YWI3]	NOG50035;virNOG17871	B	sp|Q6ZBP3|H2B2_ORYSJ Histone H2B.2 OS=Oryza sativa subsp. japonica GN=H2B.2 PE=3 SV=1
BGIOSGA028898	8	25929946	25932924	+	1818	-	GO:0046872;GO:0046872;GO:0046872;	-	transcript_id=BGIOSGA028898-TA"	virNOG05019;COG5063;KOG1677	R	sp|A3BUD2|C3H57_ORYSJ Putative zinc finger CCCH domain-containing protein 57 OS=Oryza sativa subsp. japonica GN=Os08g0491700 PE=4 SV=1
BGIOSGA028915	8	26113903	26117821	+	2262	-	GO:0003824;GO:0003824;	K06617	transcript_id=BGIOSGA028915-TA"	virNOG03519	R	sp|Q84VX0|RFS1_ARATH Probable galactinol--sucrose galactosyltransferase 1 OS=Arabidopsis thaliana GN=RFS1 PE=2 SV=1
BGIOSGA028933	8	26303521	26303856	+	336	-	-	-	transcript_id=BGIOSGA028933-TA"	-	-	-
BGIOSGA028957	8	26614794	26616065	+	1272	-	GO:0000166;GO:0004672;GO:0004672;GO:0004674;GO:0004674;GO:0005524;GO:0005524;GO:0005524;GO:0006468;GO:0006468;	-	transcript_id=BGIOSGA028957-TA"	virNOG01538	T	sp|Q9SYB9|UNC_ARATH Serine/threonine-protein kinase UCN OS=Arabidopsis thaliana GN=UNC PE=1 SV=1
BGIOSGA028965	8	26800316	26800999	+	684	-	GO:0004497;GO:0004497;GO:0005506;GO:0005506;GO:0016491;GO:0016705;GO:0016705;GO:0020037;GO:0020037;GO:0046872;GO:0055114;GO:0055114;GO:0055114;	-	transcript_id=BGIOSGA028965-TA"	COG2124;virNOG14640	Q	sp|Q6YTF5|C76M5_ORYSJ Cytochrome P450 76M5 OS=Oryza sativa subsp. japonica GN=CYP76M5 PE=1 SV=1
BGIOSGA028981	8	27082346	27084639	+	768	-	-	-	transcript_id=BGIOSGA028981-TA"	virNOG03427	S	-
BGIOSGA028984	8	27103245	27105408	+	729	-	GO:0005509;GO:0005509;GO:0009507;GO:0009523;GO:0009523;GO:0009535;GO:0009535;GO:0009579;GO:0009654;GO:0009654;GO:0015979;GO:0015979;GO:0019898;GO:0019898;GO:0031977;GO:0031977;	-	transcript_id=BGIOSGA028984-TA"	virNOG12791	R	sp|Q9S720|PPD3_ARATH PsbP domain-containing protein 3, chloroplastic OS=Arabidopsis thaliana GN=PPD3 PE=1 SV=2
BGIOSGA029075	8	28648966	28650601	+	1275	-	GO:0005773;GO:0005773;	-	transcript_id=BGIOSGA029075-TA"	virNOG07172	R	-
BGIOSGA029130	8	29419722	29420147	+	426	-	-	-	transcript_id=BGIOSGA029130-TA"	-	-	-
BGIOSGA029135	8	29473456	29478533	+	876	-	GO:0003824;GO:0003824;GO:0005975;GO:0005975;GO:0030246;GO:0030246;	K18195	transcript_id=BGIOSGA029135-TA"	virNOG09009;NOG12967;virNOG33515	S	-
BGIOSGA029139	8	29489937	29490641	+	705	-	-	-	transcript_id=BGIOSGA029139-TA"	virNOG16491	S	-
BGIOSGA029140	8	29492604	29493461	+	858	-	-	-	transcript_id=BGIOSGA029140-TA"	virNOG07561	S	-
BGIOSGA029144	8	29500603	29501310	+	708	-	-	-	transcript_id=BGIOSGA029144-TA"	virNOG07561	S	-
BGIOSGA029145	8	29502229	29502936	+	708	-	-	-	transcript_id=BGIOSGA029145-TA"	virNOG07561	S	-
BGIOSGA029147	8	29511138	29511845	+	708	-	-	-	transcript_id=BGIOSGA029147-TA"	virNOG29272;virNOG07561	S	-
BGIOSGA029152	8	29524112	29524819	+	708	-	-	-	transcript_id=BGIOSGA029152-TA"	-	-	-
BGIOSGA029197	8	30011356	30016281	+	1443	-	GO:0004180;GO:0004185;GO:0004185;GO:0004185;GO:0006508;GO:0006508;GO:0006508;GO:0008233;GO:0016787;	K09646	Carboxypeptidase[Source:UniProtKB/TrEMBL;Acc:A2YY50]	virNOG06156	O	sp|Q67Y83|SCP51_ARATH Serine carboxypeptidase-like 51 OS=Arabidopsis thaliana GN=SCPL51 PE=2 SV=2
BGIOSGA029235	9	21626620	21628435	-	1587	-	-	-	transcript_id=BGIOSGA029235-TA"	virNOG15925	S	sp|Q9LX14|UFC_ARATH Protein UPSTREAM OF FLC OS=Arabidopsis thaliana GN=UFC PE=2 SV=1
BGIOSGA029239	9	21516704	21517818	-	327	-	-	K02975	transcript_id=BGIOSGA029239-TA"	COG4901;virNOG23592	J	sp|Q9T029|RS254_ARATH 40S ribosomal protein S25-4 OS=Arabidopsis thaliana GN=RPS25E PE=3 SV=1
BGIOSGA029244	9	21490202	21493709	-	1149	-	GO:0016788;GO:0016788;	-	transcript_id=BGIOSGA029244-TA"	virNOG12193	I	sp|Q9LZS7|GDL71_ARATH GDSL esterase/lipase At5g03610 OS=Arabidopsis thaliana GN=At5g03610 PE=2 SV=1
BGIOSGA029248	9	21418076	21419551	-	804	-	-	-	transcript_id=BGIOSGA029248-TA"	virNOG01707	T	-
BGIOSGA029299	9	20776221	20778652	-	1020	-	GO:0009651;GO:0009651;GO:0016020;GO:0016021;GO:0016021;	-	transcript_id=BGIOSGA029299-TA"	virNOG07783	C	sp|Q7DNC3|MPCP1_ARATH Mitochondrial phosphate carrier protein 1, mitochondrial OS=Arabidopsis thaliana GN=MPT1 PE=2 SV=1
BGIOSGA029325	9	20479361	20482261	-	1563	-	GO:0004497;GO:0004499;GO:0004499;GO:0016491;GO:0050660;GO:0050660;GO:0050661;GO:0050661;GO:0055114;GO:0055114;GO:0055114;	K00485	Flavin-containing monooxygenase[Source:UniProtKB/TrEMBL;Acc:B8BE50]	KOG1399;virNOG03038	Q	sp|Q9LMA1|FMO1_ARATH Probable flavin-containing monooxygenase 1 OS=Arabidopsis thaliana GN=FMO1 PE=2 SV=1
BGIOSGA029354	9	20063551	20065247	-	1101	-	GO:0006629;GO:0006629;GO:0016298;GO:0016298;GO:0016788;GO:0016788;	-	transcript_id=BGIOSGA029354-TA"	virNOG08428	I	sp|Q94CH6|EXL3_ARATH GDSL esterase/lipase EXL3 OS=Arabidopsis thaliana GN=EXL3 PE=2 SV=1
BGIOSGA029361	9	19972888	19978654	-	810	-	GO:0004601;GO:0004601;GO:0006979;GO:0006979;GO:0016020;GO:0016021;GO:0016021;GO:0020037;GO:0020037;GO:0055114;GO:0055114;GO:0098869;	K00434	transcript_id=BGIOSGA029361-TA"	COG0376;virNOG11018	RP	sp|Q6ZJJ1|APX4_ORYSJ Probable L-ascorbate peroxidase 4, peroxisomal OS=Oryza sativa subsp. japonica GN=APX4 PE=2 SV=1
BGIOSGA029381	9	19666837	19670905	-	1872	-	GO:0000160;GO:0000160;GO:0005515;GO:0005634;GO:0005634;	K12130	transcript_id=BGIOSGA029381-TA"	virNOG02322	K	sp|Q689G6|PRR95_ORYSJ Two-component response regulator-like PRR95 OS=Oryza sativa subsp. japonica GN=PRR95 PE=2 SV=1
BGIOSGA029383	9	19650238	19651930	-	825	SGR	GO:0009507;GO:0009507;GO:0009536;	K22013	Protein STAY-GREEN, chloroplastic[Source:UniProtKB/Swiss-Prot;Acc:A2Z3E5]	virNOG04586	S	sp|A2Z3E5|SGR_ORYSI Protein STAY-GREEN, chloroplastic OS=Oryza sativa subsp. indica GN=SGR PE=3 SV=1
BGIOSGA029388	9	19615510	19616533	-	948	-	-	-	transcript_id=BGIOSGA029388-TA"	virNOG14492	S	sp|Q9XGX0|SHI_ARATH Protein SHORT INTERNODES OS=Arabidopsis thaliana GN=SHI PE=1 SV=1
BGIOSGA029389	9	19592291	19593515	-	909	-	GO:0003676;GO:0003676;	-	transcript_id=BGIOSGA029389-TA"	virNOG21218	D	sp|Q652K6|OML6_ORYSJ Protein MEI2-like 6 OS=Oryza sativa subsp. japonica GN=ML6 PE=2 SV=1
BGIOSGA029390	9	19583883	19587038	-	864	-	-	-	transcript_id=BGIOSGA029390-TA"	virNOG01627;NOG00949	S	-
BGIOSGA029401	9	19376758	19379068	-	1122	-	GO:0003978;GO:0003978;GO:0006012;GO:0006012;GO:0016853;	K01784	transcript_id=BGIOSGA029401-TA"	virNOG02010	M	sp|Q652A8|UGE3_ORYSJ UDP-glucose 4-epimerase 3 OS=Oryza sativa subsp. japonica GN=UGE-3 PE=2 SV=1
BGIOSGA029416	9	19174204	19174944	-	741	DREB1H	GO:0003677;GO:0003677;GO:0003677;GO:0003700;GO:0003700;GO:0005634;GO:0005634;GO:0006351;GO:0006351;GO:0006355;GO:0006355;GO:0006355;	-	Dehydration-responsive element-binding protein 1H[Source:UniProtKB/Swiss-Prot;Acc:A2Z388]	virNOG13657	K	sp|Q0J090|DRE1H_ORYSJ Dehydration-responsive element-binding protein 1H OS=Oryza sativa subsp. japonica GN=DREB1H PE=3 SV=1
BGIOSGA029426	9	19046548	19047402	-	855	-	GO:0046983;GO:0046983;	-	transcript_id=BGIOSGA029426-TA"	virNOG17103;virNOG11825	K	sp|Q39204|MYC2_ARATH Transcription factor MYC2 OS=Arabidopsis thaliana GN=MYC2 PE=1 SV=2
BGIOSGA029455	9	18634978	18642567	-	1323	-	-	-	transcript_id=BGIOSGA029455-TA"	KOG1887	O	-
BGIOSGA029461	9	18492461	18494787	-	978	-	GO:0005515;GO:0005634;GO:0005634;	-	transcript_id=BGIOSGA029461-TA"	virNOG15439	R	sp|O22800|COL14_ARATH Zinc finger protein CONSTANS-LIKE 14 OS=Arabidopsis thaliana GN=COL14 PE=1 SV=2
BGIOSGA029476	9	18274753	18279042	-	1893	-	GO:0003993;GO:0003993;GO:0003993;GO:0016311;GO:0016787;GO:0016787;GO:0016787;GO:0046872;GO:0046872;	K22390	Purple acid phosphatase[Source:UniProtKB/TrEMBL;Acc:B8BDB2]	virNOG00616	G	sp|Q5MAU8|PPA27_ARATH Probable inactive purple acid phosphatase 27 OS=Arabidopsis thaliana GN=PAP27 PE=2 SV=1
BGIOSGA029534	9	17638623	17641257	-	1077	-	GO:0003677;GO:0003677;	-	transcript_id=BGIOSGA029534-TA"	virNOG04950	S	sp|O22812|AHL10_ARATH AT-hook motif nuclear-localized protein 10 OS=Arabidopsis thaliana GN=AHL10 PE=1 SV=2
BGIOSGA029541	9	17592545	17595633	-	972	-	GO:0003677;GO:0003677;GO:0005634;GO:0005634;GO:0046872;GO:0046872;	-	transcript_id=BGIOSGA029541-TA"	virNOG15253	K	sp|A3C057|SPL17_ORYSJ Squamosa promoter-binding-like protein 17 OS=Oryza sativa subsp. japonica GN=SPL17 PE=2 SV=2
BGIOSGA029543	9	17579635	17582396	-	1503	-	GO:0004553;GO:0004553;GO:0005975;GO:0005975;	K01188	transcript_id=BGIOSGA029543-TA"	virNOG10470	G	sp|Q0J0N4|BGL30_ORYSJ Beta-glucosidase 30 OS=Oryza sativa subsp. japonica GN=BGLU30 PE=2 SV=1
BGIOSGA029572	9	17174842	17177286	-	1191	-	GO:0005515;	-	transcript_id=BGIOSGA029572-TA"	virNOG15671	O	sp|Q9M0N1|PUX10_ARATH Plant UBX domain-containing protein 10 OS=Arabidopsis thaliana GN=PUX10 PE=2 SV=1
BGIOSGA029574	9	17160243	17162921	-	1902	-	GO:0003677;GO:0003700;GO:0003700;GO:0005634;GO:0005634;GO:0006351;GO:0006351;GO:0006355;GO:0006355;GO:0006355;GO:0043565;GO:0043565;	K18835	transcript_id=BGIOSGA029574-TA"	virNOG06163	S	sp|O65590|WRK34_ARATH Probable WRKY transcription factor 34 OS=Arabidopsis thaliana GN=WRKY34 PE=2 SV=1
BGIOSGA029591	9	16866332	16869304	-	1539	-	GO:0005975;GO:0006004;GO:0006004;GO:0016740;GO:0016757;GO:0016757;	-	transcript_id=BGIOSGA029591-TA"	virNOG13232	S	sp|Q4V398|OFT34_ARATH O-fucosyltransferase 34 OS=Arabidopsis thaliana GN=OFUT34 PE=2 SV=1
BGIOSGA029593	9	16826574	16828521	-	1893	-	GO:0016301;GO:0016310;	-	transcript_id=BGIOSGA029593-TA"	virNOG05046	T	sp|Q9SI52|P4KG7_ARATH Phosphatidylinositol 4-kinase gamma 7 OS=Arabidopsis thaliana GN=PI4KG7 PE=1 SV=2
BGIOSGA029627	9	16110060	16111034	-	975	-	GO:0008152;GO:0008152;GO:0016787;GO:0016787;	-	transcript_id=BGIOSGA029627-TA"	virNOG11617	V	sp|Q5NUF4|HIDM_GLYEC 2-hydroxyisoflavanone dehydratase OS=Glycyrrhiza echinata GN=HIDM PE=1 SV=1
BGIOSGA029630	9	16062297	16063643	-	339	-	-	-	transcript_id=BGIOSGA029630-TA"	-	-	-
BGIOSGA029631	9	16037545	16042041	-	1278	-	GO:0003824;GO:0003824;GO:0004722;GO:0004722;GO:0006470;GO:0006470;	K17500	transcript_id=BGIOSGA029631-TA"	virNOG15506	T	sp|Q67J17|P2C69_ORYSJ Probable protein phosphatase 2C 69 OS=Oryza sativa subsp. japonica GN=Os09g0459600 PE=2 SV=1
BGIOSGA029636	9	15842997	15844187	-	1191	-	-	-	transcript_id=BGIOSGA029636-TA"	virNOG03918	S	-
BGIOSGA029671	9	15081193	15082149	-	825	-	GO:0016020;GO:0016021;GO:0016021;	-	transcript_id=BGIOSGA029671-TA"	virNOG02717	S	-
BGIOSGA029690	9	14768688	14774076	-	2901	-	GO:0005515;	K15340	transcript_id=BGIOSGA029690-TA"	virNOG11840	AL	sp|Q38961|SNM1_ARATH DNA cross-link repair protein SNM1 OS=Arabidopsis thaliana GN=SNM1 PE=2 SV=1
BGIOSGA029699	9	14477309	14480265	-	963	-	GO:0004842;GO:0005634;GO:0005829;GO:0009737;GO:0009788;GO:0016567;	K16274	transcript_id=BGIOSGA029699-TA"	virNOG10331	O	sp|Q8RXD3|AIP2_ARATH E3 ubiquitin-protein ligase AIP2 OS=Arabidopsis thaliana GN=AIP2 PE=1 SV=1
BGIOSGA029728	9	14015131	14015364	-	234	-	GO:0046983;	-	transcript_id=BGIOSGA029728-TA"	virNOG24796	R	-
BGIOSGA029793	9	12690977	12691637	-	309	-	GO:0000786;GO:0000786;GO:0003677;GO:0003677;GO:0003677;GO:0005634;GO:0005634;GO:0005634;GO:0005694;GO:0006334;GO:0006334;	-	transcript_id=BGIOSGA029793-TA"	virNOG22832;virNOG21236	RB	sp|Q9FYS5|HMGYA_MAIZE HMG-Y-related protein A OS=Zea mays GN=HMGIY2 PE=1 SV=1
BGIOSGA029821	9	11975223	11978812	-	1266	-	GO:0004476;GO:0004476;GO:0004476;GO:0005975;GO:0005975;GO:0008270;GO:0008270;GO:0009298;GO:0009298;GO:0016853;GO:0046872;	K01809	Mannose-6-phosphate isomerase[Source:UniProtKB/TrEMBL;Acc:A2Z0W7]	virNOG02977	G	sp|Q9M884|MPI1_ARATH Mannose-6-phosphate isomerase 1 OS=Arabidopsis thaliana GN=PMI1 PE=1 SV=1
BGIOSGA029859	9	11229082	11229261	-	180	-	-	-	transcript_id=BGIOSGA029859-TA"	virNOG02570	T	sp|Q9LZV7|PXC2_ARATH Leucine-rich repeat receptor-like protein kinase PXC2 OS=Arabidopsis thaliana GN=PXC2 PE=2 SV=1
BGIOSGA029864	9	11155149	11157070	-	738	-	-	-	transcript_id=BGIOSGA029864-TA"	-	-	-
BGIOSGA030019	9	7413198	7414151	-	954	-	GO:0003677;GO:0003677;GO:0003677;GO:0003700;GO:0003700;GO:0005634;GO:0005634;GO:0006351;GO:0006351;GO:0006355;GO:0006355;GO:0006355;	-	transcript_id=BGIOSGA030019-TA"	virNOG12855	S	sp|Q9CA27|EF118_ARATH Ethylene-responsive transcription factor ERF118 OS=Arabidopsis thaliana GN=ERF118 PE=2 SV=1
BGIOSGA030047	9	6617289	6617714	-	165	-	-	-	transcript_id=BGIOSGA030047-TA"	-	-	-
BGIOSGA030064	9	5977499	5981084	-	747	-	GO:0009507;GO:0009507;	-	transcript_id=BGIOSGA030064-TA"	virNOG06167	G	sp|Q94BY1|Y3515_ARATH Uncharacterized protein At3g52155, chloroplastic OS=Arabidopsis thaliana GN=At3g52155 PE=2 SV=1
BGIOSGA030081	9	5553703	5558722	-	921	-	GO:0003676;GO:0003676;	-	transcript_id=BGIOSGA030081-TA"	virNOG33580	R	sp|Q8W031|ZWIP5_ARATH Zinc finger protein WIP5 OS=Arabidopsis thaliana GN=WIP5 PE=2 SV=1
BGIOSGA030082	9	5539354	5539872	-	519	-	-	-	transcript_id=BGIOSGA030082-TA"	KOG1721;virNOG33580	RK	sp|Q9SVY1|ZWIP2_ARATH Zinc finger protein WIP2 OS=Arabidopsis thaliana GN=WIP2 PE=1 SV=1
BGIOSGA030097	9	5147576	5149433	-	1530	-	GO:0004497;GO:0004497;GO:0005506;GO:0005506;GO:0016491;GO:0016705;GO:0016705;GO:0020037;GO:0020037;GO:0046872;GO:0055114;GO:0055114;GO:0055114;	-	transcript_id=BGIOSGA030097-TA"	COG2124;virNOG06822	Q	sp|A6YIH8|C7D55_HYOMU Premnaspirodiene oxygenase OS=Hyoscyamus muticus GN=CYP71D55 PE=1 SV=1
BGIOSGA030110	9	4856948	4857742	-	522	-	-	-	transcript_id=BGIOSGA030110-TA"	virNOG21945	S	sp|Q5PNZ7|HIP46_ARATH Heavy metal-associated isoprenylated plant protein 46 OS=Arabidopsis thaliana GN=HIPP46 PE=2 SV=1
BGIOSGA030154	9	3606616	3613062	-	1527	-	-	K10750	transcript_id=BGIOSGA030154-TA"	virNOG13838	B	sp|B2ZX90|FAS1_ORYSJ Chromatin assembly factor 1 subunit FSM OS=Oryza sativa subsp. japonica GN=FSM PE=2 SV=1
BGIOSGA030165	9	3370866	3373002	-	999	-	GO:0005515;	-	transcript_id=BGIOSGA030165-TA"	virNOG09277	R	sp|Q93XW5|NSP5_ARATH Nitrile-specifier protein 5 OS=Arabidopsis thaliana GN=NSP5 PE=2 SV=1
BGIOSGA030230	9	875953	879880	-	918	-	GO:0018024;GO:0018024;GO:0034968;	-	transcript_id=BGIOSGA030230-TA"	virNOG19851;virNOG21969	S	-
BGIOSGA030258	9	59094	60035	+	942	-	GO:0006355;GO:0006355;	-	transcript_id=BGIOSGA030258-TA"	virNOG26181;virNOG38540	S	-
BGIOSGA030266	9	186344	193355	+	1053	-	GO:0000413;GO:0003755;GO:0003755;GO:0016853;	-	Peptidylprolyl isomerase[Source:UniProtKB/TrEMBL;Acc:B8BCS8]	COG0545	O	sp|Q93ZG9|FKB53_ARATH Peptidyl-prolyl cis-trans isomerase FKBP53 OS=Arabidopsis thaliana GN=FKBP53 PE=1 SV=1
BGIOSGA030277	9	570988	571298	+	228	-	-	-	transcript_id=BGIOSGA030277-TA"	COG2801;virNOG27222	SL	-
BGIOSGA030333	9	2750339	2755422	+	3060	-	GO:0005515;GO:0005634;GO:0005634;GO:0061087;GO:0061087;	K11274	transcript_id=BGIOSGA030333-TA"	virNOG07430	R	sp|O13046|WDHD1_XENLA WD repeat and HMG-box DNA-binding protein 1 OS=Xenopus laevis GN=wdhd1 PE=1 SV=1
BGIOSGA030341	9	2834275	2834766	+	492	-	-	-	transcript_id=BGIOSGA030341-TA"	virNOG22116	O	sp|Q9CY62|RN181_MOUSE E3 ubiquitin-protein ligase RNF181 OS=Mus musculus GN=Rnf181 PE=1 SV=1
BGIOSGA030379	9	4080528	4082033	+	600	-	-	-	transcript_id=BGIOSGA030379-TA"	COG2801	L	-
BGIOSGA030384	9	4233190	4233920	+	642	-	-	-	transcript_id=BGIOSGA030384-TA"	-	-	-
BGIOSGA030386	9	4245457	4247469	+	1293	-	GO:0005515;	-	transcript_id=BGIOSGA030386-TA"	virNOG12147	R	-
BGIOSGA030404	9	4613781	4616588	+	2808	-	GO:0043531;GO:0043531;	K13457	transcript_id=BGIOSGA030404-TA"	virNOG05463;NOG81593;KOG4658	ZT	sp|Q39214|RPM1_ARATH Disease resistance protein RPM1 OS=Arabidopsis thaliana GN=RPM1 PE=1 SV=1
BGIOSGA030409	9	4907524	4908099	+	204	-	-	-	transcript_id=BGIOSGA030409-TA"	virNOG37596	R	-
BGIOSGA030423	9	5355799	5358813	+	720	-	GO:0009507;GO:0009534;GO:0009535;GO:0009535;	-	transcript_id=BGIOSGA030423-TA"	virNOG00378	P	sp|O48529|STR9_ARATH Rhodanese-like domain-containing protein 9, chloroplastic OS=Arabidopsis thaliana GN=STR9 PE=2 SV=1
BGIOSGA030444	9	5820476	5820796	+	321	-	-	-	transcript_id=BGIOSGA030444-TA"	lilNOG02874;virNOG00273;KOG1192	CG	sp|Q41819|IABG_MAIZE Indole-3-acetate beta-glucosyltransferase OS=Zea mays GN=IAGLU PE=1 SV=1
BGIOSGA030471	9	6762087	6766344	+	1746	-	GO:0003872;GO:0003872;GO:0006096;GO:0006096;GO:0061615;	K00895	transcript_id=BGIOSGA030471-TA"	virNOG31135	G	sp|Q41140|PFPA_RICCO Pyrophosphate--fructose 6-phosphate 1-phosphotransferase subunit alpha OS=Ricinus communis GN=PFP-ALPHA PE=3 SV=1
BGIOSGA030483	9	7185398	7187935	+	495	-	GO:0005819;GO:0005819;GO:0005874;GO:0005874;GO:0032147;GO:0032147;GO:0060236;GO:0060236;	-	transcript_id=BGIOSGA030483-TA"	virNOG00950;euNOG18256	S	sp|F4I2H7|TPX2_ARATH Protein TPX2 OS=Arabidopsis thaliana GN=TPX2 PE=1 SV=1
BGIOSGA030493	9	7511320	7520737	+	4530	-	GO:0043531;GO:0043531;	-	transcript_id=BGIOSGA030493-TA"	KOG4658	T	sp|Q9LRR4|R13L1_ARATH Putative disease resistance RPP13-like protein 1 OS=Arabidopsis thaliana GN=RPPL1 PE=3 SV=1
BGIOSGA030498	9	7656923	7664074	+	2733	-	GO:0005515;GO:0016020;GO:0016021;GO:0016021;	-	transcript_id=BGIOSGA030498-TA"	KOG0504;virNOG00724;COG0666	R	sp|Q9C7A2|ITN1_ARATH Ankyrin repeat-containing protein ITN1 OS=Arabidopsis thaliana GN=ITN1 PE=1 SV=1
BGIOSGA030503	9	8018259	8019874	+	1215	-	GO:0005515;GO:0016020;GO:0016021;GO:0016021;	-	transcript_id=BGIOSGA030503-TA"	KOG0504	R	sp|Q8LPS2|ACD6_ARATH Protein ACCELERATED CELL DEATH 6 OS=Arabidopsis thaliana GN=ACD6 PE=1 SV=1
BGIOSGA030536	9	8877528	8880757	+	2172	-	GO:0004672;GO:0004672;GO:0005524;GO:0005524;GO:0006468;GO:0006468;GO:0016020;GO:0016021;GO:0016021;GO:0030246;GO:0030246;	-	transcript_id=BGIOSGA030536-TA"	virNOG14597	T	sp|Q9LXA5|LRK91_ARATH L-type lectin-domain containing receptor kinase IX.1 OS=Arabidopsis thaliana GN=LECRK91 PE=1 SV=1
BGIOSGA030539	9	9000229	9001480	+	831	-	GO:0005515;	-	transcript_id=BGIOSGA030539-TA"	KOG0504;virNOG14294;KOG1237	RE	sp|P0DJE3|LATA_LATHE Alpha-latrotoxin-Lhe1a OS=Latrodectus hesperus PE=1 SV=2
BGIOSGA030546	9	9099663	9101979	+	1269	-	GO:0000166;GO:0004672;GO:0004672;GO:0004674;GO:0004674;GO:0005524;GO:0005524;GO:0005524;GO:0006468;GO:0006468;	-	transcript_id=BGIOSGA030546-TA"	euNOG04455;COG0515	T	sp|Q2QRN7|CHARK_ORYSJ Probable kinase CHARK OS=Oryza sativa subsp. japonica GN=CHARK PE=2 SV=1
BGIOSGA030568	9	9430036	9434264	+	1407	-	GO:0000781;GO:0000781;GO:0004402;GO:0004402;GO:0005634;GO:0005634;GO:0005634;GO:0005829;GO:0005829;GO:0006325;GO:0006325;GO:0006348;GO:0006348;GO:0010485;GO:0010485;GO:0016573;GO:0016573;GO:0043967;	K11303	transcript_id=BGIOSGA030568-TA"	virNOG05571	B	sp|Q6ES10|HAT1_ORYSJ Probable histone acetyltransferase type B catalytic subunit OS=Oryza sativa subsp. japonica GN=HATB PE=2 SV=1
BGIOSGA030613	9	10443496	10446597	+	3102	-	GO:0043531;GO:0043531;	-	transcript_id=BGIOSGA030613-TA"	KOG4658	T	sp|Q7XA40|RGA3_SOLBU Putative disease resistance protein RGA3 OS=Solanum bulbocastanum GN=RGA3 PE=2 SV=2
BGIOSGA030618	9	10580152	10580746	+	513	-	-	-	transcript_id=BGIOSGA030618-TA"	virNOG22451	S	sp|Q8LGS1|MARD1_ARATH Protein MARD1 OS=Arabidopsis thaliana GN=MARD1 PE=2 SV=2
BGIOSGA030623	9	10664701	10669371	+	2061	-	-	-	transcript_id=BGIOSGA030623-TA"	virNOG02139;virNOG03617	S	sp|Q93YU8|NRG2_ARATH Nitrate regulatory gene2 protein OS=Arabidopsis thaliana GN=NRG2 PE=1 SV=1
BGIOSGA030634	9	10855454	10856361	+	615	-	-	-	transcript_id=BGIOSGA030634-TA"	KOG1330;virNOG03355	G	-
BGIOSGA030635	9	10867273	10868100	+	687	-	GO:0016020;GO:0016021;GO:0016021;	-	transcript_id=BGIOSGA030635-TA"	KOG1330;virNOG03355	G	-
BGIOSGA030690	9	11797084	11799093	+	1167	-	GO:0005515;	-	transcript_id=BGIOSGA030690-TA"	virNOG02774;virNOG13065	R	sp|Q9LZ15|FBL78_ARATH Putative F-box/LRR-repeat protein At5g02700 OS=Arabidopsis thaliana GN=At5g02700 PE=4 SV=1
BGIOSGA030753	9	13346652	13347825	+	339	-	-	-	transcript_id=BGIOSGA030753-TA"	virNOG22349	R	sp|Q6NMQ7|GASA6_ARATH Gibberellin-regulated protein 6 OS=Arabidopsis thaliana GN=GASA6 PE=3 SV=1
BGIOSGA030757	9	13404292	13410082	+	1536	-	GO:0005215;GO:0005215;GO:0005886;GO:0005886;GO:0012505;GO:0016020;GO:0016020;GO:0016020;GO:0016021;GO:0016021;GO:0016021;GO:0022857;GO:0022857;GO:0042882;GO:0042900;GO:0055085;GO:0055085;GO:0090406;	-	transcript_id=BGIOSGA030757-TA"	virNOG07299	R	sp|O04249|STP7_ARATH Sugar transport protein 7 OS=Arabidopsis thaliana GN=STP7 PE=1 SV=1
BGIOSGA030803	9	14150104	14150908	+	312	-	-	-	transcript_id=BGIOSGA030803-TA"	-	-	-
BGIOSGA030807	9	14265192	14275372	+	2874	-	GO:0004970;GO:0004970;GO:0006811;GO:0016020;GO:0016020;GO:0016020;GO:0016021;GO:0016021;GO:0035235;	K05387	Glutamate receptor[Source:UniProtKB/TrEMBL;Acc:B8BFC6]	virNOG13332	TPE	sp|Q9C5V5|GLR28_ARATH Glutamate receptor 2.8 OS=Arabidopsis thaliana GN=GLR2.8 PE=2 SV=2
BGIOSGA030816	9	14492001	14494715	+	1200	-	GO:0003677;GO:0003677;GO:0003677;GO:0003700;GO:0003700;GO:0005634;GO:0005634;GO:0006351;GO:0006351;GO:0006355;GO:0006355;GO:0006355;	K09286	transcript_id=BGIOSGA030816-TA"	virNOG03094	K	sp|Q6K7E6|ERF1_ORYSJ Ethylene-responsive transcription factor 1 OS=Oryza sativa subsp. japonica GN=EREBP1 PE=1 SV=1
BGIOSGA030845	9	14959887	14962307	+	1956	-	GO:0016020;GO:0016021;GO:0016021;	-	transcript_id=BGIOSGA030845-TA"	virNOG04164	R	sp|Q681K7|GEX1_ARATH Protein GAMETE EXPRESSED 1 OS=Arabidopsis thaliana GN=GEX1 PE=1 SV=1
BGIOSGA030858	9	15147788	15148207	+	420	-	GO:0016020;GO:0016021;GO:0016021;	-	transcript_id=BGIOSGA030858-TA"	virNOG24212	S	-
BGIOSGA030867	9	15331500	15336029	+	2124	-	GO:0006811;GO:0006813;GO:0015079;GO:0015079;GO:0015079;GO:0016020;GO:0016020;GO:0016020;GO:0016021;GO:0016021;GO:0071805;GO:0071805;	-	Potassium transporter[Source:UniProtKB/TrEMBL;Acc:B8BCL5]	virNOG00807	P	sp|Q67UC7|HAK17_ORYSJ Probable potassium transporter 17 OS=Oryza sativa subsp. japonica GN=HAK17 PE=2 SV=2
BGIOSGA030868	9	15342619	15344402	+	1122	-	-	-	transcript_id=BGIOSGA030868-TA"	virNOG17366	S	sp|Q6NLW5|XRI1_ARATH Protein XRI1 OS=Arabidopsis thaliana GN=XRI1 PE=1 SV=2
BGIOSGA030883	9	15615490	15618571	+	1206	-	-	-	transcript_id=BGIOSGA030883-TA"	virNOG10408	R	sp|Q67UE8|LYP4_ORYSJ LysM domain-containing GPI-anchored protein LYP4 OS=Oryza sativa subsp. japonica GN=LYP4 PE=1 SV=1
BGIOSGA030924	9	16138306	16141401	+	1134	-	GO:0003676;GO:0003676;GO:0003723;GO:0003723;	-	transcript_id=BGIOSGA030924-TA"	COG0724;virNOG05802	AR	sp|Q9SX80|R47CP_ARATH Polyadenylate-binding protein RBP47C&apos; OS=Arabidopsis thaliana GN=RBP47C&apos; PE=2 SV=1
BGIOSGA030925	9	16167708	16172325	+	1944	-	-	-	transcript_id=BGIOSGA030925-TA"	virNOG07137	S	-
BGIOSGA030945	9	16709297	16714051	+	2166	-	GO:0000166;GO:0005524;GO:0005524;GO:0005524;GO:0016020;GO:0016020;GO:0016020;GO:0016021;GO:0016021;GO:0016887;GO:0016887;	-	transcript_id=BGIOSGA030945-TA"	virNOG06274	Q	sp|Q8RXN0|AB11G_ARATH ABC transporter G family member 11 OS=Arabidopsis thaliana GN=ABCG11 PE=1 SV=1
BGIOSGA030954	9	16795163	16797391	+	1287	-	GO:0046983;GO:0046983;	-	transcript_id=BGIOSGA030954-TA"	virNOG08109	K	sp|Q9CAA9|BH049_ARATH Transcription factor bHLH49 OS=Arabidopsis thaliana GN=BHLH49 PE=1 SV=1
BGIOSGA030970	9	17043173	17045080	+	1908	-	GO:0005515;	-	transcript_id=BGIOSGA030970-TA"	COG4886;virNOG09096	ST	sp|C0LGR3|RGI3_ARATH LRR receptor-like serine/threonine-protein kinase OS=Arabidopsis thaliana GN=RGI3 PE=1 SV=1
BGIOSGA030972	9	17049213	17052243	+	1413	-	-	-	transcript_id=BGIOSGA030972-TA"	NOG52693;virNOG16420	S	sp|F4I1X0|HIP41_ARATH Heavy metal-associated isoprenylated plant protein 41 OS=Arabidopsis thaliana GN=HIPP41 PE=3 SV=1
BGIOSGA030980	9	17125882	17127415	+	795	-	-	-	transcript_id=BGIOSGA030980-TA"	virNOG21475	R	sp|Q69QR8|BURPF_ORYSJ BURP domain-containing protein 15 OS=Oryza sativa subsp. japonica GN=BURP15 PE=2 SV=1
BGIOSGA030983	9	17154771	17157725	+	2955	-	GO:0043531;GO:0043531;	-	transcript_id=BGIOSGA030983-TA"	virNOG27402;virNOG00123	R	-
BGIOSGA031005	9	17429592	17430086	+	495	SAP1	GO:0003677;GO:0003677;GO:0008270;GO:0008270;GO:0046872;	-	Zinc finger A20 and AN1 domain-containing stress-associated protein 1 [Source:UniProtKB/Swiss-Prot;Acc:A2Z2J6]	virNOG20703	R	sp|A3C039|SAP1_ORYSJ Zinc finger A20 and AN1 domain-containing stress-associated protein 1 OS=Oryza sativa subsp. japonica GN=SAP1 PE=2 SV=2
BGIOSGA031008	9	17490339	17492437	+	1203	-	GO:0046983;GO:0046983;	-	transcript_id=BGIOSGA031008-TA"	virNOG15971	K	sp|Q66GR3|BH130_ARATH Transcription factor bHLH130 OS=Arabidopsis thaliana GN=BHLH130 PE=1 SV=1
BGIOSGA031009	9	17519554	17521702	+	1371	-	-	-	transcript_id=BGIOSGA031009-TA"	poaNOG00729;virNOG13605	S	-
BGIOSGA031010	9	17524455	17527294	+	1413	-	-	-	transcript_id=BGIOSGA031010-TA"	virNOG01132	S	-
BGIOSGA031011	9	17551554	17552164	+	267	-	-	-	transcript_id=BGIOSGA031011-TA"	-	-	-
BGIOSGA031022	9	17849979	17853399	+	1002	-	GO:0016020;GO:0016021;GO:0016021;	-	transcript_id=BGIOSGA031022-TA"	KOG0752;virNOG02737	C	sp|Q9LJX5|BRTL1_ARATH Probable mitochondrial adenine nucleotide transporter BTL1 OS=Arabidopsis thaliana GN=At3g20240 PE=2 SV=1
BGIOSGA031024	9	17879084	17883640	+	1341	-	GO:0016020;GO:0016021;GO:0016021;	-	transcript_id=BGIOSGA031024-TA"	virNOG02999	R	-
BGIOSGA031055	9	18332012	18336810	+	1479	-	GO:0003677;GO:0003677;GO:0005634;GO:0005634;GO:0046872;GO:0046872;	-	transcript_id=BGIOSGA031055-TA"	virNOG07568	K	sp|Q0J0K1|SPL18_ORYSJ Squamosa promoter-binding-like protein 18 OS=Oryza sativa subsp. japonica GN=SPL18 PE=2 SV=1
BGIOSGA031225	9	20646906	20647787	+	630	-	-	-	transcript_id=BGIOSGA031225-TA"	-	-	-
BGIOSGA031334	10	22066144	22067955	-	1056	-	-	-	transcript_id=BGIOSGA031334-TA"	virNOG10997	S	-
BGIOSGA031398	10	21197646	21198608	-	963	-	GO:0016020;GO:0016021;GO:0016021;	-	transcript_id=BGIOSGA031398-TA"	virNOG16721	S	-
BGIOSGA031408	10	21095451	21097752	-	894	-	GO:0005515;GO:0005634;GO:0005634;	-	transcript_id=BGIOSGA031408-TA"	virNOG14695	S	sp|E5RQA1|GHD7_ORYSJ Transcription factor GHD7 OS=Oryza sativa subsp. japonica GN=GHD7 PE=1 SV=1
BGIOSGA031410	10	21077615	21079723	-	411	-	-	-	transcript_id=BGIOSGA031410-TA"	virNOG05489;NOG11376;KOG2981	RU	sp|Q0WWQ1|ATG3_ARATH Autophagy-related protein 3 OS=Arabidopsis thaliana GN=ATG3 PE=1 SV=2
BGIOSGA031429	10	20836033	20837124	-	816	-	GO:0005576;GO:0005576;GO:0019953;GO:0019953;	-	transcript_id=BGIOSGA031429-TA"	virNOG12257;virNOG15339;virNOG16239	SR	sp|Q7XCA7|EXPB6_ORYSJ Expansin-B6 OS=Oryza sativa subsp. japonica GN=EXPB6 PE=2 SV=1
BGIOSGA031430	10	20815198	20816277	-	1080	-	GO:0003676;GO:0003676;	-	transcript_id=BGIOSGA031430-TA"	virNOG16426	K	sp|Q9M202|ZAT9_ARATH Zinc finger protein ZAT9 OS=Arabidopsis thaliana GN=ZAT9 PE=2 SV=1
BGIOSGA031434	10	20768421	20772191	-	1707	-	GO:0016020;GO:0016020;GO:0016020;GO:0016021;GO:0016021;GO:0022857;GO:0022857;GO:0055085;GO:0055085;	-	transcript_id=BGIOSGA031434-TA"	virNOG09195	P	sp|Q05085|PTR7_ARATH Protein NRT1/ PTR FAMILY 6.3 OS=Arabidopsis thaliana GN=NPF6.3 PE=1 SV=1
BGIOSGA031471	10	20322288	20326488	-	1566	-	GO:0004842;GO:0004842;GO:0005515;GO:0005634;GO:0005634;GO:0016567;GO:0016567;GO:0036297;GO:0036297;	K15691	transcript_id=BGIOSGA031471-TA"	virNOG03848	O	sp|D2HWM5|RFWD3_AILME E3 ubiquitin-protein ligase RFWD3 OS=Ailuropoda melanoleuca GN=RFWD3 PE=3 SV=1
BGIOSGA031475	10	20237140	20238256	-	837	-	GO:0005515;	K00799	transcript_id=BGIOSGA031475-TA"	virNOG11036	O	sp|O80852|GSTF9_ARATH Glutathione S-transferase F9 OS=Arabidopsis thaliana GN=GSTF9 PE=1 SV=1
BGIOSGA031514	10	19452132	19453044	-	804	-	-	-	transcript_id=BGIOSGA031514-TA"	-	-	-
BGIOSGA031556	10	18830652	18831664	-	900	-	GO:0000166;GO:0004672;GO:0004672;GO:0004674;GO:0004674;GO:0005524;GO:0005524;GO:0005524;GO:0006468;GO:0006468;	-	transcript_id=BGIOSGA031556-TA"	virNOG07632	T	sp|P0DKI6|Y1332_ARATH Probable receptor-like protein kinase At1g33260 OS=Arabidopsis thaliana GN=At1g33260 PE=2 SV=1
BGIOSGA031561	10	18737054	18743106	-	930	-	GO:0005886;GO:0006833;GO:0010036;GO:0015105;GO:0015105;GO:0015250;GO:0015250;GO:0015267;GO:0015267;GO:0015700;GO:0016020;GO:0016020;GO:0016020;GO:0016021;GO:0016021;GO:0016328;GO:0016328;GO:0035445;GO:0046685;GO:0046685;GO:0046713;GO:0046715;GO:0046715;GO:0055085;GO:0055085;GO:0080029;GO:0080029;	K09874	transcript_id=BGIOSGA031561-TA"	virNOG08598	G	sp|Q0IWF3|NIP31_ORYSJ Aquaporin NIP3-1 OS=Oryza sativa subsp. japonica GN=NIP3-1 PE=2 SV=2
BGIOSGA031610	10	18028217	18030156	-	885	-	GO:0003677;GO:0003677;	-	transcript_id=BGIOSGA031610-TA"	virNOG18071	K	sp|F4JSU0|MYB87_ARATH Transcription factor MYB87 OS=Arabidopsis thaliana GN=MYB87 PE=2 SV=1
BGIOSGA031611	10	17978220	17980217	-	999	-	GO:0005515;GO:0005874;GO:0005874;GO:0008017;GO:0008017;	K10436	transcript_id=BGIOSGA031611-TA"	virNOG06950	Z	sp|Q9FGQ6|EB1C_ARATH Microtubule-associated protein RP/EB family member 1C OS=Arabidopsis thaliana GN=EB1C PE=1 SV=1
BGIOSGA031612	10	17968821	17970817	-	999	-	GO:0005515;GO:0005874;GO:0005874;GO:0008017;GO:0008017;	K10436	transcript_id=BGIOSGA031612-TA"	virNOG06950	Z	sp|Q9FGQ6|EB1C_ARATH Microtubule-associated protein RP/EB family member 1C OS=Arabidopsis thaliana GN=EB1C PE=1 SV=1
BGIOSGA031654	10	17426827	17427795	-	645	-	-	-	transcript_id=BGIOSGA031654-TA"	virNOG15458	S	sp|Q9FMW4|GEML8_ARATH Putative GEM-like protein 8 OS=Arabidopsis thaliana GN=At5g23370 PE=3 SV=1
BGIOSGA031718	10	16005708	16009127	-	3420	-	GO:0005515;	-	transcript_id=BGIOSGA031718-TA"	virNOG06621;virNOG05699;COG4886	ST	sp|Q9LP24|Y1571_ARATH Probable leucine-rich repeat receptor-like protein kinase At1g35710 OS=Arabidopsis thaliana GN=At1g35710 PE=2 SV=1
BGIOSGA031745	10	15717973	15719780	-	690	-	GO:0005515;	-	transcript_id=BGIOSGA031745-TA"	virNOG04031;KOG0772;poaNOG15008	R	sp|Q0VA16|WDR70_XENTR WD repeat-containing protein 70 OS=Xenopus tropicalis GN=wdr70 PE=2 SV=1
BGIOSGA031772	10	15418256	15419382	-	576	-	-	-	transcript_id=BGIOSGA031772-TA"	virNOG14294	R	-
BGIOSGA031835	10	14378685	14381917	-	753	-	-	-	transcript_id=BGIOSGA031835-TA"	virNOG11572;KOG1192	CG	sp|Q9SJL0|U86A1_ARATH UDP-glycosyltransferase 86A1 OS=Arabidopsis thaliana GN=UGT86A1 PE=2 SV=1
BGIOSGA031894	10	13323134	13326320	-	1263	-	-	-	transcript_id=BGIOSGA031894-TA"	virNOG22817	S	sp|Q8LGS1|MARD1_ARATH Protein MARD1 OS=Arabidopsis thaliana GN=MARD1 PE=2 SV=2
BGIOSGA031909	10	13087671	13089705	-	651	-	GO:0005506;GO:0005506;GO:0005634;GO:0005634;GO:0005737;GO:0005737;GO:0008652;GO:0009086;GO:0010309;GO:0010309;GO:0010309;GO:0016491;GO:0016491;GO:0016491;GO:0019509;GO:0019509;GO:0019509;GO:0046872;GO:0051213;GO:0055114;GO:0055114;GO:0055114;	K08967	1,2-dihydroxy-3-keto-5-methylthiopentenedioxygenase [Source:UniProtKB/TrEMBL;Acc:B8BGV6]	virNOG15347;COG1791	SE	sp|A1L4T4|MTND1_ORYSJ 1,2-dihydroxy-3-keto-5-methylthiopentene dioxygenase 1 OS=Oryza sativa subsp. japonica GN=ARD1 PE=2 SV=1
BGIOSGA031911	10	13071731	13074840	-	1431	-	GO:0003676;GO:0003676;	-	transcript_id=BGIOSGA031911-TA"	virNOG07664	R	sp|Q944L3|IDD9_ARATH Protein indeterminate-domain 9 OS=Arabidopsis thaliana GN=IDD9 PE=2 SV=1
BGIOSGA031936	10	12650400	12651728	-	834	-	-	-	transcript_id=BGIOSGA031936-TA"	virNOG06327	R	sp|P50699|TLPH_ARATH Thaumatin-like protein OS=Arabidopsis thaliana GN=At1g18250 PE=2 SV=2
BGIOSGA031963	10	12016023	12018422	-	1008	-	GO:0003677;GO:0003677;GO:0005664;GO:0005664;GO:0006260;GO:0006260;GO:0009744;GO:0048527;	K02605	transcript_id=BGIOSGA031963-TA"	virNOG02278;KOG2538	L	sp|Q0IY07|ORC3_ORYSJ Origin of replication complex subunit 3 OS=Oryza sativa subsp. japonica GN=ORC3 PE=2 SV=1
BGIOSGA031964	10	12002463	12005444	-	957	-	GO:0003677;GO:0003677;GO:0005664;GO:0005664;GO:0006260;GO:0006260;	K02605	transcript_id=BGIOSGA031964-TA"	virNOG02278;KOG2538	L	sp|Q0IY07|ORC3_ORYSJ Origin of replication complex subunit 3 OS=Oryza sativa subsp. japonica GN=ORC3 PE=2 SV=1
BGIOSGA032010	10	11246710	11248832	-	645	-	-	-	transcript_id=BGIOSGA032010-TA"	virNOG24390	S	-
BGIOSGA032034	10	10505493	10513210	-	1500	-	GO:0004497;GO:0004497;GO:0005506;GO:0005506;GO:0016020;GO:0016021;GO:0016021;GO:0016491;GO:0016705;GO:0016705;GO:0020037;GO:0020037;GO:0046872;GO:0055114;GO:0055114;GO:0055114;	-	transcript_id=BGIOSGA032034-TA"	virNOG07769	Q	sp|Q5VRM7|KAO_ORYSJ Ent-kaurenoic acid oxidase OS=Oryza sativa subsp. japonica GN=KAO PE=1 SV=1
BGIOSGA032037	10	10442460	10446742	-	651	-	GO:0003924;GO:0003924;GO:0005525;GO:0005525;	K07904	transcript_id=BGIOSGA032037-TA"	virNOG01182	U	sp|Q40522|RB11D_TOBAC Ras-related protein Rab11D OS=Nicotiana tabacum GN=RAB11D PE=2 SV=1
BGIOSGA032130	10	7749609	7753474	-	1311	-	GO:0008152;GO:0008152;GO:0016740;GO:0016758;GO:0016758;	-	transcript_id=BGIOSGA032130-TA"	virNOG05850	CG	sp|Q9SGA8|U83A1_ARATH UDP-glycosyltransferase 83A1 OS=Arabidopsis thaliana GN=UGT83A1 PE=2 SV=1
BGIOSGA032147	10	7300320	7300544	-	225	-	-	-	transcript_id=BGIOSGA032147-TA"	KOG4658;virNOG03362	T	-
BGIOSGA032176	10	6288628	6289568	-	831	-	-	-	transcript_id=BGIOSGA032176-TA"	virNOG23855	R	-
BGIOSGA032179	10	6259737	6262459	-	1056	-	GO:0000139;GO:0000139;GO:0005794;GO:0015018;GO:0015018;GO:0016020;GO:0016020;GO:0016020;GO:0016021;GO:0016021;GO:0016740;GO:0071555;GO:0071555;	K20869	Glycosyltransferases[Source:UniProtKB/TrEMBL;Acc:A2Z5S9]	virNOG03238;poaNOG09881	O	sp|Q8S626|GT102_ORYSJ Probable glucuronosyltransferase Os10g0205300 OS=Oryza sativa subsp. japonica GN=Os10g0205300 PE=2 SV=1
BGIOSGA032186	10	5982228	5988536	-	1089	-	GO:0016020;GO:0016020;GO:0016020;GO:0016021;GO:0016021;GO:0016021;GO:0022857;GO:0022857;GO:0055085;	-	WAT1-related protein[Source:UniProtKB/TrEMBL;Acc:B8BG34]	virNOG00377	S	sp|Q9FGG3|WTR45_ARATH WAT1-related protein At5g64700 OS=Arabidopsis thaliana GN=At5g64700 PE=2 SV=1
BGIOSGA032200	10	5454771	5457504	-	2103	-	GO:0016020;GO:0016021;GO:0016021;	-	transcript_id=BGIOSGA032200-TA"	virNOG08832	S	-
BGIOSGA032230	10	4587518	4591383	-	1173	-	GO:0005509;GO:0005509;	-	transcript_id=BGIOSGA032230-TA"	virNOG03475	R	-
BGIOSGA032246	10	3998763	4002372	-	1551	-	GO:0000719;GO:0000719;GO:0003904;GO:0003904;GO:0003904;GO:0003913;GO:0006281;GO:0006281;GO:0006281;GO:0009650;GO:0009650;GO:0009650;GO:0016020;GO:0016021;GO:0016021;GO:0071949;GO:0071949;	K01669	transcript_id=BGIOSGA032246-TA"	virNOG03544	L	sp|Q6F6A2|PHR_ORYSJ Deoxyribodipyrimidine photo-lyase OS=Oryza sativa subsp. japonica GN=PHR PE=1 SV=1
BGIOSGA032286	10	2698245	2699715	-	906	-	-	-	transcript_id=BGIOSGA032286-TA"	virNOG22317	R	sp|Q9SKP9|PRP2_ARATH Proline-rich protein 2 OS=Arabidopsis thaliana GN=PRP2 PE=2 SV=1
BGIOSGA032298	10	2348641	2349108	-	468	-	-	-	transcript_id=BGIOSGA032298-TA"	-	-	-
BGIOSGA032369	10	1111278	1112485	-	1101	-	GO:0008168;GO:0008168;GO:0008168;GO:0008171;GO:0008171;GO:0016740;GO:0032259;GO:0046983;GO:0046983;	K22588	transcript_id=BGIOSGA032369-TA"	virNOG10839	R	sp|Q8VWJ6|ASMT2_ORYSJ Acetylserotonin O-methyltransferase 2 OS=Oryza sativa subsp. japonica GN=ASMT2 PE=1 SV=1
BGIOSGA032372	10	1032690	1036258	-	948	-	GO:0004553;GO:0004553;GO:0005576;GO:0005618;GO:0005618;GO:0005618;GO:0005975;GO:0005975;GO:0006073;GO:0006073;GO:0008152;GO:0010411;GO:0010411;GO:0016740;GO:0016762;GO:0016762;GO:0016762;GO:0016787;GO:0016798;GO:0042546;GO:0042546;GO:0048046;GO:0048046;GO:0048046;GO:0071555;GO:0071555;	K08235	Xyloglucan endotransglucosylase/hydrolase[Source:UniProtKB/TrEMBL;Acc:A2Z4J5]	virNOG08694	R	sp|Q38909|XTH28_ARATH Probable xyloglucan endotransglucosylase/hydrolase protein 28 OS=Arabidopsis thaliana GN=XTH28 PE=2 SV=1
BGIOSGA032393	10	539937	545897	-	1725	-	GO:0016020;GO:0016020;GO:0016020;GO:0016021;GO:0016021;GO:0022857;GO:0022857;GO:0055085;GO:0055085;	-	transcript_id=BGIOSGA032393-TA"	virNOG16109	E	sp|Q93Z20|PTR17_ARATH Protein NRT1/ PTR FAMILY 8.5 OS=Arabidopsis thaliana GN=NPF8.5 PE=2 SV=1
BGIOSGA032462	10	1438162	1441211	+	1563	-	-	-	transcript_id=BGIOSGA032462-TA"	virNOG35147;virNOG14080	S	-
BGIOSGA032463	10	1444351	1445859	+	804	-	GO:0003676;GO:0003676;	-	transcript_id=BGIOSGA032463-TA"	virNOG22117;COG5228	AK	sp|Q17345|CNOT7_CAEEL CCR4-NOT transcription complex subunit 7 OS=Caenorhabditis elegans GN=ccf-1 PE=2 SV=1
BGIOSGA032479	10	1763048	1764095	+	960	-	GO:0000166;GO:0004672;GO:0004672;GO:0004674;GO:0004674;GO:0005524;GO:0005524;GO:0005524;GO:0006468;GO:0006468;	-	transcript_id=BGIOSGA032479-TA"	virNOG27768	T	sp|Q9FHG4|LRKS7_ARATH Probable L-type lectin-domain containing receptor kinase S.7 OS=Arabidopsis thaliana GN=LECRKS7 PE=2 SV=1
BGIOSGA032515	10	2335298	2335873	+	576	-	-	-	transcript_id=BGIOSGA032515-TA"	virNOG21638	S	-
BGIOSGA032523	10	2395753	2397702	+	1950	-	GO:0004672;GO:0004672;GO:0005524;GO:0005524;GO:0006468;GO:0006468;	-	transcript_id=BGIOSGA032523-TA"	COG0515;euNOG28168	T	sp|Q9S9M2|WAKLD_ARATH Wall-associated receptor kinase-like 4 OS=Arabidopsis thaliana GN=WAKL4 PE=2 SV=2
BGIOSGA032553	10	3101327	3103019	+	993	-	-	-	transcript_id=BGIOSGA032553-TA"	COG0154;virNOG05917	J	sp|Q9URY4|YI01_SCHPO Putative amidase C869.01 OS=Schizosaccharomyces pombe (strain 972 / ATCC 24843) GN=SPAC869.01 PE=3 SV=1
BGIOSGA032584	10	3947165	3951250	+	1497	-	GO:0004497;GO:0004497;GO:0005506;GO:0005506;GO:0016491;GO:0016705;GO:0016705;GO:0020037;GO:0020037;GO:0046872;GO:0055114;GO:0055114;GO:0055114;	-	transcript_id=BGIOSGA032584-TA"	virNOG06071	Q	sp|Q8VWZ7|C76B6_CATRO Geraniol 8-hydroxylase OS=Catharanthus roseus GN=CYP76B6 PE=1 SV=1
BGIOSGA032592	10	4091260	4091556	+	297	-	-	-	transcript_id=BGIOSGA032592-TA"	virNOG26272	R	-
BGIOSGA032619	10	4842149	4844537	+	1095	-	GO:0008152;GO:0008152;GO:0008168;GO:0008168;GO:0032259;	-	transcript_id=BGIOSGA032619-TA"	virNOG09692	R	sp|A4F7P5|ERYG_SACEN Erythromycin 3&apos;&apos;-O-methyltransferase OS=Saccharopolyspora erythraea (strain ATCC 11635 / DSM 40517 / JCM 4748 / NBRC 13426 / NCIMB 8594 / NRRL 2338) GN=eryG PE=1 SV=1
BGIOSGA032693	10	7379067	7383989	+	1644	-	GO:0016491;GO:0016491;GO:0055114;GO:0055114;	-	transcript_id=BGIOSGA032693-TA"	virNOG04023	S	sp|P16081|NIA1_ORYSJ Nitrate reductase [NADH] 1 OS=Oryza sativa subsp. japonica GN=NIA1 PE=2 SV=3
BGIOSGA032749	10	8900900	8903085	+	2004	-	GO:0004672;GO:0004672;GO:0005524;GO:0005524;GO:0006468;GO:0006468;GO:0016020;GO:0016021;GO:0016021;	-	transcript_id=BGIOSGA032749-TA"	virNOG05082	T	sp|Q8S8N4|Y2685_ARATH Probably inactive receptor-like protein kinase At2g46850 OS=Arabidopsis thaliana GN=At2g46850 PE=3 SV=1
BGIOSGA032818	10	10433143	10436935	+	906	-	GO:0003677;GO:0003677;GO:0003677;GO:0003700;GO:0003700;GO:0005634;GO:0005634;GO:0006355;GO:0006355;GO:0043565;GO:0043565;	-	transcript_id=BGIOSGA032818-TA"	virNOG17094	K	sp|Q338Z7|HOX8_ORYSJ Homeobox-leucine zipper protein HOX8 OS=Oryza sativa subsp. japonica GN=HOX8 PE=2 SV=1
BGIOSGA032847	10	11323198	11323692	+	327	-	-	-	transcript_id=BGIOSGA032847-TA"	virNOG25867	S	-
BGIOSGA032848	10	11329041	11330587	+	546	-	-	-	transcript_id=BGIOSGA032848-TA"	virNOG12494	E	sp|P52894|ALA2_HORVU Alanine aminotransferase 2 OS=Hordeum vulgare PE=1 SV=1
BGIOSGA032894	10	12408905	12410265	+	384	-	-	-	transcript_id=BGIOSGA032894-TA"	-	-	-
BGIOSGA032905	10	12713358	12714870	+	1389	-	GO:0003677;GO:0003677;GO:0003677;GO:0005634;GO:0005634;GO:0006351;GO:0006351;GO:0006355;GO:0006355;GO:0006355;	-	transcript_id=BGIOSGA032905-TA"	-	-	sp|Q9LDY8|NAC55_ARATH NAC domain-containing protein 55 OS=Arabidopsis thaliana GN=NAC055 PE=2 SV=1
BGIOSGA032918	10	12877306	12880072	+	1269	-	-	-	transcript_id=BGIOSGA032918-TA"	virNOG05795;virNOG06215;KOG2100	OG	sp|Q338C0|AARE2_ORYSJ Acylamino-acid-releasing enzyme 2 OS=Oryza sativa subsp. japonica GN=Os10g0415800 PE=3 SV=1
BGIOSGA032919	10	12881620	12882361	+	636	-	-	-	transcript_id=BGIOSGA032919-TA"	virNOG30074	S	-
BGIOSGA032925	10	12995206	12995995	+	420	-	GO:0000786;GO:0000786;GO:0000786;GO:0003677;GO:0003677;GO:0003677;GO:0005634;GO:0005634;GO:0005634;GO:0005694;GO:0046982;GO:0046982;	K11251	Histone H2A [Source:UniProtKB/TrEMBL;Acc:A2Z7B5]"	COG5262;virNOG19311	B	sp|Q8S857|H2AV2_ORYSJ Probable histone H2A variant 2 OS=Oryza sativa subsp. japonica GN=Os10g0418000 PE=2 SV=1
BGIOSGA032999	10	13826773	13830800	+	1668	-	GO:0000166;GO:0005524;GO:0005524;GO:0005524;GO:0016887;GO:0016887;	-	transcript_id=BGIOSGA032999-TA"	COG1245;virNOG06129	AR	sp|Q8LPJ4|AB2E_ARATH ABC transporter E family member 2 OS=Arabidopsis thaliana GN=ABCE2 PE=2 SV=1
BGIOSGA033006	10	14044426	14045613	+	459	-	-	-	transcript_id=BGIOSGA033006-TA"	virNOG13429	R	-
BGIOSGA033010	10	14110802	14111506	+	546	-	GO:0006950;GO:0006950;	-	transcript_id=BGIOSGA033010-TA"	virNOG20347	S	sp|Q8LGG8|USPAL_ARATH Universal stress protein A-like protein OS=Arabidopsis thaliana GN=At3g01520 PE=1 SV=2
BGIOSGA033013	10	14137552	14138633	+	555	-	GO:0016020;GO:0016021;GO:0016021;	-	transcript_id=BGIOSGA033013-TA"	virNOG21367	S	sp|Q943Q3|HS166_ORYSJ 16.6 kDa heat shock protein OS=Oryza sativa subsp. japonica GN=HSP16.6 PE=2 SV=1
BGIOSGA033075	10	15332487	15334283	+	1083	-	GO:0000775;GO:0000775;GO:0005634;GO:0005634;GO:0045132;GO:0045132;	-	transcript_id=BGIOSGA033075-TA"	virNOG12378	S	sp|Q4QSC8|SGO1_MAIZE Shugoshin-1 OS=Zea mays GN=SGO1 PE=2 SV=1
BGIOSGA033118	10	16330061	16334579	+	1293	-	GO:0003824;GO:0003824;GO:0006633;GO:0006633;GO:0006633;GO:0008152;GO:0008152;GO:0016020;GO:0016020;GO:0016740;GO:0016746;GO:0016747;GO:0016747;	K15397	3-ketoacyl-CoA synthase[Source:UniProtKB/TrEMBL;Acc:B8BHF6]	virNOG03069	R	sp|Q9SIB2|KCS12_ARATH 3-ketoacyl-CoA synthase 12 OS=Arabidopsis thaliana GN=KCS12 PE=2 SV=1
BGIOSGA033120	10	16421108	16426167	+	1872	-	-	-	transcript_id=BGIOSGA033120-TA"	virNOG13236	S	-
BGIOSGA033123	10	16511980	16514073	+	969	-	GO:0005515;	K08770	transcript_id=BGIOSGA033123-TA"	virNOG05021	O	sp|P69309|UBIQP_AVEFA Polyubiquitin OS=Avena fatua PE=2 SV=2
BGIOSGA033217	10	18011187	18012753	+	519	-	GO:0005515;	-	transcript_id=BGIOSGA033217-TA"	KOG4197;KOG2220	R	sp|Q76C99|RF1_ORYSI Protein Rf1, mitochondrial OS=Oryza sativa subsp. indica GN=Rf1 PE=2 SV=1
BGIOSGA033278	10	18825973	18827687	+	495	GDCSH	GO:0005739;GO:0005739;GO:0005960;GO:0005960;GO:0019464;GO:0019464;	K02437	Glycine cleavage system H protein, mitochondrial[Source:UniProtKB/Swiss-Prot;Acc:A2Z9B8]	virNOG11449	E	sp|A3C6G9|GCSH_ORYSJ Glycine cleavage system H protein, mitochondrial OS=Oryza sativa subsp. japonica GN=GDCSH PE=1 SV=1
BGIOSGA033291	10	19097808	19100613	+	903	-	GO:0005488;	-	transcript_id=BGIOSGA033291-TA"	virNOG08650	S	-
BGIOSGA033295	10	19148527	19151770	+	1062	-	-	-	transcript_id=BGIOSGA033295-TA"	virNOG12164	R	-
BGIOSGA033310	10	19422172	19423244	+	987	-	GO:0004497;GO:0004497;GO:0005506;GO:0005506;GO:0016491;GO:0016705;GO:0016705;GO:0020037;GO:0020037;GO:0046872;GO:0055114;GO:0055114;GO:0055114;	-	transcript_id=BGIOSGA033310-TA"	COG2124;virNOG00979	Q	sp|Q7Y1V5|C78AB_ORYSJ Cytochrome P450 78A11 OS=Oryza sativa subsp. japonica GN=CYP78A11 PE=1 SV=2
BGIOSGA033339	10	19602965	19603770	+	708	-	GO:0005515;	K00799	transcript_id=BGIOSGA033339-TA"	strNOG05094;virNOG14874;KOG0406	O	sp|Q06398|GSTU6_ORYSJ Probable glutathione S-transferase GSTU6 OS=Oryza sativa subsp. japonica GN=GSTU6 PE=2 SV=2
BGIOSGA033360	10	19888420	19890227	+	1008	-	GO:0004601;GO:0004601;GO:0004601;GO:0005576;GO:0005576;GO:0006979;GO:0006979;GO:0006979;GO:0016491;GO:0020037;GO:0020037;GO:0020037;GO:0042744;GO:0042744;GO:0042744;GO:0046872;GO:0046872;GO:0055114;GO:0055114;GO:0055114;GO:0098869;	K00430	Peroxidase [Source:UniProtKB/TrEMBL;Acc:A2Z9R2]"	virNOG05838	G	sp|A7QEU4|PER5_VITVI Peroxidase 5 OS=Vitis vinifera GN=GSVIVT00037159001 PE=1 SV=2
BGIOSGA033376	10	20054813	20055525	+	510	-	-	-	transcript_id=BGIOSGA033376-TA"	virNOG26146	S	-
BGIOSGA033383	10	20181546	20181897	+	264	-	GO:0008270;GO:0008270;	-	transcript_id=BGIOSGA033383-TA"	NOG163151;virNOG25521	R	sp|Q109B0|MT21A_ORYSJ Class II metallothionein-like protein 1A OS=Oryza sativa subsp. japonica GN=MT21A PE=2 SV=1
BGIOSGA033387	10	20220645	20222503	+	786	-	GO:0004568;GO:0004568;GO:0005975;GO:0005975;GO:0006032;GO:0006032;GO:0016998;GO:0016998;	-	transcript_id=BGIOSGA033387-TA"	virNOG13458	G	sp|Q7XCK6|CHI8_ORYSJ Chitinase 8 OS=Oryza sativa subsp. japonica GN=Cht8 PE=2 SV=1
BGIOSGA033398	10	20327482	20329399	+	414	-	GO:0008794;GO:0016311;GO:0016791;GO:0055114;	K18065	transcript_id=BGIOSGA033398-TA"	NOG78870;virNOG19440	DR	sp|Q336V5|ACR21_ORYSJ Arsenate reductase 2.1 OS=Oryza sativa subsp. japonica GN=ACR2.1 PE=1 SV=1
BGIOSGA033411	10	20536014	20537524	+	411	-	-	-	transcript_id=BGIOSGA033411-TA"	virNOG25265	S	-
BGIOSGA033412	10	20541550	20553796	+	1836	-	-	-	transcript_id=BGIOSGA033412-TA"	virNOG25265	S	-
BGIOSGA033442	10	21176801	21177100	+	300	-	-	-	transcript_id=BGIOSGA033442-TA"	-	-	-
BGIOSGA033505	10	22174599	22175596	+	900	-	GO:0003677;GO:0003700;GO:0003700;GO:0005634;GO:0005634;GO:0006351;GO:0006351;GO:0006355;GO:0006355;GO:0006355;GO:0043565;GO:0043565;	-	transcript_id=BGIOSGA033505-TA"	virNOG03546	R	sp|O64747|WRK35_ARATH Probable WRKY transcription factor 35 OS=Arabidopsis thaliana GN=WRKY35 PE=2 SV=1
BGIOSGA033552	11	22266644	22267309	-	666	-	-	-	transcript_id=BGIOSGA033552-TA"	virNOG00135;NOG53753	ST	sp|Q9LRR5|DRL21_ARATH Putative disease resistance protein At3g14460 OS=Arabidopsis thaliana GN=At3g14460 PE=3 SV=1
BGIOSGA033581	11	21664890	21668248	-	1542	-	GO:0004672;GO:0004672;GO:0004871;GO:0004871;GO:0005524;GO:0005524;GO:0006468;GO:0006468;GO:0007166;GO:0007166;	-	transcript_id=BGIOSGA033581-TA"	virNOG12700;KOG1187;COG0515	T	sp|Q9LY50|ACCR3_ARATH Putative serine/threonine-protein kinase-like protein CCR3 OS=Arabidopsis thaliana GN=CCR3 PE=2 SV=1
BGIOSGA033607	11	21025342	21030676	-	1065	-	GO:0008270;GO:0008270;GO:0016491;GO:0016491;GO:0046872;GO:0055114;GO:0055114;	K00083	transcript_id=BGIOSGA033607-TA"	virNOG02608;COG1064	QC	sp|Q2R114|CADH4_ORYSJ Putative cinnamyl alcohol dehydrogenase 4 OS=Oryza sativa subsp. japonica GN=CAD4 PE=3 SV=2
BGIOSGA033614	11	20886570	20889429	-	1137	-	GO:0016020;GO:0016021;GO:0016021;	-	transcript_id=BGIOSGA033614-TA"	virNOG07039	S	sp|Q6NS09|TM45B_XENLA Transmembrane protein 45B OS=Xenopus laevis GN=tmem45b PE=2 SV=1
BGIOSGA033671	11	19952096	19952905	-	348	-	-	K18635	transcript_id=BGIOSGA033671-TA"	virNOG23060;virNOG23445	S	sp|Q2R0W8|SP1L2_ORYSJ Protein SPIRAL1-like 2 OS=Oryza sativa subsp. japonica GN=Os11g0629400 PE=3 SV=1
BGIOSGA033688	11	19669403	19670022	-	447	-	GO:0042742;GO:0042742;GO:0050832;GO:0050832;	-	transcript_id=BGIOSGA033688-TA"	virNOG18909;virNOG19971	R	sp|O64392|WHW1_WHEAT Wheatwin-1 OS=Triticum aestivum GN=PR4A PE=1 SV=1
BGIOSGA033706	11	19400544	19405318	-	2712	-	GO:0005515;	-	transcript_id=BGIOSGA033706-TA"	NOG147434;virNOG21822;virNOG34079	SO	-
BGIOSGA033721	11	19121272	19124526	-	2031	-	GO:0004672;GO:0004672;GO:0004674;GO:0004674;GO:0005524;GO:0005524;GO:0006468;GO:0006468;GO:0016020;GO:0016021;GO:0016021;	-	transcript_id=BGIOSGA033721-TA"	virNOG30954	T	sp|Q9M0X5|CRK25_ARATH Cysteine-rich receptor-like protein kinase 25 OS=Arabidopsis thaliana GN=CRK25 PE=3 SV=1
BGIOSGA033766	11	18293231	18294664	-	1053	-	GO:0043531;GO:0043531;	-	transcript_id=BGIOSGA033766-TA"	KOG4658	T	sp|O64973|RPS5_ARATH Disease resistance protein RPS5 OS=Arabidopsis thaliana GN=RPS5 PE=1 SV=2
BGIOSGA033780	11	18034448	18041276	-	3864	-	GO:0000166;GO:0004672;GO:0004672;GO:0004674;GO:0004674;GO:0005515;GO:0005524;GO:0005524;GO:0005524;GO:0006468;GO:0006468;GO:0016020;GO:0016021;GO:0016021;GO:0016301;GO:0016310;GO:0016740;	-	transcript_id=BGIOSGA033780-TA"	virNOG03867	T	sp|Q2R2D5|XA21_ORYSJ Receptor kinase-like protein Xa21 OS=Oryza sativa subsp. japonica GN=XA21 PE=1 SV=1
BGIOSGA033812	11	17303303	17304475	-	1173	-	GO:0004672;GO:0004672;GO:0005524;GO:0005524;GO:0006468;GO:0006468;	-	transcript_id=BGIOSGA033812-TA"	virNOG02330;virNOG11516;COG0515;virNOG14684	T	sp|Q9LMP1|WAK2_ARATH Wall-associated receptor kinase 2 OS=Arabidopsis thaliana GN=WAK2 PE=1 SV=1
BGIOSGA033859	11	16402549	16406298	-	1803	-	GO:0004040;GO:0004040;	-	transcript_id=BGIOSGA033859-TA"	virNOG08429	J	sp|B2V855|GATA_SULSY Glutamyl-tRNA(Gln) amidotransferase subunit A OS=Sulfurihydrogenibium sp. (strain YO3AOP1) GN=gatA PE=3 SV=1
BGIOSGA033866	11	16285253	16286241	-	903	-	-	-	transcript_id=BGIOSGA033866-TA"	-	-	-
BGIOSGA033937	11	14805658	14811445	-	1614	-	-	-	transcript_id=BGIOSGA033937-TA"	virNOG02507	S	-
BGIOSGA033962	11	14219796	14223925	-	3057	-	GO:0043531;GO:0043531;	-	transcript_id=BGIOSGA033962-TA"	KOG4658;NOG23986	ST	sp|Q9LRR4|R13L1_ARATH Putative disease resistance RPP13-like protein 1 OS=Arabidopsis thaliana GN=RPPL1 PE=3 SV=1
BGIOSGA034028	11	12373299	12374766	-	753	-	GO:0016020;GO:0016021;GO:0016021;GO:0016021;	-	transcript_id=BGIOSGA034028-TA"	virNOG07377;NOG15468	S	-
BGIOSGA034034	11	12159016	12163539	-	3000	-	GO:0042802;GO:0042802;GO:0043531;GO:0043531;	-	transcript_id=BGIOSGA034034-TA"	virNOG08035	T	sp|Q9M667|RPP13_ARATH Disease resistance protein RPP13 OS=Arabidopsis thaliana GN=RPP13 PE=2 SV=2
BGIOSGA034050	11	11650223	11650792	-	483	-	GO:0006950;GO:0009415;	-	transcript_id=BGIOSGA034050-TA"	virNOG24329	S	sp|Q2R4Z4|DHR21_ORYSJ Water stress-inducible protein Rab21 OS=Oryza sativa subsp. japonica GN=RAB21 PE=2 SV=1
BGIOSGA034071	11	11328487	11338155	-	1794	-	GO:0004180;GO:0004185;GO:0004185;GO:0004185;GO:0006508;GO:0006508;GO:0006508;GO:0008233;GO:0016787;	K16296	Carboxypeptidase[Source:UniProtKB/TrEMBL;Acc:B8BKA4]	virNOG14733;virNOG13217	OE	sp|Q8VZU3|SCP19_ARATH Serine carboxypeptidase-like 19 OS=Arabidopsis thaliana GN=SCPL19 PE=1 SV=1
BGIOSGA034080	11	11173440	11174390	-	636	-	GO:0004185;GO:0004185;GO:0006508;GO:0006508;	-	transcript_id=BGIOSGA034080-TA"	COG2939;virNOG39425	OE	sp|Q9C7D4|SCP16_ARATH Serine carboxypeptidase-like 16 OS=Arabidopsis thaliana GN=SCPL16 PE=2 SV=1
BGIOSGA034095	11	10613542	10629165	-	2010	-	GO:0016020;GO:0016021;GO:0016021;GO:0042578;GO:0042578;	K21797	transcript_id=BGIOSGA034095-TA"	virNOG05268	I	sp|Q9C5G5|SAC7_ARATH Phosphoinositide phosphatase SAC7 OS=Arabidopsis thaliana GN=SAC7 PE=2 SV=1
BGIOSGA034132	11	9211767	9217482	-	2316	-	GO:0004553;GO:0004553;GO:0005975;GO:0005975;GO:0016787;	-	transcript_id=BGIOSGA034132-TA"	virNOG01375	R	sp|Q9SGZ5|BXL7_ARATH Probable beta-D-xylosidase 7 OS=Arabidopsis thaliana GN=BXL7 PE=2 SV=2
BGIOSGA034168	11	7897669	7902962	-	2562	-	GO:0000166;GO:0005524;GO:0005524;GO:0005524;	K03696	transcript_id=BGIOSGA034168-TA"	virNOG33348;COG0542	O	sp|Q53N47|CLPC4_ORYSJ Chaperone protein ClpC4, chloroplastic OS=Oryza sativa subsp. japonica GN=CPLC4 PE=3 SV=1
BGIOSGA034215	11	6806078	6808206	-	471	-	-	-	transcript_id=BGIOSGA034215-TA"	virNOG22574	S	-
BGIOSGA034297	11	5414760	5421826	-	1962	-	GO:0004672;GO:0004672;GO:0005515;GO:0005524;GO:0005524;GO:0006468;GO:0006468;	-	transcript_id=BGIOSGA034297-TA"	virNOG02934	T	sp|Q6H8D5|COB22_ORYSJ Coatomer subunit beta&apos;-2 OS=Oryza sativa subsp. japonica GN=Os02g0209100 PE=2 SV=1
BGIOSGA034298	11	5399320	5406664	-	2007	-	GO:0004672;GO:0004672;GO:0005515;GO:0005524;GO:0005524;GO:0006468;GO:0006468;	-	transcript_id=BGIOSGA034298-TA"	virNOG02934	T	sp|Q6H8D5|COB22_ORYSJ Coatomer subunit beta&apos;-2 OS=Oryza sativa subsp. japonica GN=Os02g0209100 PE=2 SV=1
BGIOSGA034319	11	5131958	5132641	-	684	-	GO:0005515;	-	transcript_id=BGIOSGA034319-TA"	virNOG40041	R	sp|Q9LX51|FBL64_ARATH F-box/LRR-repeat protein At3g59200 OS=Arabidopsis thaliana GN=At3g59200 PE=2 SV=1
BGIOSGA034326	11	5049696	5052155	-	2460	-	GO:0000166;GO:0004672;GO:0004672;GO:0004674;GO:0004674;GO:0004674;GO:0005524;GO:0005524;GO:0005524;GO:0006468;GO:0006468;GO:0016020;GO:0016021;GO:0016021;GO:0016301;GO:0016310;GO:0016740;GO:0048544;GO:0048544;	-	S-domain receptor-like protein kinase family-1[Source:UniProtKB/TrEMBL;Acc:A2ZCI0]	COG0515	T	sp|O64477|Y2913_ARATH G-type lectin S-receptor-like serine/threonine-protein kinase At2g19130 OS=Arabidopsis thaliana GN=At2g19130 PE=2 SV=1
BGIOSGA034344	11	4782951	4784318	-	1368	-	GO:0004407;GO:0004407;GO:0004407;GO:0005634;GO:0005634;GO:0006325;GO:0006351;GO:0006351;GO:0006355;GO:0006355;GO:0016569;GO:0016575;GO:0016575;GO:0016787;GO:0032041;GO:0032041;GO:0046872;GO:0046872;GO:0070932;	K06067	Histone deacetylase[Source:UniProtKB/TrEMBL;Acc:A2Z0V8]	COG0123	QB	sp|O22446|HDA19_ARATH Histone deacetylase 19 OS=Arabidopsis thaliana GN=HDA19 PE=1 SV=2
BGIOSGA034366	11	4293887	4295179	-	1293	-	GO:0003700;GO:0003700;GO:0006355;GO:0006355;GO:0008270;GO:0008270;GO:0043565;GO:0043565;GO:0046872;	-	transcript_id=BGIOSGA034366-TA"	virNOG24186	K	sp|O65515|GATA7_ARATH GATA transcription factor 7 OS=Arabidopsis thaliana GN=GATA7 PE=2 SV=1
BGIOSGA034390	11	3808443	3811593	-	1638	-	-	-	transcript_id=BGIOSGA034390-TA"	virNOG01336	S	-
BGIOSGA034403	11	3614862	3615221	-	360	-	-	-	transcript_id=BGIOSGA034403-TA"	virNOG38506	S	-
BGIOSGA034424	11	3206117	3209703	-	2706	-	-	-	transcript_id=BGIOSGA034424-TA"	virNOG09315	S	sp|Q8LLE5|FPP_SOLLC Filament-like plant protein (Fragment) OS=Solanum lycopersicum GN=FPP PE=1 SV=1
BGIOSGA034470	11	2447178	2447588	-	411	-	GO:0000786;GO:0000786;GO:0000786;GO:0003677;GO:0003677;GO:0003677;GO:0005634;GO:0005634;GO:0005694;GO:0046982;GO:0046982;	K11253	Histone H3 [Source:UniProtKB/TrEMBL;Acc:B8B1H8]"	COG2036	B	sp|Q76MV0|H32_TOBAC Histone H3.2 OS=Nicotiana tabacum GN=B34 PE=1 SV=1
BGIOSGA034490	11	2112790	2113463	-	342	-	GO:0009507;	-	transcript_id=BGIOSGA034490-TA"	virNOG23457	S	sp|Q9FK81|Y5258_ARATH Stress-response A/B barrel domain-containing protein At5g22580 OS=Arabidopsis thaliana GN=At5g22580 PE=1 SV=1
BGIOSGA034510	11	1828760	1832332	-	1659	-	GO:0000166;GO:0005524;GO:0005524;GO:0016301;GO:0016307;GO:0016307;GO:0016307;GO:0016310;GO:0016740;GO:0046488;GO:0046488;GO:0046488;GO:0046854;	K00889	transcript_id=BGIOSGA034510-TA"	COG5253;virNOG01827	T	sp|Q9SFB8|PI5K6_ARATH Phosphatidylinositol 4-phosphate 5-kinase 6 OS=Arabidopsis thaliana GN=PIP5K6 PE=2 SV=1
BGIOSGA034571	11	1144228	1146222	-	1995	-	GO:0005515;GO:0005634;GO:0005634;GO:0005634;GO:0005694;GO:0005694;GO:0008168;GO:0008270;GO:0008270;GO:0016571;GO:0016571;GO:0016740;GO:0018024;GO:0018024;GO:0032259;GO:0034968;GO:0034968;	K11420	transcript_id=BGIOSGA034571-TA"	virNOG16055	KB	sp|Q93YF5|SUVH1_TOBAC Histone-lysine N-methyltransferase, H3 lysine-9 specific SUVH1 OS=Nicotiana tabacum GN=SUVH1 PE=1 SV=1
BGIOSGA034598	11	623083	623548	-	369	-	-	-	transcript_id=BGIOSGA034598-TA"	euNOG24686;virNOG23132	SR	-
BGIOSGA034638	11	157823	159484	-	1662	-	GO:0016020;GO:0016021;GO:0016021;	-	transcript_id=BGIOSGA034638-TA"	lilNOG16127;virNOG11810	S	-
BGIOSGA034651	11	23202	25615	+	1809	-	GO:0000166;GO:0004672;GO:0004672;GO:0005515;GO:0005524;GO:0005524;GO:0005524;GO:0006468;GO:0006468;GO:0016020;GO:0016021;GO:0016021;	-	transcript_id=BGIOSGA034651-TA"	virNOG01513;COG0515	T	sp|C0LGP9|IMK3_ARATH Probable leucine-rich repeat receptor-like protein kinase IMK3 OS=Arabidopsis thaliana GN=IMK3 PE=1 SV=1
BGIOSGA034652	11	42430	43913	+	594	-	-	-	transcript_id=BGIOSGA034652-TA"	virNOG22490	S	-
BGIOSGA034659	11	129378	132046	+	1263	-	GO:0003824;GO:0003824;GO:0004722;GO:0004722;GO:0006470;GO:0006470;	-	transcript_id=BGIOSGA034659-TA"	virNOG02209	T	sp|Q2RBJ6|P2C73_ORYSJ Probable protein phosphatase 2C 73 OS=Oryza sativa subsp. japonica GN=Os11g0109000 PE=2 SV=1
BGIOSGA034670	11	269768	271973	+	990	-	GO:0004601;GO:0004601;GO:0004601;GO:0005576;GO:0005576;GO:0006979;GO:0006979;GO:0006979;GO:0016020;GO:0016021;GO:0016021;GO:0016491;GO:0020037;GO:0020037;GO:0020037;GO:0042744;GO:0042744;GO:0042744;GO:0046872;GO:0046872;GO:0055114;GO:0055114;GO:0055114;GO:0098869;	K00430	Peroxidase [Source:UniProtKB/TrEMBL;Acc:A2ZAQ9]"	virNOG05361	G	sp|A7NY33|PER4_VITVI Peroxidase 4 OS=Vitis vinifera GN=GSVIVT00023967001 PE=1 SV=1
BGIOSGA034684	11	390666	391130	+	351	-	GO:0006869;GO:0006869;GO:0008289;GO:0008289;GO:0008289;	-	Non-specific lipid-transfer protein[Source:UniProtKB/TrEMBL;Acc:A2ZAT1]	virNOG23426	T	sp|Q0IQK9|NLTP1_ORYSJ Non-specific lipid-transfer protein 1 OS=Oryza sativa subsp. japonica GN=LTP PE=1 SV=1
BGIOSGA034706	11	878799	879679	+	648	-	GO:0004871;GO:0004871;GO:0007166;GO:0007166;	-	transcript_id=BGIOSGA034706-TA"	virNOG28453	T	-
BGIOSGA034710	11	936780	939627	+	750	-	GO:0016787;GO:0016787;GO:0016787;	-	transcript_id=BGIOSGA034710-TA"	virNOG34609;virNOG04195;COG5371	FOG	sp|Q2QYE1|APY3_ORYSJ Probable apyrase 3 OS=Oryza sativa subsp. japonica GN=APY3 PE=2 SV=2
BGIOSGA034715	11	989109	990531	+	768	-	GO:0016787;GO:0016787;GO:0016787;	-	transcript_id=BGIOSGA034715-TA"	virNOG04195;COG5371	FOG	sp|Q2QYE1|APY3_ORYSJ Probable apyrase 3 OS=Oryza sativa subsp. japonica GN=APY3 PE=2 SV=2
BGIOSGA034720	11	1063836	1066192	+	864	-	-	-	transcript_id=BGIOSGA034720-TA"	virNOG10445	S	sp|Q54YW1|ELMOA_DICDI ELMO domain-containing protein A OS=Dictyostelium discoideum GN=elmoA PE=1 SV=1
BGIOSGA034732	11	1212773	1214696	+	1173	-	-	-	transcript_id=BGIOSGA034732-TA"	virNOG10674;NOG126161;virNOG16208	STR	sp|Q689D6|RPD1_ARATH Protein ROOT PRIMORDIUM DEFECTIVE 1 OS=Arabidopsis thaliana GN=RPD1 PE=1 SV=1
BGIOSGA034749	11	1459308	1462927	+	993	-	GO:0006351;GO:0006355;GO:0006355;GO:0006367;GO:0006367;GO:0043565;GO:0043565;	-	transcript_id=BGIOSGA034749-TA"	KOG2593;COG1675;virNOG10643	K	sp|P36100|T2EA_YEAST Transcription initiation factor IIE subunit alpha OS=Saccharomyces cerevisiae (strain ATCC 204508 / S288c) GN=TFA1 PE=1 SV=1
BGIOSGA034762	11	1611751	1615823	+	1284	-	GO:0016491;GO:0016491;GO:0055114;GO:0055114;	-	transcript_id=BGIOSGA034762-TA"	virNOG07167	Q	sp|Q7D745|Y2525_MYCTO Putative trans-acting enoyl reductase MT2525 OS=Mycobacterium tuberculosis (strain CDC 1551 / Oshkosh) GN=MT2525 PE=3 SV=2
BGIOSGA034766	11	1671026	1671625	+	600	-	GO:0005509;GO:0005509;	K13448	transcript_id=BGIOSGA034766-TA"	virNOG23478	T	sp|Q9SS31|CML36_ARATH Probable calcium-binding protein CML36 OS=Arabidopsis thaliana GN=CML36 PE=2 SV=1
BGIOSGA034767	11	1685536	1690633	+	1950	-	GO:0005515;	K14508	transcript_id=BGIOSGA034767-TA"	virNOG16740	R	sp|Q2QXZ2|NH52_ORYSJ BTB/POZ domain and ankyrin repeat-containing protein NH5.2 OS=Oryza sativa subsp. japonica GN=NH5.2 PE=1 SV=1
BGIOSGA034772	11	1745793	1748247	+	1485	-	GO:0005515;	K14508	transcript_id=BGIOSGA034772-TA"	virNOG16740	R	sp|Q2RAQ5|NH51_ORYSJ BTB/POZ domain and ankyrin repeat-containing protein NH5.1 OS=Oryza sativa subsp. japonica GN=NH5.1 PE=1 SV=1
BGIOSGA034790	11	1864983	1865687	+	705	-	GO:0016020;GO:0016021;GO:0016021;	-	transcript_id=BGIOSGA034790-TA"	virNOG23483	S	-
BGIOSGA034810	11	2211052	2214915	+	585	-	GO:0003993;GO:0003993;GO:0016311;GO:0046872;GO:0046872;	-	transcript_id=BGIOSGA034810-TA"	KOG1378;virNOG13836	G	sp|Q9LJU7|PPA18_ARATH Purple acid phosphatase 18 OS=Arabidopsis thaliana GN=PAP18 PE=2 SV=1
BGIOSGA034820	11	2305751	2307628	+	267	-	-	-	transcript_id=BGIOSGA034820-TA"	virNOG21703;COG4901;virNOG23592	J	sp|P46301|RS25_SOLLC 40S ribosomal protein S25 OS=Solanum lycopersicum GN=RPS25 PE=3 SV=1
BGIOSGA034834	11	2458495	2459078	+	168	-	-	-	transcript_id=BGIOSGA034834-TA"	-	-	-
BGIOSGA034889	11	3287485	3291370	+	3252	-	GO:0000166;GO:0004672;GO:0004672;GO:0004674;GO:0004674;GO:0005515;GO:0005524;GO:0005524;GO:0005524;GO:0006468;GO:0006468;GO:0016020;GO:0016021;GO:0016021;GO:0016301;GO:0016310;GO:0016740;	-	transcript_id=BGIOSGA034889-TA"	virNOG14550;COG4886	ST	sp|C0LGP4|Y3475_ARATH Probable LRR receptor-like serine/threonine-protein kinase At3g47570 OS=Arabidopsis thaliana GN=At3g47570 PE=2 SV=1
BGIOSGA034894	11	3346277	3347227	+	951	-	GO:0005515;	-	transcript_id=BGIOSGA034894-TA"	COG4886;COG0515	ST	sp|C0LGT6|EFR_ARATH LRR receptor-like serine/threonine-protein kinase EFR OS=Arabidopsis thaliana GN=EFR PE=1 SV=1
BGIOSGA034899	11	3391423	3394562	+	3024	-	GO:0000166;GO:0004672;GO:0004672;GO:0004674;GO:0004674;GO:0005515;GO:0005524;GO:0005524;GO:0005524;GO:0006468;GO:0006468;GO:0016020;GO:0016021;GO:0016021;GO:0016301;GO:0016310;GO:0016740;	-	transcript_id=BGIOSGA034899-TA"	virNOG03867;COG4886	ST	sp|C0LGP4|Y3475_ARATH Probable LRR receptor-like serine/threonine-protein kinase At3g47570 OS=Arabidopsis thaliana GN=At3g47570 PE=2 SV=1
BGIOSGA034903	11	3425778	3433238	+	2226	-	GO:0005515;	-	transcript_id=BGIOSGA034903-TA"	COG4886;COG0515	ST	sp|C0LGT6|EFR_ARATH LRR receptor-like serine/threonine-protein kinase EFR OS=Arabidopsis thaliana GN=EFR PE=1 SV=1
BGIOSGA035043	11	6114039	6115759	+	1524	-	GO:0005615;GO:0005615;GO:0016020;GO:0016021;GO:0016021;	K13963	transcript_id=BGIOSGA035043-TA"	virNOG16892	V	sp|Q53Q31|SPZ6A_ORYSJ Putative serpin-Z6A OS=Oryza sativa subsp. japonica GN=Os11g0230400 PE=3 SV=2
BGIOSGA035118	11	8469713	8470087	+	375	-	-	-	transcript_id=BGIOSGA035118-TA"	-	-	-
BGIOSGA035178	11	10603894	10607391	+	2184	-	GO:0004672;GO:0004672;GO:0005515;GO:0005524;GO:0005524;GO:0006468;GO:0006468;GO:0016020;GO:0016021;GO:0016021;	-	transcript_id=BGIOSGA035178-TA"	virNOG03568;NOG124331	ST	sp|Q8LFN2|Y3037_ARATH Probable inactive leucine-rich repeat receptor-like protein kinase At3g03770 OS=Arabidopsis thaliana GN=At3g03770 PE=2 SV=1
BGIOSGA035258	11	13262876	13263663	+	399	-	-	-	transcript_id=BGIOSGA035258-TA"	virNOG21244	R	sp|A8MS78|Y1583_ARATH Uncharacterized protein At1g05835 OS=Arabidopsis thaliana GN=At1g05835 PE=2 SV=1
BGIOSGA035267	11	13520740	13522416	+	1677	-	GO:0005506;GO:0005506;GO:0016705;GO:0016705;GO:0020037;GO:0020037;GO:0055114;GO:0055114;	K20665	transcript_id=BGIOSGA035267-TA"	virNOG05878	Q	sp|Q9SMP5|C94B3_ARATH Cytochrome P450 94B3 OS=Arabidopsis thaliana GN=CYP94B3 PE=1 SV=1
BGIOSGA035270	11	13599503	13605143	+	2886	-	GO:0000166;GO:0000347;GO:0000347;GO:0003677;GO:0003677;GO:0003677;GO:0003678;GO:0004386;GO:0004386;GO:0005524;GO:0005524;GO:0005524;GO:0005634;GO:0005634;GO:0005634;GO:0005829;GO:0005829;GO:0006260;GO:0006260;GO:0006260;GO:0006268;GO:0006268;GO:0006270;GO:0006270;GO:0007049;GO:0007049;GO:0009793;GO:0009793;GO:0010082;GO:0010082;GO:0016787;GO:0042127;GO:0042127;GO:0042555;GO:0042555;GO:0046872;GO:…	K02540	DNA replication licensing factor MCM2[Source:UniProtKB/Swiss-Prot;Acc:B8BKI8]	virNOG08637	L	sp|B8BKI8|MCM2_ORYSI DNA replication licensing factor MCM2 OS=Oryza sativa subsp. indica GN=OsI_36121 PE=3 SV=1
BGIOSGA035285	11	13962868	13968670	+	1320	-	GO:0005634;GO:0005634;GO:0005886;GO:0005886;GO:0009630;GO:2000012;GO:2000012;GO:2000012;	-	transcript_id=BGIOSGA035285-TA"	virNOG16135;poaNOG15143	S	sp|Q2R435|LAZY1_ORYSJ Protein LAZY 1 OS=Oryza sativa subsp. japonica GN=LA1 PE=2 SV=2
BGIOSGA035291	11	14042529	14043243	+	639	-	GO:0009055;GO:0009055;GO:0016020;GO:0016021;GO:0016021;GO:0022900;	-	transcript_id=BGIOSGA035291-TA"	virNOG20011	R	sp|Q39131|LAML_ARATH Lamin-like protein OS=Arabidopsis thaliana GN=At5g15350 PE=1 SV=1
BGIOSGA035293	11	14161438	14162673	+	840	-	-	-	transcript_id=BGIOSGA035293-TA"	virNOG14268	R	sp|Q0JG98|PIR7A_ORYSJ Probable esterase PIR7A OS=Oryza sativa subsp. japonica GN=PIR7A PE=3 SV=2
BGIOSGA035427	11	17154647	17158193	+	606	-	GO:0016020;GO:0016021;GO:0016021;	-	transcript_id=BGIOSGA035427-TA"	virNOG19081	S	-
BGIOSGA035459	11	17901088	17903310	+	2223	-	GO:0005515;	-	transcript_id=BGIOSGA035459-TA"	NOG18815;COG4886	S	sp|Q9FL28|FLS2_ARATH LRR receptor-like serine/threonine-protein kinase FLS2 OS=Arabidopsis thaliana GN=FLS2 PE=1 SV=1
BGIOSGA035499	11	18551376	18553363	+	1869	-	GO:0005488;GO:0016020;GO:0016021;GO:0016021;	-	transcript_id=BGIOSGA035499-TA"	virNOG01110	S	sp|Q5XVI1|SINE1_ARATH Protein SINE1 OS=Arabidopsis thaliana GN=SINE1 PE=1 SV=1
BGIOSGA035510	11	18678472	18685197	+	2472	-	GO:0000166;GO:0003924;GO:0003924;GO:0005525;GO:0005525;GO:0005525;GO:0005783;GO:0005789;GO:0005789;GO:0016020;GO:0016021;GO:0016021;GO:0016787;	K22698	Protein ROOT HAIR DEFECTIVE 3 homolog[Source:UniProtKB/TrEMBL;Acc:B8BL90]	virNOG12317	R	sp|Q2R224|RHD32_ORYSJ Protein ROOT HAIR DEFECTIVE 3 homolog 2 OS=Oryza sativa subsp. japonica GN=Os11g0582300 PE=2 SV=1
BGIOSGA035536	11	19194784	19195359	+	576	-	GO:0005509;GO:0005509;	-	transcript_id=BGIOSGA035536-TA"	virNOG22694	T	sp|Q93Z27|CML45_ARATH Probable calcium-binding protein CML45 OS=Arabidopsis thaliana GN=CML45 PE=1 SV=1
BGIOSGA035591	11	20078298	20079583	+	654	-	-	-	transcript_id=BGIOSGA035591-TA"	-	-	-
BGIOSGA035610	11	20534508	20535092	+	585	-	-	-	transcript_id=BGIOSGA035610-TA"	-	-	-
BGIOSGA035642	11	21150170	21150496	+	327	-	GO:0005623;GO:0005623;GO:0009055;GO:0009055;GO:0015035;GO:0015035;GO:0022900;GO:0045454;GO:0045454;GO:0055114;	-	transcript_id=BGIOSGA035642-TA"	virNOG22309	O	sp|Q2R076|GRC10_ORYSJ Glutaredoxin-C10 OS=Oryza sativa subsp. japonica GN=GRXC10 PE=3 SV=1
BGIOSGA035668	11	21659558	21661939	+	2280	-	GO:0043531;GO:0043531;	-	transcript_id=BGIOSGA035668-TA"	virNOG00713;NOG36706	TR	sp|Q7XBQ9|RGA2_SOLBU Disease resistance protein RGA2 OS=Solanum bulbocastanum GN=RGA2 PE=1 SV=1
BGIOSGA035700	11	22265245	22265924	+	333	-	-	-	transcript_id=BGIOSGA035700-TA"	-	-	-
BGIOSGA035737	11	22845829	22847626	+	495	-	-	-	transcript_id=BGIOSGA035737-TA"	virNOG23072	S	-
BGIOSGA035738	11	22856694	22857145	+	258	-	GO:0000166;GO:0005524;GO:0005524;	K14823	transcript_id=BGIOSGA035738-TA"	COG0443;KOG0101	O	sp|P27322|HSP72_SOLLC Heat shock cognate 70 kDa protein 2 OS=Solanum lycopersicum GN=HSC-2 PE=2 SV=1
BGIOSGA035774	12	22727102	22727986	-	885	-	GO:0016020;GO:0016021;GO:0016021;	-	transcript_id=BGIOSGA035774-TA"	COG1028;virNOG10411	QI	sp|Q09851|AYR1_SCHPO NADPH-dependent 1-acyldihydroxyacetone phosphate reductase OS=Schizosaccharomyces pombe (strain 972 / ATCC 24843) GN=ayr1 PE=3 SV=2
BGIOSGA035777	12	22697485	22699464	-	420	-	GO:0016020;GO:0016021;GO:0016021;GO:0016021;	-	transcript_id=BGIOSGA035777-TA"	virNOG20929	S	sp|O80594|ERG28_ARATH Ergosterol biosynthetic protein 28 OS=Arabidopsis thaliana GN=At1g10030 PE=2 SV=2
BGIOSGA035798	12	22341724	22342209	-	486	-	-	-	transcript_id=BGIOSGA035798-TA"	NOG103609;KOG0987;NOG180432;virNOG32572	SD	-
BGIOSGA035828	12	21825046	21825831	-	786	-	GO:0016020;GO:0016021;GO:0016021;	-	transcript_id=BGIOSGA035828-TA"	virNOG21333	S	-
BGIOSGA035852	12	21458828	21464691	-	2094	-	GO:0004672;GO:0004672;GO:0005524;GO:0005524;GO:0006468;GO:0006468;GO:0006629;GO:0006629;GO:0006629;GO:0008152;GO:0008152;	-	transcript_id=BGIOSGA035852-TA"	virNOG11219;COG0515;virNOG33425	TI	sp|Q93YN1|CRPK1_ARATH Cold-responsive protein kinase 1 OS=Arabidopsis thaliana GN=CRPK1 PE=1 SV=1
BGIOSGA035862	12	21336262	21339571	-	456	-	-	-	transcript_id=BGIOSGA035862-TA"	virNOG01693	Q	-
BGIOSGA035899	12	20560236	20562051	-	918	-	GO:0006464;GO:0006464;GO:0009249;GO:0009249;GO:0033819;GO:0033819;	K03801	transcript_id=BGIOSGA035899-TA"	virNOG02853	H	sp|P0C7R2|LIPBL_ARATH Putative lipoyltransferase-like protein, chloroplastic OS=Arabidopsis thaliana GN=At1g47578 PE=3 SV=1
BGIOSGA035901	12	20536005	20538514	-	528	-	GO:0006511;GO:0006511;	-	transcript_id=BGIOSGA035901-TA"	virNOG38179	S	-
BGIOSGA035924	12	19907142	19910861	-	579	-	-	-	transcript_id=BGIOSGA035924-TA"	-	-	-
BGIOSGA036003	12	18569270	18569653	-	384	-	GO:0003735;GO:0003735;GO:0005840;GO:0005840;GO:0006412;GO:0006412;GO:0019843;GO:0019843;	-	transcript_id=BGIOSGA036003-TA"	virNOG08424	S	-
BGIOSGA036008	12	18451670	18456504	-	2178	MCM7	GO:0000166;GO:0000347;GO:0000347;GO:0003677;GO:0003677;GO:0003677;GO:0003678;GO:0003678;GO:0004386;GO:0005524;GO:0005524;GO:0005524;GO:0005634;GO:0005634;GO:0005634;GO:0005634;GO:0005737;GO:0005737;GO:0006260;GO:0006260;GO:0006260;GO:0006270;GO:0006270;GO:0007049;GO:0007049;GO:0016787;GO:0032508;GO:0042555;GO:0042555;	K02210	DNA replication licensing factor MCM7[Source:UniProtKB/Swiss-Prot;Acc:B8BMI1]	virNOG06938	L	sp|B8BMI1|MCM7_ORYSI DNA replication licensing factor MCM7 OS=Oryza sativa subsp. indica GN=MCM7 PE=3 SV=1
BGIOSGA036024	12	18133191	18136622	-	2928	-	GO:0016760;GO:0030244;	K00770	transcript_id=BGIOSGA036024-TA"	virNOG03814	G	sp|Q2QNS6|CSLD4_ORYSJ Cellulose synthase-like protein D4 OS=Oryza sativa subsp. japonica GN=CSLD4 PE=2 SV=1
BGIOSGA036025	12	18129004	18130800	-	1797	-	GO:0000919;GO:0005794;GO:0009414;GO:0009651;GO:0016020;GO:0016020;GO:0016020;GO:0016021;GO:0016021;GO:0016740;GO:0016757;GO:0016760;GO:0016760;GO:0030244;GO:0030244;GO:0048367;GO:0051753;GO:0071555;GO:0071555;GO:0097502;	-	transcript_id=BGIOSGA036025-TA"	virNOG03814	G	sp|Q2QNS6|CSLD4_ORYSJ Cellulose synthase-like protein D4 OS=Oryza sativa subsp. japonica GN=CSLD4 PE=2 SV=1
BGIOSGA036026	12	18057750	18060882	-	1524	-	GO:0006629;GO:0006629;GO:0016787;GO:0016787;	-	transcript_id=BGIOSGA036026-TA"	KOG2088;virNOG06208	OTI	sp|Q5YLM1|DGLA_RAT Sn1-specific diacylglycerol lipase alpha OS=Rattus norvegicus GN=Dagla PE=1 SV=1
BGIOSGA036043	12	17737073	17737306	-	234	-	GO:0004867;GO:0004867;GO:0009611;GO:0009611;GO:0010951;	-	transcript_id=BGIOSGA036043-TA"	virNOG25864	S	sp|P01053|ICI2_HORVU Subtilisin-chymotrypsin inhibitor-2A OS=Hordeum vulgare PE=1 SV=2
BGIOSGA036078	12	16614223	16615035	-	666	-	-	-	transcript_id=BGIOSGA036078-TA"	virNOG14822	S	-
BGIOSGA036082	12	16457373	16458755	-	1383	-	GO:0005622;GO:0005840;GO:0006412;GO:0015935;	K02967	transcript_id=BGIOSGA036082-TA"	virNOG18794	J	sp|Q9GCB9|RT02_ARATH Ribosomal protein S2, mitochondrial OS=Arabidopsis thaliana GN=RPS2 PE=2 SV=1
BGIOSGA036096	12	16119377	16119983	-	399	-	GO:0005886;GO:0005886;GO:0016020;GO:0016021;GO:0016021;	-	CASP-like protein[Source:UniProtKB/TrEMBL;Acc:B8BM55]	virNOG34860;poaNOG24297;virNOG08378	SR	sp|Q0IN16|CSPLE_ORYSJ CASP-like protein 2B1 OS=Oryza sativa subsp. japonica GN=Os12g0514300 PE=2 SV=2
BGIOSGA036150	12	15342332	15347985	-	987	-	GO:0003700;GO:0003700;GO:0005634;GO:0005634;GO:0006355;GO:0006355;	K09264	transcript_id=BGIOSGA036150-TA"	virNOG34184;virNOG23060	SK	sp|Q2QQA3|MAD20_ORYSJ MADS-box transcription factor 20 OS=Oryza sativa subsp. japonica GN=MADS20 PE=2 SV=2
BGIOSGA036183	12	14384935	14391475	-	1902	-	GO:0043531;GO:0043531;	-	transcript_id=BGIOSGA036183-TA"	KOG4658;COG0515;virNOG30783	T	sp|Q6L403|R1B17_SOLDE Putative late blight resistance protein homolog R1B-17 OS=Solanum demissum GN=R1B-17 PE=3 SV=1
BGIOSGA036186	12	14322301	14323298	-	879	-	-	-	transcript_id=BGIOSGA036186-TA"	virNOG33179	R	-
BGIOSGA036219	12	13344529	13344909	-	381	-	-	-	transcript_id=BGIOSGA036219-TA"	-	-	-
BGIOSGA036242	12	12551142	12552331	-	591	-	GO:0005576;GO:0016853;GO:0048046;GO:0048046;	-	Dirigent protein[Source:UniProtKB/TrEMBL;Acc:A2ZK73]	virNOG34751	R	sp|Q9FIG7|DIR2_ARATH Dirigent protein 2 OS=Arabidopsis thaliana GN=DIR2 PE=2 SV=1
BGIOSGA036259	12	11969221	11975013	-	1485	-	GO:0004146;GO:0004146;GO:0004799;GO:0004799;GO:0006231;GO:0006231;GO:0006545;GO:0006730;GO:0006730;GO:0006730;GO:0008168;GO:0009165;GO:0009165;GO:0016491;GO:0016740;GO:0032259;GO:0046654;GO:0046654;GO:0046654;GO:0055114;GO:0055114;GO:0055114;	K13998	Bifunctional dihydrofolate reductase-thymidylatesynthase [Source:UniProtKB/TrEMBL;Acc:B8BPG2]	COG0262;virNOG07012	H	sp|Q2QRX6|DRTS_ORYSJ Putative bifunctional dihydrofolate reductase-thymidylate synthase OS=Oryza sativa subsp. japonica GN=Os12g0446900 PE=3 SV=2
BGIOSGA036265	12	11635369	11637929	-	1866	-	GO:0005216;GO:0005247;GO:0005247;GO:0005247;GO:0006811;GO:0006821;GO:0006821;GO:0016020;GO:0016020;GO:0016020;GO:0016021;GO:0016021;GO:0034220;GO:0055085;GO:0055085;GO:1902476;	K05016	Chloride channel protein[Source:UniProtKB/TrEMBL;Acc:B8BPF4]	virNOG02474	P	sp|P92942|CLCB_ARATH Chloride channel protein CLC-b OS=Arabidopsis thaliana GN=CLC-B PE=1 SV=1
BGIOSGA036297	12	10786555	10788606	-	2052	-	GO:0004252;GO:0004252;GO:0006508;GO:0006508;GO:0006508;GO:0008233;GO:0008236;GO:0016787;	-	transcript_id=BGIOSGA036297-TA"	virNOG07161	O	sp|Q9ZUF6|SBT18_ARATH Subtilisin-like protease SBT1.8 OS=Arabidopsis thaliana GN=SBT1.8 PE=1 SV=1
BGIOSGA036317	12	10117018	10121354	-	1278	-	GO:0008152;GO:0008152;GO:0016491;GO:0016491;GO:0055114;GO:0055114;	-	transcript_id=BGIOSGA036317-TA"	virNOG06021	QG	sp|Q9WYP5|IOLG_THEMA Myo-inositol 2-dehydrogenase OS=Thermotoga maritima (strain ATCC 43589 / MSB8 / DSM 3109 / JCM 10099) GN=iolG PE=1 SV=1
BGIOSGA036330	12	9633580	9633813	-	234	-	-	-	transcript_id=BGIOSGA036330-TA"	-	-	-
BGIOSGA036362	12	8646323	8652929	-	2610	-	GO:0005488;GO:0016020;GO:0016021;GO:0016021;	-	transcript_id=BGIOSGA036362-TA"	lilNOG07706;virNOG08775	S	-
BGIOSGA036391	12	7731485	7732833	-	747	-	GO:0004672;GO:0004672;GO:0005524;GO:0005524;GO:0006468;GO:0006468;	-	transcript_id=BGIOSGA036391-TA"	KOG1187;virNOG28453;virNOG19899	T	sp|O65479|CRK20_ARATH Putative cysteine-rich receptor-like protein kinase 20 OS=Arabidopsis thaliana GN=CRK20 PE=2 SV=2
BGIOSGA036408	12	7118873	7127971	-	2850	-	GO:0003677;GO:0003677;	-	transcript_id=BGIOSGA036408-TA"	virNOG04378	K	sp|Q94FL9|MB3R4_ARATH Transcription factor MYB3R-4 OS=Arabidopsis thaliana GN=MYB3R4 PE=1 SV=1
BGIOSGA036432	12	6453862	6454954	-	417	-	-	-	transcript_id=BGIOSGA036432-TA"	-	-	-
BGIOSGA036437	12	6264960	6267982	-	483	-	-	-	transcript_id=BGIOSGA036437-TA"	-	-	-
BGIOSGA036454	12	5822282	5825329	-	3048	-	GO:0005515;GO:0016020;GO:0016021;GO:0016021;	-	transcript_id=BGIOSGA036454-TA"	virNOG01078	R	sp|Q9C9H7|RLP12_ARATH Receptor-like protein 12 OS=Arabidopsis thaliana GN=RLP12 PE=2 SV=2
BGIOSGA036456	12	5769026	5774024	-	720	-	GO:0019904;GO:0019904;	K06630	transcript_id=BGIOSGA036456-TA"	COG5040;virNOG03291	OT	sp|Q2R1D5|14338_ORYSJ Putative 14-3-3-like protein GF14-H OS=Oryza sativa subsp. japonica GN=GF14H PE=3 SV=1
BGIOSGA036463	12	5501488	5504883	-	606	-	GO:0000977;GO:0000977;GO:0003677;GO:0003677;GO:0003677;GO:0003700;GO:0003700;GO:0005634;GO:0005634;GO:0005634;GO:0006351;GO:0006351;GO:0006355;GO:0006355;GO:0006355;GO:0045944;GO:0045944;GO:0046983;GO:0046983;	-	transcript_id=BGIOSGA036463-TA"	virNOG34500	K	sp|Q2QW55|MAD33_ORYSJ MADS-box transcription factor 33 OS=Oryza sativa subsp. japonica GN=MADS33 PE=2 SV=2
BGIOSGA036573	12	3535764	3537982	-	1143	-	GO:0000166;GO:0005524;GO:0005524;	K10355	transcript_id=BGIOSGA036573-TA"	COG5277;virNOG01114	Z	sp|P53492|ACT7_ARATH Actin-7 OS=Arabidopsis thaliana GN=ACT7 PE=1 SV=1
BGIOSGA036594	12	3178678	3179356	-	576	-	GO:0016020;GO:0016021;GO:0016021;	-	transcript_id=BGIOSGA036594-TA"	virNOG17833	S	-
BGIOSGA036599	12	3066302	3067431	-	822	-	GO:0003677;GO:0003677;GO:0003677;GO:0005634;GO:0005634;GO:0006351;GO:0006351;GO:0006355;GO:0006355;	-	transcript_id=BGIOSGA036599-TA"	virNOG18016	K	sp|Q53QI0|Y1160_ORYSJ B3 domain-containing protein Os11g0156000 OS=Oryza sativa subsp. japonica GN=Os11g0156000 PE=2 SV=1
BGIOSGA036617	12	2826807	2832624	-	1470	-	GO:0003700;GO:0003700;GO:0006351;GO:0006351;GO:0006355;GO:0006355;GO:0043565;GO:0043565;	K14431	transcript_id=BGIOSGA036617-TA"	virNOG08034	K	sp|Q2QXL0|TGL11_ORYSJ Transcription factor TGAL11 OS=Oryza sativa subsp. japonica GN=TGAL11 PE=1 SV=1
BGIOSGA036631	12	2607915	2609306	-	1392	GT3	GO:0000139;GO:0000139;GO:0005794;GO:0016020;GO:0016021;GO:0016021;GO:0016021;GO:0016740;GO:0016757;GO:0016757;GO:0016757;	-	Probable glycosyltransferase 3[Source:UniProtKB/Swiss-Prot;Acc:A2ZI32]	virNOG11739	MG	sp|A2ZI32|GT3_ORYSI Probable glycosyltransferase 3 OS=Oryza sativa subsp. indica GN=GT3 PE=3 SV=1
BGIOSGA036668	12	1993212	1995955	-	753	-	GO:0003824;GO:0003824;GO:0008152;GO:0008152;	-	transcript_id=BGIOSGA036668-TA"	virNOG13533	G	sp|Q9SCS3|PGML4_ARATH Phosphoglycerate mutase-like protein 4 OS=Arabidopsis thaliana GN=At3g50520 PE=2 SV=1
BGIOSGA036706	12	1594958	1599267	-	1524	-	GO:0006855;GO:0006855;GO:0015238;GO:0015238;GO:0015297;GO:0015297;GO:0016020;GO:0016020;GO:0016020;GO:0016021;GO:0016021;GO:0055085;GO:0055085;	K03327	Protein DETOXIFICATION[Source:UniProtKB/TrEMBL;Acc:B8BLU0]	virNOG08391	S	sp|Q8W488|DTX21_ARATH Protein DETOXIFICATION 21 OS=Arabidopsis thaliana GN=DTX21 PE=1 SV=1
BGIOSGA036709	12	1580603	1581436	-	540	-	GO:0006855;GO:0006855;GO:0015238;GO:0015238;GO:0015297;GO:0015297;GO:0016020;GO:0016020;GO:0016020;GO:0016021;GO:0016021;GO:0055085;GO:0055085;	-	transcript_id=BGIOSGA036709-TA"	virNOG08391;COG0534	SV	sp|Q8W488|DTX21_ARATH Protein DETOXIFICATION 21 OS=Arabidopsis thaliana GN=DTX21 PE=1 SV=1
BGIOSGA036767	12	893802	895861	-	339	-	-	-	transcript_id=BGIOSGA036767-TA"	virNOG04201	L	-
BGIOSGA036809	12	349609	350842	-	717	-	-	-	transcript_id=BGIOSGA036809-TA"	virNOG04861	R	sp|Q9LI74|CHUP1_ARATH Protein CHUP1, chloroplastic OS=Arabidopsis thaliana GN=CHUP1 PE=1 SV=1
BGIOSGA036843	12	236568	238862	+	1638	-	GO:0004842;GO:0004842;GO:0016567;GO:0016567;GO:0016740;GO:0046872;GO:0046872;	-	transcript_id=BGIOSGA036843-TA"	virNOG07760	O	sp|Q6T486|RBRA_DICDI Probable E3 ubiquitin-protein ligase rbrA OS=Dictyostelium discoideum GN=rbrA PE=3 SV=1
BGIOSGA036861	12	603877	606859	+	2385	-	GO:0000166;GO:0004672;GO:0004672;GO:0005515;GO:0005524;GO:0005524;GO:0005524;GO:0006468;GO:0006468;GO:0016020;GO:0016021;GO:0016021;	-	transcript_id=BGIOSGA036861-TA"	virNOG01513	T	sp|C0LGP9|IMK3_ARATH Probable leucine-rich repeat receptor-like protein kinase IMK3 OS=Arabidopsis thaliana GN=IMK3 PE=1 SV=1
BGIOSGA036864	12	653316	659357	+	2283	-	GO:0003824;GO:0003824;GO:0006812;GO:0006812;GO:0015299;GO:0015299;GO:0016020;GO:0016021;GO:0016021;GO:0016021;GO:0055085;GO:0055085;GO:1902600;	-	transcript_id=BGIOSGA036864-TA"	virNOG02209	T	sp|Q2RBJ6|P2C73_ORYSJ Probable protein phosphatase 2C 73 OS=Oryza sativa subsp. japonica GN=Os11g0109000 PE=2 SV=1
BGIOSGA036917	12	1411954	1414738	+	1356	-	GO:0016787;GO:0016787;GO:0016787;	K14641	transcript_id=BGIOSGA036917-TA"	virNOG04195	F	sp|Q2QYE1|APY3_ORYSJ Probable apyrase 3 OS=Oryza sativa subsp. japonica GN=APY3 PE=2 SV=2
BGIOSGA036926	12	1609994	1612354	+	963	-	-	-	transcript_id=BGIOSGA036926-TA"	virNOG10445	S	sp|Q54YW1|ELMOA_DICDI ELMO domain-containing protein A OS=Dictyostelium discoideum GN=elmoA PE=1 SV=1
BGIOSGA036960	12	2076452	2077345	+	453	-	GO:0016491;GO:0016491;GO:0055114;GO:0055114;	-	transcript_id=BGIOSGA036960-TA"	virNOG07167;COG1748	QE	sp|A6NKP2|D42E2_HUMAN Putative short-chain dehydrogenase/reductase family 42E member 2 OS=Homo sapiens GN=SDR42E2 PE=3 SV=3
BGIOSGA036988	12	2488795	2489238	+	444	-	-	-	transcript_id=BGIOSGA036988-TA"	virNOG22557	S	-
BGIOSGA036994	12	2589137	2590123	+	987	-	-	-	transcript_id=BGIOSGA036994-TA"	virNOG10576	S	-
BGIOSGA036996	12	2624905	2625965	+	438	-	GO:0005634;GO:0005634;	K12873	transcript_id=BGIOSGA036996-TA"	virNOG33594	K	sp|P35682|BD31C_ORYSJ Protein BUD31 homolog 3 OS=Oryza sativa subsp. japonica GN=Os12g0149800 PE=2 SV=2
BGIOSGA037007	12	2772790	2774317	+	612	-	GO:0000166;GO:0005524;GO:0005524;	K09490	transcript_id=BGIOSGA037007-TA"	virNOG05040	O	sp|Q90593|GRP78_CHICK 78 kDa glucose-regulated protein OS=Gallus gallus GN=HSPA5 PE=1 SV=1
BGIOSGA037009	12	2809113	2810005	+	561	-	-	-	transcript_id=BGIOSGA037009-TA"	virNOG01482	R	-
BGIOSGA037030	12	3202167	3202481	+	315	-	-	-	transcript_id=BGIOSGA037030-TA"	-	-	-
BGIOSGA037085	12	4150501	4151257	+	681	-	GO:0003677;GO:0003677;	K09422	transcript_id=BGIOSGA037085-TA"	COG5147;virNOG05612	K	sp|P81393|MYB08_ANTMA Myb-related protein 308 OS=Antirrhinum majus GN=MYB308 PE=2 SV=1
BGIOSGA037109	12	4587521	4590894	+	1584	-	-	-	transcript_id=BGIOSGA037109-TA"	virNOG15626	S	sp|Q9SKH2|Y2369_ARATH BTB/POZ domain-containing protein At2g13690 OS=Arabidopsis thaliana GN=PRL1-IFG PE=2 SV=2
BGIOSGA037192	12	6784825	6785556	+	732	-	-	-	transcript_id=BGIOSGA037192-TA"	virNOG18359	R	-
BGIOSGA037302	12	10529154	10530755	+	627	-	GO:0009522;GO:0009522;GO:0009535;GO:0009538;GO:0009538;GO:0009941;GO:0010287;GO:0015979;GO:0015979;GO:0016020;GO:0016021;GO:0016021;GO:0019904;	K02699	transcript_id=BGIOSGA037302-TA"	virNOG03549	G	sp|P23993|PSAL_HORVU Photosystem I reaction center subunit XI, chloroplastic OS=Hordeum vulgare GN=PSAL PE=1 SV=1
BGIOSGA037328	12	11601309	11603868	+	465	-	-	-	transcript_id=BGIOSGA037328-TA"	virNOG22225	S	sp|Q9LK32|Y3721_ARATH Uncharacterized protein At3g27210 OS=Arabidopsis thaliana GN=Y-2 PE=1 SV=1
BGIOSGA037371	12	13446668	13448389	+	702	-	GO:0009556;GO:0009556;GO:0010234;GO:0010234;	-	transcript_id=BGIOSGA037371-TA"	virNOG21917	S	sp|Q2QR54|TDL1A_ORYSJ TPD1 protein homolog 1A OS=Oryza sativa subsp. japonica GN=TDL1A PE=1 SV=1
BGIOSGA037390	12	14007592	14008164	+	342	-	-	-	transcript_id=BGIOSGA037390-TA"	virNOG24034	S	sp|O81208|OHP1_ARATH Light-harvesting complex-like protein OHP1, chloroplastic OS=Arabidopsis thaliana GN=OHP1 PE=1 SV=1
BGIOSGA037437	12	15274748	15280442	+	552	-	GO:0004672;GO:0004672;GO:0005524;GO:0005524;GO:0006468;GO:0006468;	-	transcript_id=BGIOSGA037437-TA"	virNOG35051;virNOG05373;virNOG13100	T	sp|Q9FHG4|LRKS7_ARATH Probable L-type lectin-domain containing receptor kinase S.7 OS=Arabidopsis thaliana GN=LECRKS7 PE=2 SV=1
BGIOSGA037439	12	15320499	15320984	+	486	-	-	-	transcript_id=BGIOSGA037439-TA"	-	-	-
BGIOSGA037509	12	16855957	16858440	+	996	-	GO:0007165;GO:0007165;	-	transcript_id=BGIOSGA037509-TA"	virNOG00256	T	sp|F4JI46|RGAP2_ARATH Rho GTPase-activating protein 2 OS=Arabidopsis thaliana GN=ROPGAP2 PE=1 SV=1
BGIOSGA037544	12	17694718	17700724	+	2718	-	GO:0000166;GO:0003774;GO:0003777;GO:0003777;GO:0003777;GO:0003779;GO:0003779;GO:0005524;GO:0005524;GO:0005524;GO:0007018;GO:0007018;GO:0007018;GO:0007097;GO:0007097;GO:0008017;GO:0008017;GO:0008017;GO:0008569;GO:0008569;GO:0015629;GO:0015629;GO:0015630;GO:0015630;GO:0016887;GO:0031534;GO:0031534;GO:0043621;GO:0043621;GO:0051647;	K10406	transcript_id=BGIOSGA037544-TA"	virNOG04227	Z	sp|Q0IMS9|KN14Q_ORYSJ Kinesin-like protein KIN-14Q OS=Oryza sativa subsp. japonica GN=KIN14Q PE=1 SV=1
BGIOSGA037605	12	18684049	18687314	+	2793	-	GO:0043531;GO:0043531;	-	transcript_id=BGIOSGA037605-TA"	virNOG09582	T	sp|Q39214|RPM1_ARATH Disease resistance protein RPM1 OS=Arabidopsis thaliana GN=RPM1 PE=1 SV=1
BGIOSGA037623	12	18946589	18947293	+	705	-	-	-	transcript_id=BGIOSGA037623-TA"	virNOG12447	R	sp|Q41350|OLP1_SOLLC Osmotin-like protein OS=Solanum lycopersicum PE=1 SV=1
BGIOSGA037646	12	19142104	19144321	+	2139	-	GO:0006351;GO:0006351;GO:0006355;GO:0006355;	-	transcript_id=BGIOSGA037646-TA"	virNOG04323	S	sp|O80933|SCL9_ARATH Scarecrow-like protein 9 OS=Arabidopsis thaliana GN=SCL9 PE=2 SV=1
BGIOSGA037678	12	19678915	19682309	+	1182	-	-	-	transcript_id=BGIOSGA037678-TA"	virNOG29998	S	-
BGIOSGA037704	12	20266150	20268879	+	2493	-	GO:0003824;GO:0003824;	-	transcript_id=BGIOSGA037704-TA"	virNOG06610	H	sp|Q96EN8|MOCOS_HUMAN Molybdenum cofactor sulfurase OS=Homo sapiens GN=MOCOS PE=1 SV=2
BGIOSGA037707	12	20306553	20308232	+	1065	-	GO:0003677;GO:0003677;GO:0003677;GO:0005634;GO:0005634;GO:0006351;GO:0006351;GO:0006355;GO:0006355;	-	transcript_id=BGIOSGA037707-TA"	virNOG11482	K	sp|Q2QMT5|Y1209_ORYSJ B3 domain-containing protein LOC_Os12g40090 OS=Oryza sativa subsp. japonica GN=Os12g0591500 PE=2 SV=1
BGIOSGA037716	12	20495727	20498549	+	474	-	GO:0006511;GO:0006511;	-	transcript_id=BGIOSGA037716-TA"	virNOG38179	S	sp|Q9LSX9|ASK9_ARATH SKP1-like protein 9 OS=Arabidopsis thaliana GN=ASK9 PE=1 SV=1
BGIOSGA037719	12	20508829	20509137	+	309	-	-	-	transcript_id=BGIOSGA037719-TA"	virNOG27295	S	-
BGIOSGA037739	12	20829011	20832719	+	1227	-	-	-	transcript_id=BGIOSGA037739-TA"	lilNOG02468;virNOG02316	R	sp|Q8W104|FBL17_ARATH F-box/LRR-repeat protein 17 OS=Arabidopsis thaliana GN=FBL17 PE=1 SV=1
BGIOSGA037772	12	21332228	21334276	+	1338	-	GO:0046983;GO:0046983;	K16189	transcript_id=BGIOSGA037772-TA"	virNOG16961	K	sp|Q8GZM7|PIF1_ARATH Transcription factor PIF1 OS=Arabidopsis thaliana GN=PIF1 PE=1 SV=1
BGIOSGA037792	12	21696077	21698923	+	1560	-	GO:0005509;GO:0005509;GO:0016020;GO:0016021;GO:0016021;GO:0030247;GO:0030247;	-	transcript_id=BGIOSGA037792-TA"	NOG169130;virNOG14775	ST	sp|Q9LMP1|WAK2_ARATH Wall-associated receptor kinase 2 OS=Arabidopsis thaliana GN=WAK2 PE=1 SV=1
BGIOSGA037799	12	21783751	21784644	+	894	PCF8	GO:0003677;GO:0003677;GO:0005634;GO:0005634;GO:0006351;GO:0006351;GO:0006355;GO:0006355;GO:0007275;GO:0007275;	-	Transcription factor PCF8 [Source:UniProtKB/Swiss-Prot;Acc:A2ZMR9]	virNOG11411	K	sp|A2ZMR9|PCF8_ORYSI Transcription factor PCF8 OS=Oryza sativa subsp. indica GN=PCF8 PE=4 SV=1
BGIOSGA037817	12	22108397	22116172	+	624	-	GO:0007275;GO:0007275;	-	transcript_id=BGIOSGA037817-TA"	virNOG18423	S	sp|Q2QM17|YAB6_ORYSJ Protein YABBY 6 OS=Oryza sativa subsp. japonica GN=YAB6 PE=2 SV=1
BGIOSGA037837	12	22384615	22385007	+	393	-	GO:0009733;GO:0009733;	K14488	transcript_id=BGIOSGA037837-TA"	virNOG24582;virNOG26203	S	sp|Q9LTV3|SAU72_ARATH Auxin-responsive protein SAUR72 OS=Arabidopsis thaliana GN=SAUR72 PE=2 SV=1
BGIOSGA037839	12	22440767	22445640	+	1464	-	GO:0015031;GO:0015031;GO:0016020;GO:0016020;GO:0016020;GO:0016021;GO:0016021;	-	transcript_id=BGIOSGA037839-TA"	COG0201;KOG1373	U	sp|Q54XK2|SC61A_DICDI Protein transport protein Sec61 subunit alpha OS=Dictyostelium discoideum GN=sec61a PE=3 SV=1
BGIOSGA037855	12	22655673	22657050	+	930	-	GO:0046983;GO:0046983;	-	transcript_id=BGIOSGA037855-TA"	virNOG07689	K	sp|Q9T072|BH025_ARATH Transcription factor bHLH25 OS=Arabidopsis thaliana GN=BHLH25 PE=2 SV=2
BGIOSGA037858	12	22724356	22726102	+	462	-	GO:0000166;GO:0003774;GO:0003774;GO:0003777;GO:0003777;GO:0003779;GO:0003779;GO:0005092;GO:0005092;GO:0005524;GO:0005524;GO:0005524;GO:0007018;GO:0007018;GO:0007264;GO:0007264;GO:0008017;GO:0008017;GO:0016459;GO:0016459;GO:0016459;GO:0050790;	-	transcript_id=BGIOSGA037858-TA"	COG5022;virNOG00897	Z	sp|F4HWY6|MYO11_ARATH Myosin-11 OS=Arabidopsis thaliana GN=XI-E PE=3 SV=1
BGIOSGA037902	CH398252.1	41030	42832	-	1719	-	GO:0016020;GO:0022857;GO:0055085;	-	transcript_id=BGIOSGA037902-TA"	virNOG12841	E	sp|P46032|PTR2_ARATH Protein NRT1/ PTR FAMILY 8.3 OS=Arabidopsis thaliana GN=NPF8.3 PE=1 SV=1
BGIOSGA037924	CH398254.1	22390	23670	-	756	-	-	-	transcript_id=BGIOSGA037924-TA"	-	-	-
BGIOSGA037946	AAAA02035682.1	14252	14623	+	372	-	-	-	transcript_id=BGIOSGA037946-TA"	-	-	-
BGIOSGA037958	CH398272.1	3628	6672	+	2859	-	-	-	transcript_id=BGIOSGA037958-TA"	virNOG01078	R	sp|Q9C9H7|RLP12_ARATH Receptor-like protein 12 OS=Arabidopsis thaliana GN=RLP12 PE=2 SV=2
BGIOSGA037984	AAAA02035822.1	18019	22715	+	1401	-	-	-	transcript_id=BGIOSGA037984-TA"	virNOG02810	R	sp|Q9Y7K5|YGI3_SCHPO Uncharacterized WD repeat-containing protein C2A9.03 OS=Schizosaccharomyces pombe (strain 972 / ATCC 24843) GN=SPBC2A9.03 PE=4 SV=2
BGIOSGA038103	AAAA02036352.1	6601	6867	-	267	-	-	-	transcript_id=BGIOSGA038103-TA"	virNOG21196	S	-
BGIOSGA038127	AAAA02036513.1	260	12642	-	3231	-	GO:0004672;GO:0005515;GO:0005524;GO:0006468;	-	transcript_id=BGIOSGA038127-TA"	virNOG16900;COG4886	ST	sp|C0LGP4|Y3475_ARATH Probable LRR receptor-like serine/threonine-protein kinase At3g47570 OS=Arabidopsis thaliana GN=At3g47570 PE=2 SV=1
BGIOSGA038154	CH398510.1	8805	9448	+	528	-	-	K01602	transcript_id=BGIOSGA038154-TA"	virNOG07808	C	sp|P18566|RBS2_ORYSJ Ribulose bisphosphate carboxylase small chain A, chloroplastic OS=Oryza sativa subsp. japonica GN=RBCS-A PE=2 SV=2
BGIOSGA038191	AAAA02036828.1	2514	8026	+	1041	-	GO:0003824;GO:0009507;GO:0009536;GO:0009941;GO:0010020;GO:0042803;GO:0050662;	K07071	NAD(P)-binding Rossmann-fold superfamily protein[Source:Projected from Arabidopsis thaliana (AT2G21280)TAIR;Acc:AT2G21280]	virNOG08223	F	sp|Q9SJU9|GC1_ARATH Epimerase family protein SDR39U1 homolog, chloroplastic OS=Arabidopsis thaliana GN=GC1 PE=2 SV=2
BGIOSGA038395	CH398983.1	3010	4308	+	855	-	GO:0015267;GO:0016020;GO:0055085;	-	transcript_id=BGIOSGA038395-TA"	virNOG04704;virNOG29697	PG	sp|P43286|PIP21_ARATH Aquaporin PIP2-1 OS=Arabidopsis thaliana GN=PIP2-1 PE=1 SV=1
BGIOSGA038407	AAAA02038115.1	983	1843	+	861	-	-	-	transcript_id=BGIOSGA038407-TA"	virNOG27768	T	sp|B3EWQ9|LECA2_LABPU Lectin alpha chain OS=Lablab purpureus PE=1 SV=1
BGIOSGA038764	AAAA02039596.1	722	2065	+	1344	-	GO:0008270;	-	transcript_id=BGIOSGA038764-TA"	virNOG07128;virNOG30148	R	-
BGIOSGA038847	AAAA02039986.1	2686	3351	-	666	-	-	-	transcript_id=BGIOSGA038847-TA"	-	-	-
[truncated: 12 more rows]

## Sheet: sheet2(SHR)
ID	Chromosome	Start Site	End Site	Direction	Length	Name	GO	KEGG	Description	eggNOG	eggNOG_Category	Swissprot
[truncated: 707 more rows]

[truncated: 1 more sheets: sheet3(CHR)]
