# Supplementary material for: Comparative transcriptome analysis of panicle development under heat stress in two rice (Oryza sativa L.) cultivars differing in heat tolerance
Source: PeerJ. 2019 Aug 29;7:e7595. doi: 10.7717/peerj.7595 (PMC6717657; doi:10.7717/peerj.7595)
Supplement: Table S5 — Note: Sheet 1, sheet2 and sheet3 represent GO terms for RHR, SHR and CHR, respectively. [file peerj-07-7595-s005.xlsx]

## Sheet: sheet1(RHR)
Supplementary Table S5. GO terms categories that were significant enriched in DEGs of RHR, SHR and CHR
Note: Sheet 1, sheet2 and sheet3 represent GO terms for RHR, SHR and CHR, respectively.
Catergory	GO_Term	Cluster frequency	Genome frequency of use	Corrected P-value	Genes annotated to the term
cellular_component	GO:0005634 nucleus	190 out of 1177 genes, 16.1%	2345 out of 25542 genes, 9.2%	6.66e-13	BGIOSGA022873,BGIOSGA010924,BGIOSGA003134,BGIOSGA022272,BGIOSGA037799,BGIOSGA020173,BGIOSGA004061,BGIOSGA014484,BGIOSGA012017,BGIOSGA000269,BGIOSGA034344,BGIOSGA031909,BGIOSGA001157,BGIOSGA022657,BGIOSGA005090,BGIOSGA014527,BGIOSGA000630,BGIOSGA012535,BGIOSGA012175,BGIOSGA022089,BGIOSGA016767,BGIOSGA013734,BGIOSGA000426,BGIOSGA031964,BGIOSGA018242,BGIOSGA007162,BGIOSGA029793,BGIOSGA032818,BGIOSGA…
molecular_function	GO:0003677 DNA binding	159 out of 1177 genes, 13.5%	1848 out of 25542 genes, 7.2%	2.74e-12	BGIOSGA003134,BGIOSGA022272,BGIOSGA037799,BGIOSGA020173,BGIOSGA004061,BGIOSGA014484,BGIOSGA012017,BGIOSGA024439,BGIOSGA000269,BGIOSGA034366,BGIOSGA005090,BGIOSGA014527,BGIOSGA000630,BGIOSGA012175,BGIOSGA004221,BGIOSGA022089,BGIOSGA016767,BGIOSGA013734,BGIOSGA000426,BGIOSGA031964,BGIOSGA018242,BGIOSGA007162,BGIOSGA029793,BGIOSGA032818,BGIOSGA005835,BGIOSGA036408,BGIOSGA007547,BGIOSGA014094,BGIOSGA…
biological_process	GO:0032774 RNA biosynthetic process	107 out of 1177 genes, 9.1%	1170 out of 25542 genes, 4.6%	7.46e-09	BGIOSGA022020,BGIOSGA000944,BGIOSGA036617,BGIOSGA007449,BGIOSGA036599,BGIOSGA006874,BGIOSGA006685,BGIOSGA003134,BGIOSGA022272,BGIOSGA010824,BGIOSGA037799,BGIOSGA020173,BGIOSGA017051,BGIOSGA012017,BGIOSGA024439,BGIOSGA000269,BGIOSGA034344,BGIOSGA022577,BGIOSGA016791,BGIOSGA012204,BGIOSGA005090,BGIOSGA019301,BGIOSGA008683,BGIOSGA005417,BGIOSGA000630,BGIOSGA006285,BGIOSGA012175,BGIOSGA022089,BGIOSGA…
biological_process	GO:0097659 nucleic acid-templated transcription	104 out of 1177 genes, 8.8%	1167 out of 25542 genes, 4.6%	6.7e-08	BGIOSGA022020,BGIOSGA000944,BGIOSGA036617,BGIOSGA007449,BGIOSGA036599,BGIOSGA006874,BGIOSGA006685,BGIOSGA003134,BGIOSGA022272,BGIOSGA010824,BGIOSGA037799,BGIOSGA020173,BGIOSGA017051,BGIOSGA012017,BGIOSGA000269,BGIOSGA034344,BGIOSGA022577,BGIOSGA016791,BGIOSGA012204,BGIOSGA005090,BGIOSGA019301,BGIOSGA008683,BGIOSGA005417,BGIOSGA000630,BGIOSGA006285,BGIOSGA012175,BGIOSGA022089,BGIOSGA016767,BGIOSGA…
biological_process	GO:0006351 transcription, DNA-templated	103 out of 1177 genes, 8.8%	1162 out of 25542 genes, 4.5%	1.12e-07	BGIOSGA022020,BGIOSGA000944,BGIOSGA036617,BGIOSGA007449,BGIOSGA036599,BGIOSGA006874,BGIOSGA006685,BGIOSGA003134,BGIOSGA022272,BGIOSGA010824,BGIOSGA037799,BGIOSGA020173,BGIOSGA017051,BGIOSGA012017,BGIOSGA000269,BGIOSGA034344,BGIOSGA022577,BGIOSGA016791,BGIOSGA012204,BGIOSGA005090,BGIOSGA019301,BGIOSGA008683,BGIOSGA005417,BGIOSGA000630,BGIOSGA006285,BGIOSGA012175,BGIOSGA022089,BGIOSGA016767,BGIOSGA…
biological_process	GO:0034654 nucleobase-containing compound biosynthetic process	122 out of 1177 genes, 10.4%	1477 out of 25542 genes, 5.8%	1.83e-07	BGIOSGA022020,BGIOSGA000944,BGIOSGA036617,BGIOSGA007449,BGIOSGA036599,BGIOSGA006874,BGIOSGA006685,BGIOSGA003134,BGIOSGA022272,BGIOSGA010824,BGIOSGA037799,BGIOSGA020173,BGIOSGA017051,BGIOSGA012017,BGIOSGA024439,BGIOSGA000269,BGIOSGA022222,BGIOSGA034344,BGIOSGA022577,BGIOSGA016791,BGIOSGA012204,BGIOSGA005090,BGIOSGA019301,BGIOSGA008683,BGIOSGA005417,BGIOSGA006004,BGIOSGA000630,BGIOSGA006285,BGIOSGA…
molecular_function	GO:0046983 protein dimerization activity	58 out of 1177 genes, 4.9%	543 out of 25542 genes, 2.1%	8.46e-07	BGIOSGA011445,BGIOSGA026779,BGIOSGA030954,BGIOSGA019157,BGIOSGA014484,BGIOSGA012487,BGIOSGA021662,BGIOSGA014566,BGIOSGA037855,BGIOSGA032369,BGIOSGA005771,BGIOSGA001168,BGIOSGA000269,BGIOSGA015290,BGIOSGA023024,BGIOSGA008494,BGIOSGA028706,BGIOSGA026828,BGIOSGA009093,BGIOSGA004292,BGIOSGA031008,BGIOSGA000206,BGIOSGA023925,BGIOSGA013729,BGIOSGA036463,BGIOSGA020447,BGIOSGA020410,BGIOSGA029728,BGIOSGA…
cellular_component	GO:0032993 protein-DNA complex	17 out of 1177 genes, 1.4%	71 out of 25542 genes, 0.3%	2.16e-06	BGIOSGA029793,BGIOSGA022361,BGIOSGA011733,BGIOSGA034470,BGIOSGA014484,BGIOSGA017977,BGIOSGA028706,BGIOSGA025915,BGIOSGA028894,BGIOSGA012113,BGIOSGA004753,BGIOSGA020410,BGIOSGA013734,BGIOSGA002810,BGIOSGA032925,BGIOSGA002784,BGIOSGA002377
biological_process	GO:0019438 aromatic compound biosynthetic process	128 out of 1177 genes, 10.9%	1653 out of 25542 genes, 6.5%	3.65e-06	BGIOSGA000944,BGIOSGA003134,BGIOSGA022272,BGIOSGA037799,BGIOSGA020173,BGIOSGA012017,BGIOSGA024439,BGIOSGA000269,BGIOSGA022222,BGIOSGA034344,BGIOSGA005090,BGIOSGA000630,BGIOSGA012175,BGIOSGA022089,BGIOSGA016767,BGIOSGA001652,BGIOSGA000426,BGIOSGA018242,BGIOSGA007162,BGIOSGA002194,BGIOSGA005312,BGIOSGA005835,BGIOSGA014094,BGIOSGA030471,BGIOSGA014714,BGIOSGA007056,BGIOSGA006000,BGIOSGA028704,BGIOSGA…
cellular_component	GO:0000786 nucleosome	16 out of 1177 genes, 1.4%	68 out of 25542 genes, 0.3%	7.41e-06	BGIOSGA029793,BGIOSGA022361,BGIOSGA011733,BGIOSGA034470,BGIOSGA014484,BGIOSGA017977,BGIOSGA028706,BGIOSGA025915,BGIOSGA028894,BGIOSGA004753,BGIOSGA020410,BGIOSGA013734,BGIOSGA002810,BGIOSGA032925,BGIOSGA002784,BGIOSGA002377
cellular_component	GO:0044815 DNA packaging complex	16 out of 1177 genes, 1.4%	70 out of 25542 genes, 0.3%	1.14e-05	BGIOSGA029793,BGIOSGA022361,BGIOSGA011733,BGIOSGA034470,BGIOSGA014484,BGIOSGA017977,BGIOSGA028706,BGIOSGA025915,BGIOSGA028894,BGIOSGA004753,BGIOSGA020410,BGIOSGA013734,BGIOSGA002810,BGIOSGA032925,BGIOSGA002784,BGIOSGA002377
biological_process	GO:0006355 regulation of transcription, DNA-templated	133 out of 1177 genes, 11.3%	1801 out of 25542 genes, 7.1%	3.13e-05	BGIOSGA022873,BGIOSGA003134,BGIOSGA022272,BGIOSGA037799,BGIOSGA020173,BGIOSGA012017,BGIOSGA000269,BGIOSGA034344,BGIOSGA034366,BGIOSGA005090,BGIOSGA014527,BGIOSGA012535,BGIOSGA011414,BGIOSGA012175,BGIOSGA022089,BGIOSGA016767,BGIOSGA018242,BGIOSGA007162,BGIOSGA032818,BGIOSGA005312,BGIOSGA003882,BGIOSGA005835,BGIOSGA007547,BGIOSGA014094,BGIOSGA014714,BGIOSGA007056,BGIOSGA028704,BGIOSGA017970,BGIOSGA…
cellular_component	GO:0044427 chromosomal part	23 out of 1177 genes, 2.0%	146 out of 25542 genes, 0.6%	3.16e-05	BGIOSGA031964,BGIOSGA029793,BGIOSGA019232,BGIOSGA022361,BGIOSGA011733,BGIOSGA034470,BGIOSGA014484,BGIOSGA030568,BGIOSGA033075,BGIOSGA031963,BGIOSGA017977,BGIOSGA023868,BGIOSGA028706,BGIOSGA025915,BGIOSGA028894,BGIOSGA012113,BGIOSGA004753,BGIOSGA020410,BGIOSGA013734,BGIOSGA002810,BGIOSGA032925,BGIOSGA002784,BGIOSGA002377
biological_process	GO:0018130 heterocycle biosynthetic process	125 out of 1177 genes, 10.6%	1672 out of 25542 genes, 6.5%	4.24e-05	BGIOSGA022020,BGIOSGA000944,BGIOSGA036617,BGIOSGA007449,BGIOSGA036599,BGIOSGA006874,BGIOSGA006685,BGIOSGA003134,BGIOSGA022272,BGIOSGA010824,BGIOSGA037799,BGIOSGA020173,BGIOSGA017051,BGIOSGA012017,BGIOSGA024439,BGIOSGA000269,BGIOSGA022222,BGIOSGA034344,BGIOSGA022577,BGIOSGA016791,BGIOSGA012204,BGIOSGA005090,BGIOSGA019301,BGIOSGA008683,BGIOSGA005417,BGIOSGA006004,BGIOSGA000630,BGIOSGA006285,BGIOSGA…
biological_process	GO:2001141 regulation of RNA biosynthetic process	133 out of 1177 genes, 11.3%	1815 out of 25542 genes, 7.1%	4.91e-05	BGIOSGA022873,BGIOSGA003134,BGIOSGA022272,BGIOSGA037799,BGIOSGA020173,BGIOSGA012017,BGIOSGA000269,BGIOSGA034344,BGIOSGA034366,BGIOSGA005090,BGIOSGA014527,BGIOSGA012535,BGIOSGA011414,BGIOSGA012175,BGIOSGA022089,BGIOSGA016767,BGIOSGA018242,BGIOSGA007162,BGIOSGA032818,BGIOSGA005312,BGIOSGA003882,BGIOSGA005835,BGIOSGA007547,BGIOSGA014094,BGIOSGA014714,BGIOSGA007056,BGIOSGA028704,BGIOSGA017970,BGIOSGA…
biological_process	GO:1903506 regulation of nucleic acid-templated transcription	133 out of 1177 genes, 11.3%	1815 out of 25542 genes, 7.1%	4.91e-05	BGIOSGA022873,BGIOSGA003134,BGIOSGA022272,BGIOSGA037799,BGIOSGA020173,BGIOSGA012017,BGIOSGA000269,BGIOSGA034344,BGIOSGA034366,BGIOSGA005090,BGIOSGA014527,BGIOSGA012535,BGIOSGA011414,BGIOSGA012175,BGIOSGA022089,BGIOSGA016767,BGIOSGA018242,BGIOSGA007162,BGIOSGA032818,BGIOSGA005312,BGIOSGA003882,BGIOSGA005835,BGIOSGA007547,BGIOSGA014094,BGIOSGA014714,BGIOSGA007056,BGIOSGA028704,BGIOSGA017970,BGIOSGA…
biological_process	GO:1901362 organic cyclic compound biosynthetic process	129 out of 1177 genes, 11.0%	1748 out of 25542 genes, 6.8%	5.33e-05	BGIOSGA000944,BGIOSGA003134,BGIOSGA022272,BGIOSGA037799,BGIOSGA020173,BGIOSGA012017,BGIOSGA024439,BGIOSGA000269,BGIOSGA022222,BGIOSGA034344,BGIOSGA005090,BGIOSGA000630,BGIOSGA012175,BGIOSGA022089,BGIOSGA016767,BGIOSGA001652,BGIOSGA000426,BGIOSGA018242,BGIOSGA007162,BGIOSGA002194,BGIOSGA005312,BGIOSGA005835,BGIOSGA014094,BGIOSGA030471,BGIOSGA014714,BGIOSGA007056,BGIOSGA006000,BGIOSGA028704,BGIOSGA…
biological_process	GO:0051252 regulation of RNA metabolic process	133 out of 1177 genes, 11.3%	1835 out of 25542 genes, 7.2%	9.22e-05	BGIOSGA022873,BGIOSGA003134,BGIOSGA022272,BGIOSGA037799,BGIOSGA020173,BGIOSGA012017,BGIOSGA000269,BGIOSGA034344,BGIOSGA034366,BGIOSGA005090,BGIOSGA014527,BGIOSGA012535,BGIOSGA011414,BGIOSGA012175,BGIOSGA022089,BGIOSGA016767,BGIOSGA018242,BGIOSGA007162,BGIOSGA032818,BGIOSGA005312,BGIOSGA003882,BGIOSGA005835,BGIOSGA007547,BGIOSGA014094,BGIOSGA014714,BGIOSGA007056,BGIOSGA028704,BGIOSGA017970,BGIOSGA…
molecular_function	GO:0046982 protein heterodimerization activity	19 out of 1177 genes, 1.6%	109 out of 25542 genes, 0.4%	0.00017	BGIOSGA007010,BGIOSGA022361,BGIOSGA011733,BGIOSGA034470,BGIOSGA014484,BGIOSGA005701,BGIOSGA017977,BGIOSGA028706,BGIOSGA025915,BGIOSGA028894,BGIOSGA017836,BGIOSGA023925,BGIOSGA004753,BGIOSGA020410,BGIOSGA000169,BGIOSGA002810,BGIOSGA032925,BGIOSGA002784,BGIOSGA002377
biological_process	GO:0019219 regulation of nucleobase-containing compound metabolic process	133 out of 1177 genes, 11.3%	1864 out of 25542 genes, 7.3%	0.00022	BGIOSGA022873,BGIOSGA003134,BGIOSGA022272,BGIOSGA037799,BGIOSGA020173,BGIOSGA012017,BGIOSGA000269,BGIOSGA034344,BGIOSGA034366,BGIOSGA005090,BGIOSGA014527,BGIOSGA012535,BGIOSGA011414,BGIOSGA012175,BGIOSGA022089,BGIOSGA016767,BGIOSGA018242,BGIOSGA007162,BGIOSGA032818,BGIOSGA005312,BGIOSGA003882,BGIOSGA005835,BGIOSGA007547,BGIOSGA014094,BGIOSGA014714,BGIOSGA007056,BGIOSGA028704,BGIOSGA017970,BGIOSGA…
biological_process	GO:2000112 regulation of cellular macromolecule biosynthetic process	133 out of 1177 genes, 11.3%	1895 out of 25542 genes, 7.4%	0.00054	BGIOSGA022873,BGIOSGA003134,BGIOSGA022272,BGIOSGA037799,BGIOSGA020173,BGIOSGA012017,BGIOSGA000269,BGIOSGA034344,BGIOSGA034366,BGIOSGA005090,BGIOSGA014527,BGIOSGA012535,BGIOSGA011414,BGIOSGA012175,BGIOSGA022089,BGIOSGA016767,BGIOSGA018242,BGIOSGA007162,BGIOSGA032818,BGIOSGA005312,BGIOSGA003882,BGIOSGA005835,BGIOSGA007547,BGIOSGA014094,BGIOSGA014714,BGIOSGA007056,BGIOSGA028704,BGIOSGA017970,BGIOSGA…
biological_process	GO:0009299 mRNA transcription	6 out of 1177 genes, 0.5%	9 out of 25542 genes, 0.0%	0.00058	BGIOSGA005382,BGIOSGA018242,BGIOSGA012204,BGIOSGA007449,BGIOSGA014714,BGIOSGA020029
cellular_component	GO:0000785 chromatin	16 out of 1177 genes, 1.4%	93 out of 25542 genes, 0.4%	0.00065	BGIOSGA029793,BGIOSGA022361,BGIOSGA011733,BGIOSGA034470,BGIOSGA014484,BGIOSGA017977,BGIOSGA028706,BGIOSGA025915,BGIOSGA028894,BGIOSGA004753,BGIOSGA020410,BGIOSGA013734,BGIOSGA002810,BGIOSGA032925,BGIOSGA002784,BGIOSGA002377
biological_process	GO:0010556 regulation of macromolecule biosynthetic process	133 out of 1177 genes, 11.3%	1910 out of 25542 genes, 7.5%	0.00083	BGIOSGA022873,BGIOSGA003134,BGIOSGA022272,BGIOSGA037799,BGIOSGA020173,BGIOSGA012017,BGIOSGA000269,BGIOSGA034344,BGIOSGA034366,BGIOSGA005090,BGIOSGA014527,BGIOSGA012535,BGIOSGA011414,BGIOSGA012175,BGIOSGA022089,BGIOSGA016767,BGIOSGA018242,BGIOSGA007162,BGIOSGA032818,BGIOSGA005312,BGIOSGA003882,BGIOSGA005835,BGIOSGA007547,BGIOSGA014094,BGIOSGA014714,BGIOSGA007056,BGIOSGA028704,BGIOSGA017970,BGIOSGA…
cellular_component	GO:0042555 MCM complex	5 out of 1177 genes, 0.4%	8 out of 25542 genes, 0.0%	0.00133	BGIOSGA036008,BGIOSGA020045,BGIOSGA005432,BGIOSGA035270,BGIOSGA003718
biological_process	GO:0031326 regulation of cellular biosynthetic process	133 out of 1177 genes, 11.3%	1928 out of 25542 genes, 7.5%	0.00137	BGIOSGA022873,BGIOSGA003134,BGIOSGA022272,BGIOSGA037799,BGIOSGA020173,BGIOSGA012017,BGIOSGA000269,BGIOSGA034344,BGIOSGA034366,BGIOSGA005090,BGIOSGA014527,BGIOSGA012535,BGIOSGA011414,BGIOSGA012175,BGIOSGA022089,BGIOSGA016767,BGIOSGA018242,BGIOSGA007162,BGIOSGA032818,BGIOSGA005312,BGIOSGA003882,BGIOSGA005835,BGIOSGA007547,BGIOSGA014094,BGIOSGA014714,BGIOSGA007056,BGIOSGA028704,BGIOSGA017970,BGIOSGA…
biological_process	GO:0009889 regulation of biosynthetic process	133 out of 1177 genes, 11.3%	1933 out of 25542 genes, 7.6%	0.00157	BGIOSGA022873,BGIOSGA003134,BGIOSGA022272,BGIOSGA037799,BGIOSGA020173,BGIOSGA012017,BGIOSGA000269,BGIOSGA034344,BGIOSGA034366,BGIOSGA005090,BGIOSGA014527,BGIOSGA012535,BGIOSGA011414,BGIOSGA012175,BGIOSGA022089,BGIOSGA016767,BGIOSGA018242,BGIOSGA007162,BGIOSGA032818,BGIOSGA005312,BGIOSGA003882,BGIOSGA005835,BGIOSGA007547,BGIOSGA014094,BGIOSGA014714,BGIOSGA007056,BGIOSGA028704,BGIOSGA017970,BGIOSGA…
biological_process	GO:0010468 regulation of gene expression	137 out of 1177 genes, 11.6%	2008 out of 25542 genes, 7.9%	0.0017	BGIOSGA022873,BGIOSGA003134,BGIOSGA022272,BGIOSGA037799,BGIOSGA020173,BGIOSGA012017,BGIOSGA000269,BGIOSGA034344,BGIOSGA034366,BGIOSGA005090,BGIOSGA014527,BGIOSGA012535,BGIOSGA011414,BGIOSGA012175,BGIOSGA022089,BGIOSGA016767,BGIOSGA018242,BGIOSGA007162,BGIOSGA032818,BGIOSGA002194,BGIOSGA005312,BGIOSGA003882,BGIOSGA005835,BGIOSGA007547,BGIOSGA014094,BGIOSGA014714,BGIOSGA007056,BGIOSGA028704,BGIOSGA…
biological_process	GO:0051171 regulation of nitrogen compound metabolic process	142 out of 1177 genes, 12.1%	2105 out of 25542 genes, 8.2%	0.002	BGIOSGA022873,BGIOSGA003134,BGIOSGA022272,BGIOSGA037799,BGIOSGA020173,BGIOSGA012017,BGIOSGA002456,BGIOSGA000269,BGIOSGA034344,BGIOSGA034366,BGIOSGA005090,BGIOSGA014527,BGIOSGA012535,BGIOSGA011414,BGIOSGA012175,BGIOSGA022089,BGIOSGA016767,BGIOSGA018242,BGIOSGA007162,BGIOSGA032818,BGIOSGA005312,BGIOSGA003882,BGIOSGA005835,BGIOSGA007547,BGIOSGA014094,BGIOSGA014714,BGIOSGA007056,BGIOSGA028704,BGIOSGA…
biological_process	GO:0090698 post-embryonic plant morphogenesis	12 out of 1177 genes, 1.0%	52 out of 25542 genes, 0.2%	0.00269	BGIOSGA018242,BGIOSGA012204,BGIOSGA007449,BGIOSGA011445,BGIOSGA011213,BGIOSGA017836,BGIOSGA020029,BGIOSGA005382,BGIOSGA037371,BGIOSGA019900,BGIOSGA001182,BGIOSGA014714
biological_process	GO:0080090 regulation of primary metabolic process	142 out of 1177 genes, 12.1%	2119 out of 25542 genes, 8.3%	0.00285	BGIOSGA022873,BGIOSGA003134,BGIOSGA022272,BGIOSGA037799,BGIOSGA020173,BGIOSGA012017,BGIOSGA002456,BGIOSGA000269,BGIOSGA034344,BGIOSGA034366,BGIOSGA005090,BGIOSGA014527,BGIOSGA012535,BGIOSGA011414,BGIOSGA012175,BGIOSGA022089,BGIOSGA016767,BGIOSGA018242,BGIOSGA007162,BGIOSGA032818,BGIOSGA005312,BGIOSGA003882,BGIOSGA005835,BGIOSGA007547,BGIOSGA014094,BGIOSGA014714,BGIOSGA007056,BGIOSGA028704,BGIOSGA…
cellular_component	GO:0043226 organelle	281 out of 1177 genes, 23.9%	4891 out of 25542 genes, 19.1%	0.00297	BGIOSGA022873,BGIOSGA009285,BGIOSGA037799,BGIOSGA004061,BGIOSGA012017,BGIOSGA002584,BGIOSGA013787,BGIOSGA020381,BGIOSGA016031,BGIOSGA008264,BGIOSGA001157,BGIOSGA008678,BGIOSGA022657,BGIOSGA005090,BGIOSGA014527,BGIOSGA012175,BGIOSGA022089,BGIOSGA013734,BGIOSGA004812,BGIOSGA002929,BGIOSGA001879,BGIOSGA031964,BGIOSGA018242,BGIOSGA007162,BGIOSGA005312,BGIOSGA005835,BGIOSGA031408,BGIOSGA007547,BGIOSGA…
cellular_component	GO:0005694 chromosome	24 out of 1177 genes, 2.0%	203 out of 25542 genes, 0.8%	0.00303	BGIOSGA031964,BGIOSGA029793,BGIOSGA019232,BGIOSGA022361,BGIOSGA011733,BGIOSGA034470,BGIOSGA014484,BGIOSGA030568,BGIOSGA033075,BGIOSGA031963,BGIOSGA017977,BGIOSGA023868,BGIOSGA028706,BGIOSGA025915,BGIOSGA028894,BGIOSGA012113,BGIOSGA034571,BGIOSGA004753,BGIOSGA020410,BGIOSGA013734,BGIOSGA002810,BGIOSGA032925,BGIOSGA002784,BGIOSGA002377
biological_process	GO:0032501 multicellular organismal process	67 out of 1177 genes, 5.7%	817 out of 25542 genes, 3.2%	0.00322	BGIOSGA007449,BGIOSGA023132,BGIOSGA010824,BGIOSGA037799,BGIOSGA000916,BGIOSGA007619,BGIOSGA023868,BGIOSGA013573,BGIOSGA021840,BGIOSGA016403,BGIOSGA012204,BGIOSGA016963,BGIOSGA035270,BGIOSGA009487,BGIOSGA036025,BGIOSGA012115,BGIOSGA000426,BGIOSGA018242,BGIOSGA005039,BGIOSGA011032,BGIOSGA014714,BGIOSGA002266,BGIOSGA034326,BGIOSGA014650,BGIOSGA007056,BGIOSGA004186,BGIOSGA028704,BGIOSGA010867,BGIOSGA…
cellular_component	GO:0043229 intracellular organelle	280 out of 1177 genes, 23.8%	4878 out of 25542 genes, 19.1%	0.00331	BGIOSGA022873,BGIOSGA009285,BGIOSGA037799,BGIOSGA004061,BGIOSGA012017,BGIOSGA002584,BGIOSGA013787,BGIOSGA020381,BGIOSGA016031,BGIOSGA008264,BGIOSGA001157,BGIOSGA008678,BGIOSGA022657,BGIOSGA005090,BGIOSGA014527,BGIOSGA012175,BGIOSGA022089,BGIOSGA013734,BGIOSGA004812,BGIOSGA002929,BGIOSGA001879,BGIOSGA031964,BGIOSGA018242,BGIOSGA007162,BGIOSGA005312,BGIOSGA005835,BGIOSGA031408,BGIOSGA007547,BGIOSGA…
biological_process	GO:0031323 regulation of cellular metabolic process	143 out of 1177 genes, 12.1%	2148 out of 25542 genes, 8.4%	0.00373	BGIOSGA022873,BGIOSGA003134,BGIOSGA022272,BGIOSGA037799,BGIOSGA020173,BGIOSGA012017,BGIOSGA002456,BGIOSGA000269,BGIOSGA034344,BGIOSGA034366,BGIOSGA005090,BGIOSGA014527,BGIOSGA012535,BGIOSGA011414,BGIOSGA012175,BGIOSGA022089,BGIOSGA016767,BGIOSGA018242,BGIOSGA007162,BGIOSGA032818,BGIOSGA005312,BGIOSGA003882,BGIOSGA005835,BGIOSGA007547,BGIOSGA014094,BGIOSGA014714,BGIOSGA007056,BGIOSGA028704,BGIOSGA…
biological_process	GO:0060255 regulation of macromolecule metabolic process	146 out of 1177 genes, 12.4%	2211 out of 25542 genes, 8.7%	0.00452	BGIOSGA022873,BGIOSGA003134,BGIOSGA022272,BGIOSGA037799,BGIOSGA020173,BGIOSGA012017,BGIOSGA002456,BGIOSGA000269,BGIOSGA034344,BGIOSGA034366,BGIOSGA005090,BGIOSGA014527,BGIOSGA012535,BGIOSGA011414,BGIOSGA012175,BGIOSGA022089,BGIOSGA016767,BGIOSGA018242,BGIOSGA007162,BGIOSGA032818,BGIOSGA002194,BGIOSGA005312,BGIOSGA003882,BGIOSGA005835,BGIOSGA007547,BGIOSGA014094,BGIOSGA014714,BGIOSGA007056,BGIOSGA…
cellular_component	GO:0043231 intracellular membrane-bounded organelle	250 out of 1177 genes, 21.2%	4302 out of 25542 genes, 16.8%	0.00456	BGIOSGA022873,BGIOSGA010924,BGIOSGA009285,BGIOSGA000944,BGIOSGA003134,BGIOSGA022272,BGIOSGA037799,BGIOSGA020173,BGIOSGA004061,BGIOSGA014484,BGIOSGA012017,BGIOSGA002584,BGIOSGA023055,BGIOSGA013787,BGIOSGA000269,BGIOSGA020381,BGIOSGA016031,BGIOSGA034344,BGIOSGA013573,BGIOSGA031909,BGIOSGA017325,BGIOSGA001157,BGIOSGA008678,BGIOSGA022657,BGIOSGA005090,BGIOSGA014527,BGIOSGA000630,BGIOSGA012535,BGIOSGA…
biological_process	GO:0009059 macromolecule biosynthetic process	140 out of 1177 genes, 11.9%	2103 out of 25542 genes, 8.2%	0.00476	BGIOSGA000944,BGIOSGA003134,BGIOSGA022272,BGIOSGA037799,BGIOSGA020173,BGIOSGA012017,BGIOSGA024439,BGIOSGA000269,BGIOSGA034344,BGIOSGA008264,BGIOSGA005090,BGIOSGA000630,BGIOSGA019532,BGIOSGA012175,BGIOSGA022089,BGIOSGA016767,BGIOSGA002929,BGIOSGA000426,BGIOSGA031964,BGIOSGA018242,BGIOSGA007162,BGIOSGA002194,BGIOSGA005312,BGIOSGA005835,BGIOSGA014094,BGIOSGA014714,BGIOSGA009855,BGIOSGA007056,BGIOSGA…
biological_process	GO:0034645 cellular macromolecule biosynthetic process	138 out of 1177 genes, 11.7%	2071 out of 25542 genes, 8.1%	0.00532	BGIOSGA000944,BGIOSGA003134,BGIOSGA022272,BGIOSGA037799,BGIOSGA020173,BGIOSGA012017,BGIOSGA024439,BGIOSGA000269,BGIOSGA034344,BGIOSGA008264,BGIOSGA005090,BGIOSGA000630,BGIOSGA019532,BGIOSGA012175,BGIOSGA022089,BGIOSGA016767,BGIOSGA002929,BGIOSGA000426,BGIOSGA031964,BGIOSGA018242,BGIOSGA007162,BGIOSGA005312,BGIOSGA005835,BGIOSGA014094,BGIOSGA014714,BGIOSGA009855,BGIOSGA007056,BGIOSGA028704,BGIOSGA…
cellular_component	GO:0043227 membrane-bounded organelle	253 out of 1177 genes, 21.5%	4373 out of 25542 genes, 17.1%	0.00548	BGIOSGA022873,BGIOSGA010924,BGIOSGA009285,BGIOSGA000944,BGIOSGA003134,BGIOSGA022272,BGIOSGA037799,BGIOSGA020173,BGIOSGA004061,BGIOSGA014484,BGIOSGA012017,BGIOSGA002584,BGIOSGA023055,BGIOSGA013787,BGIOSGA000269,BGIOSGA020381,BGIOSGA016031,BGIOSGA034344,BGIOSGA013573,BGIOSGA031909,BGIOSGA017325,BGIOSGA001157,BGIOSGA008678,BGIOSGA022657,BGIOSGA005090,BGIOSGA014527,BGIOSGA000630,BGIOSGA012535,BGIOSGA…
biological_process	GO:0007275 multicellular organism development	55 out of 1177 genes, 4.7%	655 out of 25542 genes, 2.6%	0.01212	BGIOSGA007449,BGIOSGA002128,BGIOSGA019232,BGIOSGA011445,BGIOSGA010824,BGIOSGA037799,BGIOSGA000916,BGIOSGA037371,BGIOSGA028023,BGIOSGA001182,BGIOSGA023868,BGIOSGA023255,BGIOSGA009093,BGIOSGA013573,BGIOSGA002665,BGIOSGA026548,BGIOSGA012204,BGIOSGA003630,BGIOSGA005951,BGIOSGA005382,BGIOSGA004955,BGIOSGA035270,BGIOSGA036025,BGIOSGA012115,BGIOSGA016967,BGIOSGA000426,BGIOSGA010675,BGIOSGA018242,BGIOSGA…
molecular_function	GO:0043565 sequence-specific DNA binding	37 out of 1177 genes, 3.1%	395 out of 25542 genes, 1.5%	0.01214	BGIOSGA036617,BGIOSGA022270,BGIOSGA003134,BGIOSGA022272,BGIOSGA011366,BGIOSGA021662,BGIOSGA012017,BGIOSGA006348,BGIOSGA000269,BGIOSGA008494,BGIOSGA009093,BGIOSGA034366,BGIOSGA014527,BGIOSGA023925,BGIOSGA036463,BGIOSGA012175,BGIOSGA011276,BGIOSGA017063,BGIOSGA032818,BGIOSGA034749,BGIOSGA007547,BGIOSGA005701,BGIOSGA005432,BGIOSGA029574,BGIOSGA007056,BGIOSGA011213,BGIOSGA002178,BGIOSGA020424,BGIOSGA…
biological_process	GO:0019222 regulation of metabolic process	147 out of 1177 genes, 12.5%	2273 out of 25542 genes, 8.9%	0.01245	BGIOSGA022873,BGIOSGA003134,BGIOSGA022272,BGIOSGA037799,BGIOSGA020173,BGIOSGA012017,BGIOSGA002456,BGIOSGA000269,BGIOSGA034344,BGIOSGA034366,BGIOSGA005090,BGIOSGA014527,BGIOSGA012535,BGIOSGA011414,BGIOSGA012175,BGIOSGA022089,BGIOSGA016767,BGIOSGA018242,BGIOSGA007162,BGIOSGA032818,BGIOSGA002194,BGIOSGA005312,BGIOSGA003882,BGIOSGA005835,BGIOSGA007547,BGIOSGA014094,BGIOSGA014714,BGIOSGA007056,BGIOSGA…
cellular_component	GO:0005664 nuclear origin of replication recognition complex	3 out of 1177 genes, 0.3%	3 out of 25542 genes, 0.0%	0.01268	BGIOSGA031964,BGIOSGA031963,BGIOSGA023868
cellular_component	GO:0000347 THO complex	5 out of 1177 genes, 0.4%	12 out of 25542 genes, 0.0%	0.01616	BGIOSGA036008,BGIOSGA020045,BGIOSGA005432,BGIOSGA035270,BGIOSGA003718
molecular_function	GO:0003700 DNA-binding transcription factor activity	50 out of 1177 genes, 4.2%	613 out of 25542 genes, 2.4%	0.02329	BGIOSGA022873,BGIOSGA036617,BGIOSGA022270,BGIOSGA003134,BGIOSGA030816,BGIOSGA022272,BGIOSGA011366,BGIOSGA021662,BGIOSGA012017,BGIOSGA010142,BGIOSGA006348,BGIOSGA000269,BGIOSGA008494,BGIOSGA009093,BGIOSGA040512,BGIOSGA034366,BGIOSGA012535,BGIOSGA036463,BGIOSGA006285,BGIOSGA012175,BGIOSGA036150,BGIOSGA001090,BGIOSGA029416,BGIOSGA000303,BGIOSGA017063,BGIOSGA032818,BGIOSGA007547,BGIOSGA010835,BGIOSGA…
molecular_function	GO:0003676 nucleic acid binding	199 out of 1177 genes, 16.9%	3354 out of 25542 genes, 13.1%	0.02701	BGIOSGA017746,BGIOSGA026046,BGIOSGA017430,BGIOSGA003134,BGIOSGA022272,BGIOSGA037799,BGIOSGA020173,BGIOSGA004061,BGIOSGA014484,BGIOSGA012017,BGIOSGA024439,BGIOSGA030924,BGIOSGA000269,BGIOSGA003122,BGIOSGA034366,BGIOSGA005090,BGIOSGA014527,BGIOSGA000630,BGIOSGA012175,BGIOSGA004221,BGIOSGA022089,BGIOSGA016767,BGIOSGA013734,BGIOSGA013292,BGIOSGA004325,BGIOSGA000426,BGIOSGA031964,BGIOSGA018242,BGIOSGA…
biological_process	GO:0006270 DNA replication initiation	6 out of 1177 genes, 0.5%	15 out of 25542 genes, 0.1%	0.02758	BGIOSGA036008,BGIOSGA000426,BGIOSGA020045,BGIOSGA005432,BGIOSGA035270,BGIOSGA003718
molecular_function	GO:0003896 DNA primase activity	3 out of 1177 genes, 0.3%	3 out of 25542 genes, 0.0%	0.03104	BGIOSGA000426,BGIOSGA024439,BGIOSGA018215
molecular_function	GO:0140110 transcription regulator activity	52 out of 1177 genes, 4.4%	658 out of 25542 genes, 2.6%	0.03757	BGIOSGA022873,BGIOSGA036617,BGIOSGA022270,BGIOSGA003134,BGIOSGA030816,BGIOSGA022272,BGIOSGA011366,BGIOSGA021662,BGIOSGA012017,BGIOSGA010142,BGIOSGA006348,BGIOSGA000269,BGIOSGA008494,BGIOSGA009093,BGIOSGA040512,BGIOSGA034366,BGIOSGA012535,BGIOSGA008973,BGIOSGA036463,BGIOSGA006285,BGIOSGA012175,BGIOSGA036150,BGIOSGA005161,BGIOSGA001090,BGIOSGA029416,BGIOSGA000303,BGIOSGA017063,BGIOSGA032818,BGIOSGA…
biological_process	GO:0044260 cellular macromolecule metabolic process	273 out of 1177 genes, 23.2%	4788 out of 25542 genes, 18.7%	0.04538	BGIOSGA031556,BGIOSGA037799,BGIOSGA012017,BGIOSGA028166,BGIOSGA024439,BGIOSGA008264,BGIOSGA012425,BGIOSGA030546,BGIOSGA021840,BGIOSGA005090,BGIOSGA035899,BGIOSGA012175,BGIOSGA022089,BGIOSGA002929,BGIOSGA009487,BGIOSGA006454,BGIOSGA025881,BGIOSGA031964,BGIOSGA018242,BGIOSGA007162,BGIOSGA007010,BGIOSGA005312,BGIOSGA005835,BGIOSGA000016,BGIOSGA011032,BGIOSGA000130,BGIOSGA037437,BGIOSGA026954,BGIOSGA…
molecular_function	GO:0001012 RNA polymerase II regulatory region DNA binding	9 out of 1177 genes, 0.8%	44 out of 25542 genes, 0.2%	0.04761	BGIOSGA011213,BGIOSGA002178,BGIOSGA036463,BGIOSGA021662,BGIOSGA019900,BGIOSGA007056,BGIOSGA008494,BGIOSGA009093,BGIOSGA011317
molecular_function	GO:0000977 RNA polymerase II regulatory region sequence-specific DNA binding	9 out of 1177 genes, 0.8%	44 out of 25542 genes, 0.2%	0.04761	BGIOSGA011213,BGIOSGA002178,BGIOSGA036463,BGIOSGA021662,BGIOSGA019900,BGIOSGA007056,BGIOSGA008494,BGIOSGA009093,BGIOSGA011317
molecular_function	GO:0097159 organic cyclic compound binding	412 out of 1177 genes, 35.0%	7722 out of 25542 genes, 30.2%	0.0558	BGIOSGA026553,BGIOSGA031556,BGIOSGA006983,BGIOSGA037799,BGIOSGA004061,BGIOSGA033962,BGIOSGA033360,BGIOSGA012017,BGIOSGA028166,BGIOSGA024439,BGIOSGA030924,BGIOSGA003122,BGIOSGA030097,BGIOSGA012425,BGIOSGA030546,BGIOSGA035738,BGIOSGA021840,BGIOSGA034366,BGIOSGA005090,BGIOSGA014527,BGIOSGA016782,BGIOSGA002426,BGIOSGA012175,BGIOSGA022089,BGIOSGA013734,BGIOSGA004812,BGIOSGA033310,BGIOSGA009487,BGIOSGA…
molecular_function	GO:1901363 heterocyclic compound binding	412 out of 1177 genes, 35.0%	7722 out of 25542 genes, 30.2%	0.0558	BGIOSGA026553,BGIOSGA031556,BGIOSGA006983,BGIOSGA037799,BGIOSGA004061,BGIOSGA033962,BGIOSGA033360,BGIOSGA012017,BGIOSGA028166,BGIOSGA024439,BGIOSGA030924,BGIOSGA003122,BGIOSGA030097,BGIOSGA012425,BGIOSGA030546,BGIOSGA035738,BGIOSGA021840,BGIOSGA034366,BGIOSGA005090,BGIOSGA014527,BGIOSGA016782,BGIOSGA002426,BGIOSGA012175,BGIOSGA022089,BGIOSGA013734,BGIOSGA004812,BGIOSGA033310,BGIOSGA009487,BGIOSGA…
biological_process	GO:0006261 DNA-dependent DNA replication	9 out of 1177 genes, 0.8%	40 out of 25542 genes, 0.2%	0.05691	BGIOSGA036008,BGIOSGA000426,BGIOSGA019232,BGIOSGA003718,BGIOSGA020045,BGIOSGA024439,BGIOSGA005432,BGIOSGA035270,BGIOSGA018215
biological_process	GO:0065007 biological regulation	205 out of 1177 genes, 17.4%	3463 out of 25542 genes, 13.6%	0.06193	BGIOSGA022873,BGIOSGA018672,BGIOSGA003134,BGIOSGA022272,BGIOSGA037799,BGIOSGA020173,BGIOSGA012017,BGIOSGA002456,BGIOSGA033581,BGIOSGA000269,BGIOSGA034344,BGIOSGA017231,BGIOSGA034366,BGIOSGA005090,BGIOSGA014527,BGIOSGA016963,BGIOSGA016782,BGIOSGA012535,BGIOSGA011414,BGIOSGA012175,BGIOSGA022089,BGIOSGA016767,BGIOSGA004812,BGIOSGA018242,BGIOSGA007162,BGIOSGA007010,BGIOSGA032818,BGIOSGA005312,BGIOSGA…
biological_process	GO:0050789 regulation of biological process	187 out of 1177 genes, 15.9%	3121 out of 25542 genes, 12.2%	0.07111	BGIOSGA022873,BGIOSGA018672,BGIOSGA003134,BGIOSGA022272,BGIOSGA037799,BGIOSGA020173,BGIOSGA012017,BGIOSGA002456,BGIOSGA033581,BGIOSGA000269,BGIOSGA034344,BGIOSGA017231,BGIOSGA034366,BGIOSGA005090,BGIOSGA014527,BGIOSGA016963,BGIOSGA012535,BGIOSGA011414,BGIOSGA012175,BGIOSGA022089,BGIOSGA016767,BGIOSGA004812,BGIOSGA018242,BGIOSGA007162,BGIOSGA007010,BGIOSGA032818,BGIOSGA002194,BGIOSGA005312,BGIOSGA…
biological_process	GO:0048856 anatomical structure development	57 out of 1177 genes, 4.8%	734 out of 25542 genes, 2.9%	0.07577	BGIOSGA007449,BGIOSGA002128,BGIOSGA019232,BGIOSGA011445,BGIOSGA010824,BGIOSGA037799,BGIOSGA000916,BGIOSGA037371,BGIOSGA028023,BGIOSGA001182,BGIOSGA023868,BGIOSGA023255,BGIOSGA009093,BGIOSGA013573,BGIOSGA002665,BGIOSGA026548,BGIOSGA017325,BGIOSGA012204,BGIOSGA003630,BGIOSGA005951,BGIOSGA005382,BGIOSGA004955,BGIOSGA035270,BGIOSGA036025,BGIOSGA012115,BGIOSGA016967,BGIOSGA000426,BGIOSGA010675,BGIOSGA…
biological_process	GO:0006269 DNA replication, synthesis of RNA primer	3 out of 1177 genes, 0.3%	3 out of 25542 genes, 0.0%	0.0815	BGIOSGA000426,BGIOSGA024439,BGIOSGA018215
biological_process	GO:0044271 cellular nitrogen compound biosynthetic process	140 out of 1177 genes, 11.9%	2235 out of 25542 genes, 8.8%	0.09088	BGIOSGA000944,BGIOSGA003134,BGIOSGA022272,BGIOSGA037799,BGIOSGA020173,BGIOSGA012017,BGIOSGA024439,BGIOSGA000269,BGIOSGA022222,BGIOSGA034344,BGIOSGA008264,BGIOSGA005090,BGIOSGA000630,BGIOSGA019532,BGIOSGA012175,BGIOSGA022089,BGIOSGA016767,BGIOSGA002929,BGIOSGA001652,BGIOSGA000426,BGIOSGA018242,BGIOSGA007162,BGIOSGA002194,BGIOSGA005312,BGIOSGA005835,BGIOSGA014094,BGIOSGA030471,BGIOSGA014714,BGIOSGA…
molecular_function	GO:0000976 transcription regulatory region sequence-specific DNA binding	10 out of 1177 genes, 0.8%	58 out of 25542 genes, 0.2%	0.09167	BGIOSGA011213,BGIOSGA002178,BGIOSGA036463,BGIOSGA021662,BGIOSGA000269,BGIOSGA019900,BGIOSGA007056,BGIOSGA008494,BGIOSGA009093,BGIOSGA011317
biological_process	GO:0045944 positive regulation of transcription by RNA polymerase II	10 out of 1177 genes, 0.8%	52 out of 25542 genes, 0.2%	0.09373	BGIOSGA011213,BGIOSGA002178,BGIOSGA036463,BGIOSGA021662,BGIOSGA000269,BGIOSGA019900,BGIOSGA007056,BGIOSGA008494,BGIOSGA009093,BGIOSGA011317
molecular_function	GO:1990837 sequence-specific double-stranded DNA binding	11 out of 1177 genes, 0.9%	69 out of 25542 genes, 0.3%	0.09442	BGIOSGA011213,BGIOSGA002178,BGIOSGA036463,BGIOSGA021662,BGIOSGA000269,BGIOSGA005432,BGIOSGA019900,BGIOSGA007056,BGIOSGA008494,BGIOSGA009093,BGIOSGA011317
biological_process	GO:0050794 regulation of cellular process	173 out of 1177 genes, 14.7%	2867 out of 25542 genes, 11.2%	0.09528	BGIOSGA022873,BGIOSGA018672,BGIOSGA003134,BGIOSGA022272,BGIOSGA037799,BGIOSGA020173,BGIOSGA012017,BGIOSGA002456,BGIOSGA033581,BGIOSGA000269,BGIOSGA034344,BGIOSGA017231,BGIOSGA034366,BGIOSGA005090,BGIOSGA014527,BGIOSGA016963,BGIOSGA012535,BGIOSGA011414,BGIOSGA012175,BGIOSGA022089,BGIOSGA016767,BGIOSGA004812,BGIOSGA018242,BGIOSGA007162,BGIOSGA032818,BGIOSGA005312,BGIOSGA003882,BGIOSGA005835,BGIOSGA…
biological_process	GO:0009653 anatomical structure morphogenesis	22 out of 1177 genes, 1.9%	202 out of 25542 genes, 0.8%	0.14194	BGIOSGA000426,BGIOSGA018242,BGIOSGA000303,BGIOSGA007449,BGIOSGA011445,BGIOSGA037371,BGIOSGA028023,BGIOSGA014714,BGIOSGA001182,BGIOSGA023255,BGIOSGA012204,BGIOSGA003630,BGIOSGA011213,BGIOSGA017836,BGIOSGA020029,BGIOSGA005382,BGIOSGA026682,BGIOSGA035270,BGIOSGA011938,BGIOSGA019900,BGIOSGA000304,BGIOSGA018445
biological_process	GO:0016070 RNA metabolic process	116 out of 1177 genes, 9.9%	1818 out of 25542 genes, 7.1%	0.18031	BGIOSGA022020,BGIOSGA000944,BGIOSGA036617,BGIOSGA007449,BGIOSGA036599,BGIOSGA006874,BGIOSGA006685,BGIOSGA003134,BGIOSGA022272,BGIOSGA010824,BGIOSGA037799,BGIOSGA020173,BGIOSGA017051,BGIOSGA012017,BGIOSGA024439,BGIOSGA000269,BGIOSGA034344,BGIOSGA022577,BGIOSGA001157,BGIOSGA016791,BGIOSGA012204,BGIOSGA005090,BGIOSGA019301,BGIOSGA008683,BGIOSGA005417,BGIOSGA000630,BGIOSGA006285,BGIOSGA012175,BGIOSGA…
biological_process	GO:0032502 developmental process	57 out of 1177 genes, 4.8%	765 out of 25542 genes, 3.0%	0.22138	BGIOSGA007449,BGIOSGA002128,BGIOSGA019232,BGIOSGA011445,BGIOSGA010824,BGIOSGA037799,BGIOSGA000916,BGIOSGA037371,BGIOSGA028023,BGIOSGA001182,BGIOSGA023868,BGIOSGA023255,BGIOSGA009093,BGIOSGA013573,BGIOSGA002665,BGIOSGA026548,BGIOSGA017325,BGIOSGA012204,BGIOSGA003630,BGIOSGA005951,BGIOSGA005382,BGIOSGA004955,BGIOSGA035270,BGIOSGA036025,BGIOSGA012115,BGIOSGA016967,BGIOSGA000426,BGIOSGA010675,BGIOSGA…
cellular_component	GO:0000808 origin recognition complex	3 out of 1177 genes, 0.3%	6 out of 25542 genes, 0.0%	0.22849	BGIOSGA031964,BGIOSGA031963,BGIOSGA023868
biological_process	GO:0005982 starch metabolic process	7 out of 1177 genes, 0.6%	29 out of 25542 genes, 0.1%	0.23125	BGIOSGA017978,BGIOSGA022586,BGIOSGA022241,BGIOSGA017490,BGIOSGA004865,BGIOSGA009855,BGIOSGA007056
cellular_component	GO:0044464 cell part	338 out of 1177 genes, 28.7%	6405 out of 25542 genes, 25.1%	0.25858	BGIOSGA022873,BGIOSGA009285,BGIOSGA037799,BGIOSGA004061,BGIOSGA012017,BGIOSGA002584,BGIOSGA013787,BGIOSGA009127,BGIOSGA020381,BGIOSGA016031,BGIOSGA008264,BGIOSGA001157,BGIOSGA008678,BGIOSGA022657,BGIOSGA005090,BGIOSGA014527,BGIOSGA016963,BGIOSGA009563,BGIOSGA005787,BGIOSGA012175,BGIOSGA022089,BGIOSGA013734,BGIOSGA004812,BGIOSGA002929,BGIOSGA009487,BGIOSGA001879,BGIOSGA031964,BGIOSGA018242,BGIOSGA…
cellular_component	GO:0044424 intracellular part	304 out of 1177 genes, 25.8%	5710 out of 25542 genes, 22.4%	0.28283	BGIOSGA022873,BGIOSGA009285,BGIOSGA037799,BGIOSGA004061,BGIOSGA012017,BGIOSGA002584,BGIOSGA013787,BGIOSGA009127,BGIOSGA020381,BGIOSGA016031,BGIOSGA008264,BGIOSGA001157,BGIOSGA008678,BGIOSGA022657,BGIOSGA005090,BGIOSGA014527,BGIOSGA012175,BGIOSGA022089,BGIOSGA013734,BGIOSGA004812,BGIOSGA002929,BGIOSGA001879,BGIOSGA031964,BGIOSGA018242,BGIOSGA007162,BGIOSGA007010,BGIOSGA005312,BGIOSGA005835,BGIOSGA…
biological_process	GO:0044249 cellular biosynthetic process	182 out of 1177 genes, 15.5%	3111 out of 25542 genes, 12.2%	0.30605	BGIOSGA000944,BGIOSGA003134,BGIOSGA022272,BGIOSGA037799,BGIOSGA020173,BGIOSGA012017,BGIOSGA024439,BGIOSGA000269,BGIOSGA022222,BGIOSGA016031,BGIOSGA034344,BGIOSGA008264,BGIOSGA031909,BGIOSGA005090,BGIOSGA000630,BGIOSGA019532,BGIOSGA012175,BGIOSGA022089,BGIOSGA016767,BGIOSGA002929,BGIOSGA001652,BGIOSGA003684,BGIOSGA000426,BGIOSGA031964,BGIOSGA018242,BGIOSGA007162,BGIOSGA002194,BGIOSGA005312,BGIOSGA…
cellular_component	GO:0005623 cell	343 out of 1177 genes, 29.1%	6534 out of 25542 genes, 25.6%	0.3329	BGIOSGA022873,BGIOSGA009285,BGIOSGA037799,BGIOSGA004061,BGIOSGA012017,BGIOSGA002584,BGIOSGA013787,BGIOSGA009127,BGIOSGA020381,BGIOSGA016031,BGIOSGA008264,BGIOSGA001157,BGIOSGA008678,BGIOSGA022657,BGIOSGA005090,BGIOSGA014527,BGIOSGA016963,BGIOSGA009563,BGIOSGA005787,BGIOSGA012175,BGIOSGA022089,BGIOSGA013734,BGIOSGA004812,BGIOSGA002929,BGIOSGA009487,BGIOSGA001879,BGIOSGA031964,BGIOSGA018242,BGIOSGA…
molecular_function	GO:0044212 transcription regulatory region DNA binding	10 out of 1177 genes, 0.8%	68 out of 25542 genes, 0.3%	0.33714	BGIOSGA011213,BGIOSGA002178,BGIOSGA036463,BGIOSGA021662,BGIOSGA000269,BGIOSGA019900,BGIOSGA007056,BGIOSGA008494,BGIOSGA009093,BGIOSGA011317
molecular_function	GO:0001067 regulatory region nucleic acid binding	10 out of 1177 genes, 0.8%	68 out of 25542 genes, 0.3%	0.33714	BGIOSGA011213,BGIOSGA002178,BGIOSGA036463,BGIOSGA021662,BGIOSGA000269,BGIOSGA019900,BGIOSGA007056,BGIOSGA008494,BGIOSGA009093,BGIOSGA011317
biological_process	GO:0006333 chromatin assembly or disassembly	7 out of 1177 genes, 0.6%	31 out of 25542 genes, 0.1%	0.35946	BGIOSGA025915,BGIOSGA013734,BGIOSGA029793,BGIOSGA011733,BGIOSGA001009,BGIOSGA014484,BGIOSGA004753
biological_process	GO:0090304 nucleic acid metabolic process	137 out of 1177 genes, 11.6%	2263 out of 25542 genes, 8.9%	0.45935	BGIOSGA000944,BGIOSGA032246,BGIOSGA003134,BGIOSGA022272,BGIOSGA037799,BGIOSGA020173,BGIOSGA012017,BGIOSGA024439,BGIOSGA000269,BGIOSGA034344,BGIOSGA001157,BGIOSGA005090,BGIOSGA000630,BGIOSGA012175,BGIOSGA022089,BGIOSGA016767,BGIOSGA000426,BGIOSGA031964,BGIOSGA018242,BGIOSGA007162,BGIOSGA001388,BGIOSGA002194,BGIOSGA005312,BGIOSGA005835,BGIOSGA000016,BGIOSGA014094,BGIOSGA014714,BGIOSGA000130,BGIOSGA…
biological_process	GO:0019252 starch biosynthetic process	5 out of 1177 genes, 0.4%	16 out of 25542 genes, 0.1%	0.49072	BGIOSGA022586,BGIOSGA022241,BGIOSGA017490,BGIOSGA009855,BGIOSGA007056
molecular_function	GO:0045548 phenylalanine ammonia-lyase activity	3 out of 1177 genes, 0.3%	6 out of 25542 genes, 0.0%	0.55893	BGIOSGA018017,BGIOSGA014705,BGIOSGA006000
biological_process	GO:0006357 regulation of transcription by RNA polymerase II	13 out of 1177 genes, 1.1%	100 out of 25542 genes, 0.4%	0.5672	BGIOSGA002618,BGIOSGA011213,BGIOSGA002178,BGIOSGA008973,BGIOSGA036463,BGIOSGA021662,BGIOSGA000269,BGIOSGA009123,BGIOSGA019900,BGIOSGA007056,BGIOSGA008494,BGIOSGA011317,BGIOSGA009093
molecular_function	GO:0008017 microtubule binding	13 out of 1177 genes, 1.1%	112 out of 25542 genes, 0.4%	0.622	BGIOSGA006836,BGIOSGA004223,BGIOSGA024975,BGIOSGA024248,BGIOSGA003630,BGIOSGA001254,BGIOSGA031612,BGIOSGA037544,BGIOSGA015238,BGIOSGA037858,BGIOSGA031611,BGIOSGA009252,BGIOSGA001953
cellular_component	GO:0005622 intracellular	311 out of 1177 genes, 26.4%	5933 out of 25542 genes, 23.2%	0.62257	BGIOSGA022873,BGIOSGA009285,BGIOSGA037799,BGIOSGA004061,BGIOSGA012017,BGIOSGA002584,BGIOSGA013787,BGIOSGA009127,BGIOSGA020381,BGIOSGA016031,BGIOSGA008264,BGIOSGA001157,BGIOSGA008678,BGIOSGA022657,BGIOSGA005090,BGIOSGA014527,BGIOSGA012175,BGIOSGA022089,BGIOSGA013734,BGIOSGA004812,BGIOSGA002929,BGIOSGA001879,BGIOSGA031964,BGIOSGA018242,BGIOSGA007162,BGIOSGA007010,BGIOSGA005312,BGIOSGA005835,BGIOSGA…
biological_process	GO:0006260 DNA replication	13 out of 1177 genes, 1.1%	103 out of 25542 genes, 0.4%	0.75215	BGIOSGA036008,BGIOSGA000426,BGIOSGA031964,BGIOSGA019232,BGIOSGA003718,BGIOSGA012113,BGIOSGA020045,BGIOSGA024439,BGIOSGA005432,BGIOSGA035270,BGIOSGA031963,BGIOSGA018215,BGIOSGA023868
biological_process	GO:0045893 positive regulation of transcription, DNA-templated	13 out of 1177 genes, 1.1%	103 out of 25542 genes, 0.4%	0.75215	BGIOSGA011213,BGIOSGA002178,BGIOSGA036463,BGIOSGA021662,BGIOSGA000269,BGIOSGA000840,BGIOSGA005701,BGIOSGA019900,BGIOSGA024713,BGIOSGA007056,BGIOSGA008494,BGIOSGA011317,BGIOSGA009093
biological_process	GO:0009750 response to fructose	3 out of 1177 genes, 0.3%	5 out of 25542 genes, 0.0%	0.75989	BGIOSGA013573,BGIOSGA017978,BGIOSGA004865
cellular_component	GO:0005874 microtubule	9 out of 1177 genes, 0.8%	74 out of 25542 genes, 0.3%	0.88637	BGIOSGA030483,BGIOSGA024975,BGIOSGA024248,BGIOSGA001254,BGIOSGA012103,BGIOSGA031612,BGIOSGA001879,BGIOSGA011667,BGIOSGA031611
cellular_component	GO:0099080 supramolecular complex	9 out of 1177 genes, 0.8%	75 out of 25542 genes, 0.3%	0.96713	BGIOSGA030483,BGIOSGA024975,BGIOSGA024248,BGIOSGA001254,BGIOSGA012103,BGIOSGA031612,BGIOSGA001879,BGIOSGA011667,BGIOSGA031611
cellular_component	GO:0099512 supramolecular fiber	9 out of 1177 genes, 0.8%	75 out of 25542 genes, 0.3%	0.96713	BGIOSGA030483,BGIOSGA024975,BGIOSGA024248,BGIOSGA001254,BGIOSGA012103,BGIOSGA031612,BGIOSGA001879,BGIOSGA011667,BGIOSGA031611
cellular_component	GO:0099513 polymeric cytoskeletal fiber	9 out of 1177 genes, 0.8%	75 out of 25542 genes, 0.3%	0.96713	BGIOSGA030483,BGIOSGA024975,BGIOSGA024248,BGIOSGA001254,BGIOSGA012103,BGIOSGA031612,BGIOSGA001879,BGIOSGA011667,BGIOSGA031611
cellular_component	GO:0099081 supramolecular polymer	9 out of 1177 genes, 0.8%	75 out of 25542 genes, 0.3%	0.96713	BGIOSGA030483,BGIOSGA024975,BGIOSGA024248,BGIOSGA001254,BGIOSGA012103,BGIOSGA031612,BGIOSGA001879,BGIOSGA011667,BGIOSGA031611
cellular_component	GO:0099568 cytoplasmic region	2 out of 1177 genes, 0.2%	76 out of 25542 genes, 0.3%	1	BGIOSGA005006,BGIOSGA022431
cellular_component	GO:0009534 chloroplast thylakoid	7 out of 1177 genes, 0.6%	192 out of 25542 genes, 0.8%	1	BGIOSGA010193,BGIOSGA037302,BGIOSGA028984,BGIOSGA030423,BGIOSGA009064,BGIOSGA012921,BGIOSGA022117
molecular_function	GO:0015078 proton transmembrane transporter activity	5 out of 1177 genes, 0.4%	105 out of 25542 genes, 0.4%	1	BGIOSGA017444,BGIOSGA022793,BGIOSGA006190,BGIOSGA036864,BGIOSGA007650
biological_process	GO:0010564 regulation of cell cycle process	3 out of 1177 genes, 0.3%	36 out of 25542 genes, 0.1%	1	BGIOSGA030483,BGIOSGA024248,BGIOSGA012103
biological_process	GO:0044237 cellular metabolic process	391 out of 1177 genes, 33.2%	7526 out of 25542 genes, 29.5%	1	BGIOSGA031556,BGIOSGA037799,BGIOSGA033360,BGIOSGA012017,BGIOSGA028166,BGIOSGA024439,BGIOSGA020381,BGIOSGA022222,BGIOSGA016031,BGIOSGA008264,BGIOSGA012425,BGIOSGA030546,BGIOSGA001157,BGIOSGA021840,BGIOSGA005090,BGIOSGA016782,BGIOSGA035899,BGIOSGA012175,BGIOSGA022089,BGIOSGA002929,BGIOSGA009487,BGIOSGA006454,BGIOSGA001652,BGIOSGA025881,BGIOSGA031964,BGIOSGA018242,BGIOSGA007162,BGIOSGA007010,BGIOSGA…
biological_process	GO:0044264 cellular polysaccharide metabolic process	13 out of 1177 genes, 1.1%	163 out of 25542 genes, 0.6%	1	BGIOSGA017978,BGIOSGA032372,BGIOSGA022586,BGIOSGA022241,BGIOSGA017490,BGIOSGA004865,BGIOSGA007420,BGIOSGA009019,BGIOSGA036024,BGIOSGA036025,BGIOSGA009855,BGIOSGA007056,BGIOSGA028253
cellular_component	GO:0043228 non-membrane-bounded organelle	55 out of 1177 genes, 4.7%	865 out of 25542 genes, 3.4%	1	BGIOSGA009697,BGIOSGA024975,BGIOSGA024248,BGIOSGA019232,BGIOSGA001254,BGIOSGA011598,BGIOSGA014484,BGIOSGA012103,BGIOSGA030568,BGIOSGA023868,BGIOSGA028706,BGIOSGA008264,BGIOSGA034571,BGIOSGA031612,BGIOSGA020410,BGIOSGA019532,BGIOSGA014607,BGIOSGA013734,BGIOSGA006310,BGIOSGA013463,BGIOSGA002929,BGIOSGA001879,BGIOSGA002377,BGIOSGA031964,BGIOSGA004839,BGIOSGA030483,BGIOSGA029793,BGIOSGA022361,BGIOSGA…
molecular_function	GO:0019863 IgE binding	2 out of 1177 genes, 0.2%	9 out of 25542 genes, 0.0%	1	BGIOSGA022241,BGIOSGA013715
biological_process	GO:0009263 deoxyribonucleotide biosynthetic process	3 out of 1177 genes, 0.3%	8 out of 25542 genes, 0.0%	1	BGIOSGA021510,BGIOSGA036259,BGIOSGA022222
biological_process	GO:0009814 defense response, incompatible interaction	2 out of 1177 genes, 0.2%	41 out of 25542 genes, 0.2%	1	BGIOSGA013573,BGIOSGA018766
molecular_function	GO:0008092 cytoskeletal protein binding	14 out of 1177 genes, 1.2%	196 out of 25542 genes, 0.8%	1	BGIOSGA023753,BGIOSGA006836,BGIOSGA004223,BGIOSGA024975,BGIOSGA024248,BGIOSGA003630,BGIOSGA001254,BGIOSGA031612,BGIOSGA037544,BGIOSGA015238,BGIOSGA037858,BGIOSGA031611,BGIOSGA009252,BGIOSGA001953
biological_process	GO:0006091 generation of precursor metabolites and energy	19 out of 1177 genes, 1.6%	393 out of 25542 genes, 1.5%	1	BGIOSGA035642,BGIOSGA016887,BGIOSGA017490,BGIOSGA009671,BGIOSGA035291,BGIOSGA019844,BGIOSGA013027,BGIOSGA022117,BGIOSGA016674,BGIOSGA030471,BGIOSGA007590,BGIOSGA009947,BGIOSGA009855,BGIOSGA006800,BGIOSGA020715,BGIOSGA025157,BGIOSGA002537,BGIOSGA009946,BGIOSGA013952
biological_process	GO:0048527 lateral root development	2 out of 1177 genes, 0.2%	19 out of 25542 genes, 0.1%	1	BGIOSGA011445,BGIOSGA031963
biological_process	GO:1901607 alpha-amino acid biosynthetic process	5 out of 1177 genes, 0.4%	171 out of 25542 genes, 0.7%	1	BGIOSGA031909,BGIOSGA011727,BGIOSGA011196,BGIOSGA010486,BGIOSGA036259
biological_process	GO:0019693 ribose phosphate metabolic process	9 out of 1177 genes, 0.8%	240 out of 25542 genes, 0.9%	1	BGIOSGA020715,BGIOSGA019844,BGIOSGA007650,BGIOSGA006004,BGIOSGA005742,BGIOSGA030471,BGIOSGA019234,BGIOSGA000410,BGIOSGA017521
biological_process	GO:0072527 pyrimidine-containing compound metabolic process	3 out of 1177 genes, 0.3%	75 out of 25542 genes, 0.3%	1	BGIOSGA001652,BGIOSGA036259,BGIOSGA017521
biological_process	GO:0006817 phosphate ion transport	2 out of 1177 genes, 0.2%	15 out of 25542 genes, 0.1%	1	BGIOSGA011495,BGIOSGA011440
molecular_function	GO:0005216 ion channel activity	5 out of 1177 genes, 0.4%	84 out of 25542 genes, 0.3%	1	BGIOSGA000697,BGIOSGA030807,BGIOSGA036265,BGIOSGA025019,BGIOSGA016963
biological_process	GO:0009790 embryo development	4 out of 1177 genes, 0.3%	127 out of 25542 genes, 0.5%	1	BGIOSGA019232,BGIOSGA005701,BGIOSGA035270,BGIOSGA004186
molecular_function	GO:0016709 oxidoreductase activity, acting on paired donors, with incorporation or reduction of molecular oxygen, NAD(P)H as one donor, and incorporation of one atom of oxygen	3 out of 1177 genes, 0.3%	47 out of 25542 genes, 0.2%	1	BGIOSGA029325,BGIOSGA003247,BGIOSGA004401
biological_process	GO:0072350 tricarboxylic acid metabolic process	3 out of 1177 genes, 0.3%	54 out of 25542 genes, 0.2%	1	BGIOSGA016887,BGIOSGA006800,BGIOSGA002537
biological_process	GO:0009206 purine ribonucleoside triphosphate biosynthetic process	3 out of 1177 genes, 0.3%	115 out of 25542 genes, 0.5%	1	BGIOSGA020715,BGIOSGA030471,BGIOSGA019844
molecular_function	GO:0019787 ubiquitin-like protein transferase activity	12 out of 1177 genes, 1.0%	164 out of 25542 genes, 0.6%	1	BGIOSGA007010,BGIOSGA019934,BGIOSGA005770,BGIOSGA013157,BGIOSGA028554,BGIOSGA011312,BGIOSGA020722,BGIOSGA010499,BGIOSGA006454,BGIOSGA029699,BGIOSGA036843,BGIOSGA031471
biological_process	GO:0009800 cinnamic acid biosynthetic process	3 out of 1177 genes, 0.3%	6 out of 25542 genes, 0.0%	1	BGIOSGA018017,BGIOSGA014705,BGIOSGA006000
biological_process	GO:0030243 cellulose metabolic process	4 out of 1177 genes, 0.3%	64 out of 25542 genes, 0.3%	1	BGIOSGA007420,BGIOSGA009019,BGIOSGA036024,BGIOSGA036025
molecular_function	GO:0016705 oxidoreductase activity, acting on paired donors, with incorporation or reduction of molecular oxygen	23 out of 1177 genes, 2.0%	512 out of 25542 genes, 2.0%	1	BGIOSGA015808,BGIOSGA003247,BGIOSGA024456,BGIOSGA028965,BGIOSGA001170,BGIOSGA026087,BGIOSGA013063,BGIOSGA003054,BGIOSGA001585,BGIOSGA035267,BGIOSGA029325,BGIOSGA030097,BGIOSGA002945,BGIOSGA032034,BGIOSGA004401,BGIOSGA032584,BGIOSGA020807,BGIOSGA015995,BGIOSGA022970,BGIOSGA033310,BGIOSGA004485,BGIOSGA004029,BGIOSGA014915
biological_process	GO:0042866 pyruvate biosynthetic process	3 out of 1177 genes, 0.3%	78 out of 25542 genes, 0.3%	1	BGIOSGA020715,BGIOSGA030471,BGIOSGA019844
biological_process	GO:0034754 cellular hormone metabolic process	4 out of 1177 genes, 0.3%	25 out of 25542 genes, 0.1%	1	BGIOSGA016764,BGIOSGA020477,BGIOSGA016782,BGIOSGA002195
biological_process	GO:0006810 transport	97 out of 1177 genes, 8.2%	2095 out of 25542 genes, 8.2%	1	BGIOSGA017444,BGIOSGA030807,BGIOSGA017746,BGIOSGA040600,BGIOSGA036864,BGIOSGA006983,BGIOSGA032186,BGIOSGA005931,BGIOSGA000916,BGIOSGA022793,BGIOSGA023055,BGIOSGA002562,BGIOSGA034684,BGIOSGA017359,BGIOSGA001800,BGIOSGA004891,BGIOSGA024257,BGIOSGA016963,BGIOSGA005787,BGIOSGA011840,BGIOSGA014687,BGIOSGA002461,BGIOSGA011495,BGIOSGA013123,BGIOSGA026509,BGIOSGA011443,BGIOSGA004259,BGIOSGA008808,BGIOSGA…
biological_process	GO:0019439 aromatic compound catabolic process	9 out of 1177 genes, 0.8%	177 out of 25542 genes, 0.7%	1	BGIOSGA020715,BGIOSGA006476,BGIOSGA019844,BGIOSGA016755,BGIOSGA020721,BGIOSGA030471,BGIOSGA018017,BGIOSGA006000,BGIOSGA014705
biological_process	GO:2000280 regulation of root development	3 out of 1177 genes, 0.3%	17 out of 25542 genes, 0.1%	1	BGIOSGA000303,BGIOSGA035270,BGIOSGA000304
biological_process	GO:0031047 gene silencing by RNA	2 out of 1177 genes, 0.2%	69 out of 25542 genes, 0.3%	1	BGIOSGA024696,BGIOSGA002194
biological_process	GO:0048580 regulation of post-embryonic development	6 out of 1177 genes, 0.5%	102 out of 25542 genes, 0.4%	1	BGIOSGA017610,BGIOSGA007010,BGIOSGA005039,BGIOSGA000180,BGIOSGA017836,BGIOSGA019157
biological_process	GO:0046351 disaccharide biosynthetic process	3 out of 1177 genes, 0.3%	30 out of 25542 genes, 0.1%	1	BGIOSGA017978,BGIOSGA012770,BGIOSGA004865
biological_process	GO:0051172 negative regulation of nitrogen compound metabolic process	11 out of 1177 genes, 0.9%	218 out of 25542 genes, 0.9%	1	BGIOSGA011277,BGIOSGA002693,BGIOSGA015004,BGIOSGA003882,BGIOSGA002482,BGIOSGA011414,BGIOSGA002456,BGIOSGA010783,BGIOSGA030568,BGIOSGA036043,BGIOSGA006927
biological_process	GO:0090305 nucleic acid phosphodiester bond hydrolysis	3 out of 1177 genes, 0.3%	155 out of 25542 genes, 0.6%	1	BGIOSGA000426,BGIOSGA001388,BGIOSGA018401
molecular_function	GO:0016810 hydrolase activity, acting on carbon-nitrogen (but not peptide) bonds	6 out of 1177 genes, 0.5%	108 out of 25542 genes, 0.4%	1	BGIOSGA020721,BGIOSGA017970,BGIOSGA006874,BGIOSGA033859,BGIOSGA034344,BGIOSGA004744
biological_process	GO:0043436 oxoacid metabolic process	31 out of 1177 genes, 2.6%	863 out of 25542 genes, 3.4%	1	BGIOSGA019284,BGIOSGA016887,BGIOSGA011727,BGIOSGA010486,BGIOSGA026849,BGIOSGA019844,BGIOSGA021287,BGIOSGA030471,BGIOSGA018017,BGIOSGA015012,BGIOSGA009324,BGIOSGA036259,BGIOSGA026840,BGIOSGA016031,BGIOSGA006800,BGIOSGA014705,BGIOSGA006000,BGIOSGA020715,BGIOSGA033118,BGIOSGA031909,BGIOSGA018867,BGIOSGA013525,BGIOSGA033278,BGIOSGA002537,BGIOSGA018078,BGIOSGA004485,BGIOSGA011196,BGIOSGA011202,BGIOSGA…
biological_process	GO:0098662 inorganic cation transmembrane transport	9 out of 1177 genes, 0.8%	221 out of 25542 genes, 0.9%	1	BGIOSGA017444,BGIOSGA025019,BGIOSGA036864,BGIOSGA007650,BGIOSGA023091,BGIOSGA022793,BGIOSGA005106,BGIOSGA013123,BGIOSGA030867
biological_process	GO:0015698 inorganic anion transport	5 out of 1177 genes, 0.4%	83 out of 25542 genes, 0.3%	1	BGIOSGA011495,BGIOSGA011440,BGIOSGA036265,BGIOSGA031561,BGIOSGA016963
molecular_function	GO:0008757 S-adenosylmethionine-dependent methyltransferase activity	7 out of 1177 genes, 0.6%	92 out of 25542 genes, 0.4%	1	BGIOSGA030230,BGIOSGA022003,BGIOSGA002119,BGIOSGA025270,BGIOSGA018973,BGIOSGA009324,BGIOSGA034571
biological_process	GO:0016310 phosphorylation	93 out of 1177 genes, 7.9%	1786 out of 25542 genes, 7.0%	1	BGIOSGA006874,BGIOSGA001315,BGIOSGA031556,BGIOSGA034510,BGIOSGA024097,BGIOSGA006096,BGIOSGA034899,BGIOSGA033581,BGIOSGA028166,BGIOSGA034651,BGIOSGA030536,BGIOSGA002003,BGIOSGA012425,BGIOSGA002717,BGIOSGA030546,BGIOSGA017217,BGIOSGA008015,BGIOSGA021840,BGIOSGA016403,BGIOSGA034298,BGIOSGA009469,BGIOSGA017574,BGIOSGA025743,BGIOSGA009487,BGIOSGA001652,BGIOSGA025881,BGIOSGA015535,BGIOSGA024058,BGIOSGA…
cellular_component	GO:0061695 transferase complex, transferring phosphorus-containing groups	2 out of 1177 genes, 0.2%	63 out of 25542 genes, 0.2%	1	BGIOSGA000944,BGIOSGA019232
biological_process	GO:0009738 abscisic acid-activated signaling pathway	2 out of 1177 genes, 0.2%	23 out of 25542 genes, 0.1%	1	BGIOSGA011032,BGIOSGA005701
biological_process	GO:0060918 auxin transport	2 out of 1177 genes, 0.2%	23 out of 25542 genes, 0.1%	1	BGIOSGA000916,BGIOSGA004096
biological_process	GO:0030001 metal ion transport	15 out of 1177 genes, 1.3%	272 out of 25542 genes, 1.1%	1	BGIOSGA017444,BGIOSGA025019,BGIOSGA006161,BGIOSGA019188,BGIOSGA023091,BGIOSGA003147,BGIOSGA022793,BGIOSGA005106,BGIOSGA040597,BGIOSGA000019,BGIOSGA013123,BGIOSGA012766,BGIOSGA014915,BGIOSGA016903,BGIOSGA030867
molecular_function	GO:0016903 oxidoreductase activity, acting on the aldehyde or oxo group of donors	2 out of 1177 genes, 0.2%	85 out of 25542 genes, 0.3%	1	BGIOSGA014634,BGIOSGA011938
molecular_function	GO:0022803 passive transmembrane transporter activity	10 out of 1177 genes, 0.8%	130 out of 25542 genes, 0.5%	1	BGIOSGA030807,BGIOSGA036265,BGIOSGA025019,BGIOSGA016963,BGIOSGA000010,BGIOSGA000697,BGIOSGA002528,BGIOSGA031561,BGIOSGA025616,BGIOSGA038395
biological_process	GO:0009629 response to gravity	2 out of 1177 genes, 0.2%	18 out of 25542 genes, 0.1%	1	BGIOSGA035285,BGIOSGA008280
biological_process	GO:0044042 glucan metabolic process	13 out of 1177 genes, 1.1%	147 out of 25542 genes, 0.6%	1	BGIOSGA017978,BGIOSGA032372,BGIOSGA022586,BGIOSGA022241,BGIOSGA017490,BGIOSGA004865,BGIOSGA007420,BGIOSGA009019,BGIOSGA036024,BGIOSGA036025,BGIOSGA009855,BGIOSGA007056,BGIOSGA028253
molecular_function	GO:0008234 cysteine-type peptidase activity	3 out of 1177 genes, 0.3%	173 out of 25542 genes, 0.7%	1	BGIOSGA013573,BGIOSGA012411,BGIOSGA007076
molecular_function	GO:0070008 serine-type exopeptidase activity	6 out of 1177 genes, 0.5%	71 out of 25542 genes, 0.3%	1	BGIOSGA009199,BGIOSGA010598,BGIOSGA008678,BGIOSGA029197,BGIOSGA034071,BGIOSGA034080
biological_process	GO:0045892 negative regulation of transcription, DNA-templated	6 out of 1177 genes, 0.5%	70 out of 25542 genes, 0.3%	1	BGIOSGA011414,BGIOSGA010783,BGIOSGA030568,BGIOSGA011277,BGIOSGA015004,BGIOSGA003882
biological_process	GO:0044270 cellular nitrogen compound catabolic process	6 out of 1177 genes, 0.5%	158 out of 25542 genes, 0.6%	1	BGIOSGA020715,BGIOSGA020721,BGIOSGA030471,BGIOSGA006476,BGIOSGA019844,BGIOSGA016755
biological_process	GO:0010648 negative regulation of cell communication	2 out of 1177 genes, 0.2%	31 out of 25542 genes, 0.1%	1	BGIOSGA001870,BGIOSGA029699
biological_process	GO:0046483 heterocycle metabolic process	162 out of 1177 genes, 13.8%	2906 out of 25542 genes, 11.4%	1	BGIOSGA000944,BGIOSGA032246,BGIOSGA003134,BGIOSGA022272,BGIOSGA037799,BGIOSGA020173,BGIOSGA012017,BGIOSGA024439,BGIOSGA000269,BGIOSGA022222,BGIOSGA034344,BGIOSGA001157,BGIOSGA005090,BGIOSGA016782,BGIOSGA000630,BGIOSGA012175,BGIOSGA022089,BGIOSGA016767,BGIOSGA001652,BGIOSGA000426,BGIOSGA031964,BGIOSGA018242,BGIOSGA007162,BGIOSGA001388,BGIOSGA002194,BGIOSGA005312,BGIOSGA005835,BGIOSGA005742,BGIOSGA…
biological_process	GO:0071229 cellular response to acid chemical	3 out of 1177 genes, 0.3%	62 out of 25542 genes, 0.2%	1	BGIOSGA011032,BGIOSGA005701,BGIOSGA001182
biological_process	GO:0006139 nucleobase-containing compound metabolic process	155 out of 1177 genes, 13.2%	2665 out of 25542 genes, 10.4%	1	BGIOSGA000944,BGIOSGA032246,BGIOSGA003134,BGIOSGA022272,BGIOSGA037799,BGIOSGA020173,BGIOSGA012017,BGIOSGA024439,BGIOSGA000269,BGIOSGA022222,BGIOSGA034344,BGIOSGA001157,BGIOSGA005090,BGIOSGA000630,BGIOSGA012175,BGIOSGA022089,BGIOSGA016767,BGIOSGA001652,BGIOSGA000426,BGIOSGA031964,BGIOSGA018242,BGIOSGA007162,BGIOSGA001388,BGIOSGA002194,BGIOSGA005312,BGIOSGA005835,BGIOSGA005742,BGIOSGA000016,BGIOSGA…
biological_process	GO:1901264 carbohydrate derivative transport	2 out of 1177 genes, 0.2%	35 out of 25542 genes, 0.1%	1	BGIOSGA006190,BGIOSGA024102
molecular_function	GO:0016740 transferase activity	191 out of 1177 genes, 16.2%	3840 out of 25542 genes, 15.0%	1	BGIOSGA022562,BGIOSGA021876,BGIOSGA017115,BGIOSGA031556,BGIOSGA020844,BGIOSGA032619,BGIOSGA033581,BGIOSGA028166,BGIOSGA024439,BGIOSGA009471,BGIOSGA004820,BGIOSGA012172,BGIOSGA002003,BGIOSGA012425,BGIOSGA030546,BGIOSGA001157,BGIOSGA021840,BGIOSGA016403,BGIOSGA034298,BGIOSGA005088,BGIOSGA000630,BGIOSGA035899,BGIOSGA009487,BGIOSGA006454,BGIOSGA001652,BGIOSGA025881,BGIOSGA003684,BGIOSGA000426,BGIOSGA…
biological_process	GO:0048878 chemical homeostasis	6 out of 1177 genes, 0.5%	87 out of 25542 genes, 0.3%	1	BGIOSGA000916,BGIOSGA022793,BGIOSGA025019,BGIOSGA017836,BGIOSGA014915,BGIOSGA016963
molecular_function	GO:0038023 signaling receptor activity	2 out of 1177 genes, 0.2%	48 out of 25542 genes, 0.2%	1	BGIOSGA030807,BGIOSGA008418
biological_process	GO:0090567 reproductive shoot system development	10 out of 1177 genes, 0.8%	108 out of 25542 genes, 0.4%	1	BGIOSGA028704,BGIOSGA013573,BGIOSGA011213,BGIOSGA017836,BGIOSGA020424,BGIOSGA037371,BGIOSGA019900,BGIOSGA002195,BGIOSGA009093,BGIOSGA012115
molecular_function	GO:0008238 exopeptidase activity	6 out of 1177 genes, 0.5%	113 out of 25542 genes, 0.4%	1	BGIOSGA009199,BGIOSGA010598,BGIOSGA008678,BGIOSGA029197,BGIOSGA034071,BGIOSGA034080
molecular_function	GO:0022834 ligand-gated channel activity	2 out of 1177 genes, 0.2%	28 out of 25542 genes, 0.1%	1	BGIOSGA030807,BGIOSGA025019
biological_process	GO:0104004 cellular response to environmental stimulus	3 out of 1177 genes, 0.3%	44 out of 25542 genes, 0.2%	1	BGIOSGA009697,BGIOSGA004812,BGIOSGA005701
biological_process	GO:0048654 anther morphogenesis	2 out of 1177 genes, 0.2%	6 out of 25542 genes, 0.0%	1	BGIOSGA037371,BGIOSGA017836
biological_process	GO:0002376 immune system process	2 out of 1177 genes, 0.2%	77 out of 25542 genes, 0.3%	1	BGIOSGA013573,BGIOSGA018766
biological_process	GO:0009141 nucleoside triphosphate metabolic process	7 out of 1177 genes, 0.6%	156 out of 25542 genes, 0.6%	1	BGIOSGA020715,BGIOSGA030471,BGIOSGA006476,BGIOSGA019844,BGIOSGA016755,BGIOSGA007650,BGIOSGA017521
biological_process	GO:0009312 oligosaccharide biosynthetic process	3 out of 1177 genes, 0.3%	41 out of 25542 genes, 0.2%	1	BGIOSGA017978,BGIOSGA012770,BGIOSGA004865
biological_process	GO:0015849 organic acid transport	5 out of 1177 genes, 0.4%	70 out of 25542 genes, 0.3%	1	BGIOSGA023055,BGIOSGA012266,BGIOSGA021480,BGIOSGA005856,BGIOSGA005787
biological_process	GO:0006974 cellular response to DNA damage stimulus	9 out of 1177 genes, 0.8%	225 out of 25542 genes, 0.9%	1	BGIOSGA032246,BGIOSGA003856,BGIOSGA018317,BGIOSGA015984,BGIOSGA012113,BGIOSGA025713,BGIOSGA000130,BGIOSGA019329,BGIOSGA031471
biological_process	GO:0009143 nucleoside triphosphate catabolic process	2 out of 1177 genes, 0.2%	5 out of 25542 genes, 0.0%	1	BGIOSGA006476,BGIOSGA016755
molecular_function	GO:0046914 transition metal ion binding	52 out of 1177 genes, 4.4%	1504 out of 25542 genes, 5.9%	1	BGIOSGA031005,BGIOSGA016359,BGIOSGA001007,BGIOSGA024456,BGIOSGA009671,BGIOSGA020768,BGIOSGA038764,BGIOSGA035267,BGIOSGA023093,BGIOSGA020381,BGIOSGA026840,BGIOSGA005485,BGIOSGA030097,BGIOSGA002665,BGIOSGA031909,BGIOSGA034366,BGIOSGA022657,BGIOSGA033383,BGIOSGA032034,BGIOSGA016125,BGIOSGA034571,BGIOSGA029821,BGIOSGA033310,BGIOSGA016903,BGIOSGA015808,BGIOSGA007010,BGIOSGA033607,BGIOSGA028965,BGIOSGA…
biological_process	GO:0097501 stress response to metal ion	2 out of 1177 genes, 0.2%	3 out of 25542 genes, 0.0%	1	BGIOSGA013573,BGIOSGA016903
cellular_component	GO:0009579 thylakoid	15 out of 1177 genes, 1.3%	273 out of 25542 genes, 1.1%	1	BGIOSGA009285,BGIOSGA025915,BGIOSGA037302,BGIOSGA020157,BGIOSGA011733,BGIOSGA030423,BGIOSGA013027,BGIOSGA022117,BGIOSGA014484,BGIOSGA004753,BGIOSGA002584,BGIOSGA010193,BGIOSGA028984,BGIOSGA009064,BGIOSGA012921
molecular_function	GO:0034061 DNA polymerase activity	2 out of 1177 genes, 0.2%	32 out of 25542 genes, 0.1%	1	BGIOSGA000426,BGIOSGA019232
molecular_function	GO:0030246 carbohydrate binding	18 out of 1177 genes, 1.5%	379 out of 25542 genes, 1.5%	1	BGIOSGA002439,BGIOSGA037792,BGIOSGA023805,BGIOSGA005746,BGIOSGA002732,BGIOSGA002725,BGIOSGA008675,BGIOSGA004829,BGIOSGA024058,BGIOSGA002731,BGIOSGA030536,BGIOSGA016536,BGIOSGA008015,BGIOSGA005398,BGIOSGA008482,BGIOSGA029135,BGIOSGA002728,BGIOSGA007265
biological_process	GO:0000280 nuclear division	3 out of 1177 genes, 0.3%	51 out of 25542 genes, 0.2%	1	BGIOSGA024248,BGIOSGA007619,BGIOSGA033075
cellular_component	GO:0044436 thylakoid part	10 out of 1177 genes, 0.8%	211 out of 25542 genes, 0.8%	1	BGIOSGA009285,BGIOSGA037302,BGIOSGA020157,BGIOSGA030423,BGIOSGA022117,BGIOSGA002584,BGIOSGA010193,BGIOSGA028984,BGIOSGA009064,BGIOSGA012921
biological_process	GO:0070838 divalent metal ion transport	2 out of 1177 genes, 0.2%	48 out of 25542 genes, 0.2%	1	BGIOSGA017444,BGIOSGA013123
molecular_function	GO:0042625 ATPase coupled ion transmembrane transporter activity	3 out of 1177 genes, 0.3%	58 out of 25542 genes, 0.2%	1	BGIOSGA013123,BGIOSGA016903,BGIOSGA007650
biological_process	GO:0072594 establishment of protein localization to organelle	2 out of 1177 genes, 0.2%	86 out of 25542 genes, 0.3%	1	BGIOSGA017746,BGIOSGA024541
biological_process	GO:0048869 cellular developmental process	13 out of 1177 genes, 1.1%	175 out of 25542 genes, 0.7%	1	BGIOSGA028704,BGIOSGA013573,BGIOSGA012417,BGIOSGA011213,BGIOSGA017836,BGIOSGA026682,BGIOSGA027814,BGIOSGA037371,BGIOSGA028023,BGIOSGA001182,BGIOSGA011938,BGIOSGA018445,BGIOSGA009093
biological_process	GO:0005984 disaccharide metabolic process	5 out of 1177 genes, 0.4%	52 out of 25542 genes, 0.2%	1	BGIOSGA017978,BGIOSGA012770,BGIOSGA006190,BGIOSGA004865,BGIOSGA010770
molecular_function	GO:0004499 N,N-dimethylaniline monooxygenase activity	3 out of 1177 genes, 0.3%	32 out of 25542 genes, 0.1%	1	BGIOSGA029325,BGIOSGA003247,BGIOSGA004401
biological_process	GO:0072524 pyridine-containing compound metabolic process	5 out of 1177 genes, 0.4%	135 out of 25542 genes, 0.5%	1	BGIOSGA020715,BGIOSGA030471,BGIOSGA009324,BGIOSGA019844,BGIOSGA018401
biological_process	GO:0006796 phosphate-containing compound metabolic process	124 out of 1177 genes, 10.5%	2365 out of 25542 genes, 9.3%	1	BGIOSGA004140,BGIOSGA006874,BGIOSGA001315,BGIOSGA031556,BGIOSGA034510,BGIOSGA024097,BGIOSGA006096,BGIOSGA034899,BGIOSGA033581,BGIOSGA028166,BGIOSGA034651,BGIOSGA030536,BGIOSGA002003,BGIOSGA022222,BGIOSGA012425,BGIOSGA002717,BGIOSGA030546,BGIOSGA017978,BGIOSGA017217,BGIOSGA015611,BGIOSGA012770,BGIOSGA008015,BGIOSGA021840,BGIOSGA016403,BGIOSGA034298,BGIOSGA009469,BGIOSGA006004,BGIOSGA017574,BGIOSGA…
biological_process	GO:0007165 signal transduction	30 out of 1177 genes, 2.5%	540 out of 25542 genes, 2.1%	1	BGIOSGA024374,BGIOSGA030807,BGIOSGA018672,BGIOSGA017262,BGIOSGA005312,BGIOSGA002271,BGIOSGA024710,BGIOSGA019107,BGIOSGA033581,BGIOSGA024436,BGIOSGA016167,BGIOSGA011032,BGIOSGA005701,BGIOSGA010192,BGIOSGA004096,BGIOSGA037509,BGIOSGA029381,BGIOSGA022468,BGIOSGA008418,BGIOSGA019301,BGIOSGA005417,BGIOSGA017836,BGIOSGA034706,BGIOSGA023368,BGIOSGA028494,BGIOSGA004812,BGIOSGA016767,BGIOSGA037858,BGIOSGA…
biological_process	GO:0006520 cellular amino acid metabolic process	12 out of 1177 genes, 1.0%	441 out of 25542 genes, 1.7%	1	BGIOSGA031909,BGIOSGA011727,BGIOSGA010486,BGIOSGA033278,BGIOSGA026849,BGIOSGA021287,BGIOSGA011196,BGIOSGA018017,BGIOSGA036259,BGIOSGA006000,BGIOSGA014705,BGIOSGA017521
molecular_function	GO:0016830 carbon-carbon lyase activity	4 out of 1177 genes, 0.3%	125 out of 25542 genes, 0.5%	1	BGIOSGA032246,BGIOSGA026849,BGIOSGA019844,BGIOSGA002537
molecular_function	GO:0070001 aspartic-type peptidase activity	3 out of 1177 genes, 0.3%	167 out of 25542 genes, 0.7%	1	BGIOSGA027322,BGIOSGA001860,BGIOSGA015338
biological_process	GO:0033036 macromolecule localization	14 out of 1177 genes, 1.2%	464 out of 25542 genes, 1.8%	1	BGIOSGA020318,BGIOSGA010953,BGIOSGA017746,BGIOSGA011075,BGIOSGA024541,BGIOSGA037839,BGIOSGA020050,BGIOSGA010193,BGIOSGA010932,BGIOSGA012266,BGIOSGA014336,BGIOSGA016364,BGIOSGA034684,BGIOSGA026509
biological_process	GO:0051726 regulation of cell cycle	3 out of 1177 genes, 0.3%	69 out of 25542 genes, 0.3%	1	BGIOSGA030483,BGIOSGA024248,BGIOSGA012103
biological_process	GO:1905039 carboxylic acid transmembrane transport	2 out of 1177 genes, 0.2%	44 out of 25542 genes, 0.2%	1	BGIOSGA023055,BGIOSGA005787
biological_process	GO:0006629 lipid metabolic process	33 out of 1177 genes, 2.8%	647 out of 25542 genes, 2.5%	1	BGIOSGA036026,BGIOSGA011795,BGIOSGA008733,BGIOSGA034510,BGIOSGA024097,BGIOSGA019107,BGIOSGA017637,BGIOSGA013433,BGIOSGA015012,BGIOSGA016031,BGIOSGA000974,BGIOSGA012266,BGIOSGA013094,BGIOSGA004485,BGIOSGA003684,BGIOSGA013714,BGIOSGA019284,BGIOSGA029354,BGIOSGA015757,BGIOSGA020684,BGIOSGA035852,BGIOSGA005742,BGIOSGA020822,BGIOSGA014188,BGIOSGA033118,BGIOSGA018867,BGIOSGA018787,BGIOSGA013525,BGIOSGA…
biological_process	GO:0006970 response to osmotic stress	5 out of 1177 genes, 0.4%	135 out of 25542 genes, 0.5%	1	BGIOSGA026215,BGIOSGA009697,BGIOSGA022793,BGIOSGA036025,BGIOSGA029299
biological_process	GO:0006030 chitin metabolic process	2 out of 1177 genes, 0.2%	16 out of 25542 genes, 0.1%	1	BGIOSGA023633,BGIOSGA033387
biological_process	GO:0045937 positive regulation of phosphate metabolic process	3 out of 1177 genes, 0.3%	13 out of 25542 genes, 0.1%	1	BGIOSGA030483,BGIOSGA024248,BGIOSGA012103
cellular_component	GO:0009526 plastid envelope	6 out of 1177 genes, 0.5%	203 out of 25542 genes, 0.8%	1	BGIOSGA010193,BGIOSGA037302,BGIOSGA024248,BGIOSGA038191,BGIOSGA015984,BGIOSGA004212
biological_process	GO:0071367 cellular response to brassinosteroid stimulus	3 out of 1177 genes, 0.3%	23 out of 25542 genes, 0.1%	1	BGIOSGA017836,BGIOSGA011317,BGIOSGA002271
biological_process	GO:0009113 purine nucleobase biosynthetic process	2 out of 1177 genes, 0.2%	10 out of 25542 genes, 0.0%	1	BGIOSGA008617,BGIOSGA000410
biological_process	GO:0055114 oxidation-reduction process	100 out of 1177 genes, 8.5%	2136 out of 25542 genes, 8.4%	1	BGIOSGA024456,BGIOSGA020995,BGIOSGA004741,BGIOSGA033360,BGIOSGA013771,BGIOSGA013235,BGIOSGA022222,BGIOSGA021078,BGIOSGA020335,BGIOSGA030097,BGIOSGA010237,BGIOSGA031909,BGIOSGA017325,BGIOSGA004401,BGIOSGA016782,BGIOSGA013769,BGIOSGA033310,BGIOSGA020004,BGIOSGA033607,BGIOSGA017490,BGIOSGA014509,BGIOSGA015757,BGIOSGA011014,BGIOSGA022117,BGIOSGA001585,BGIOSGA005742,BGIOSGA007314,BGIOSGA009947,BGIOSGA…
biological_process	GO:0098771 inorganic ion homeostasis	3 out of 1177 genes, 0.3%	52 out of 25542 genes, 0.2%	1	BGIOSGA022793,BGIOSGA025019,BGIOSGA014915
molecular_function	GO:0046527 glucosyltransferase activity	7 out of 1177 genes, 0.6%	106 out of 25542 genes, 0.4%	1	BGIOSGA036024,BGIOSGA032372,BGIOSGA022586,BGIOSGA022241,BGIOSGA036025,BGIOSGA028253,BGIOSGA010770
biological_process	GO:0051321 meiotic cell cycle	3 out of 1177 genes, 0.3%	57 out of 25542 genes, 0.2%	1	BGIOSGA037371,BGIOSGA007619,BGIOSGA033075
molecular_function	GO:0003712 transcription coregulator activity	2 out of 1177 genes, 0.2%	44 out of 25542 genes, 0.2%	1	BGIOSGA005161,BGIOSGA008973
molecular_function	GO:0008810 cellulase activity	2 out of 1177 genes, 0.2%	20 out of 25542 genes, 0.1%	1	BGIOSGA007420,BGIOSGA009019
biological_process	GO:0048831 regulation of shoot system development	2 out of 1177 genes, 0.2%	58 out of 25542 genes, 0.2%	1	BGIOSGA000180,BGIOSGA017836
biological_process	GO:0006101 citrate metabolic process	3 out of 1177 genes, 0.3%	49 out of 25542 genes, 0.2%	1	BGIOSGA016887,BGIOSGA006800,BGIOSGA002537
biological_process	GO:1905392 plant organ morphogenesis	10 out of 1177 genes, 0.8%	85 out of 25542 genes, 0.3%	1	BGIOSGA000426,BGIOSGA000303,BGIOSGA011445,BGIOSGA011213,BGIOSGA017836,BGIOSGA037371,BGIOSGA035270,BGIOSGA019900,BGIOSGA028023,BGIOSGA000304
biological_process	GO:0046688 response to copper ion	2 out of 1177 genes, 0.2%	8 out of 25542 genes, 0.0%	1	BGIOSGA013573,BGIOSGA016903
molecular_function	GO:0004518 nuclease activity	3 out of 1177 genes, 0.3%	171 out of 25542 genes, 0.7%	1	BGIOSGA000426,BGIOSGA001388,BGIOSGA018401
molecular_function	GO:0005543 phospholipid binding	2 out of 1177 genes, 0.2%	52 out of 25542 genes, 0.2%	1	BGIOSGA028817,BGIOSGA005604
biological_process	GO:0006952 defense response	7 out of 1177 genes, 0.6%	246 out of 25542 genes, 1.0%	1	BGIOSGA013573,BGIOSGA004952,BGIOSGA033688,BGIOSGA018766,BGIOSGA016364,BGIOSGA001182,BGIOSGA024058
molecular_function	GO:0016859 cis-trans isomerase activity	2 out of 1177 genes, 0.2%	71 out of 25542 genes, 0.3%	1	BGIOSGA030266,BGIOSGA009064
molecular_function	GO:0005089 Rho guanyl-nucleotide exchange factor activity	2 out of 1177 genes, 0.2%	12 out of 25542 genes, 0.0%	1	BGIOSGA007948,BGIOSGA000488
biological_process	GO:0016571 histone methylation	3 out of 1177 genes, 0.3%	45 out of 25542 genes, 0.2%	1	BGIOSGA030230,BGIOSGA002119,BGIOSGA034571
cellular_component	GO:0005783 endoplasmic reticulum	9 out of 1177 genes, 0.8%	292 out of 25542 genes, 1.1%	1	BGIOSGA018867,BGIOSGA035510,BGIOSGA000916,BGIOSGA014653,BGIOSGA005742,BGIOSGA020721,BGIOSGA009507,BGIOSGA028023,BGIOSGA016031
molecular_function	GO:0016645 oxidoreductase activity, acting on the CH-NH group of donors	3 out of 1177 genes, 0.3%	24 out of 25542 genes, 0.1%	1	BGIOSGA036259,BGIOSGA016782,BGIOSGA002195
biological_process	GO:1901071 glucosamine-containing compound metabolic process	2 out of 1177 genes, 0.2%	18 out of 25542 genes, 0.1%	1	BGIOSGA023633,BGIOSGA033387
cellular_component	GO:0098796 membrane protein complex	7 out of 1177 genes, 0.6%	315 out of 25542 genes, 1.2%	1	BGIOSGA010193,BGIOSGA037302,BGIOSGA020157,BGIOSGA028984,BGIOSGA004096,BGIOSGA024541,BGIOSGA007650
cellular_component	GO:0071944 cell periphery	44 out of 1177 genes, 3.7%	757 out of 25542 genes, 3.0%	1	BGIOSGA035285,BGIOSGA006190,BGIOSGA014484,BGIOSGA022793,BGIOSGA023055,BGIOSGA028023,BGIOSGA009127,BGIOSGA004096,BGIOSGA008678,BGIOSGA016963,BGIOSGA009563,BGIOSGA005787,BGIOSGA004812,BGIOSGA015029,BGIOSGA009487,BGIOSGA023450,BGIOSGA036096,BGIOSGA032372,BGIOSGA011733,BGIOSGA016747,BGIOSGA000343,BGIOSGA017380,BGIOSGA001877,BGIOSGA005006,BGIOSGA000344,BGIOSGA026890,BGIOSGA002266,BGIOSGA022431,BGIOSGA…
biological_process	GO:0002831 regulation of response to biotic stimulus	2 out of 1177 genes, 0.2%	31 out of 25542 genes, 0.1%	1	BGIOSGA001182,BGIOSGA005528
cellular_component	GO:0031982 vesicle	3 out of 1177 genes, 0.3%	172 out of 25542 genes, 0.7%	1	BGIOSGA028817,BGIOSGA012417,BGIOSGA017836
cellular_component	GO:0042651 thylakoid membrane	7 out of 1177 genes, 0.6%	190 out of 25542 genes, 0.7%	1	BGIOSGA010193,BGIOSGA037302,BGIOSGA028984,BGIOSGA030423,BGIOSGA009064,BGIOSGA012921,BGIOSGA022117
biological_process	GO:0009606 tropism	3 out of 1177 genes, 0.3%	25 out of 25542 genes, 0.1%	1	BGIOSGA006218,BGIOSGA035285,BGIOSGA008280
molecular_function	GO:0004721 phosphoprotein phosphatase activity	8 out of 1177 genes, 0.7%	150 out of 25542 genes, 0.6%	1	BGIOSGA015611,BGIOSGA004140,BGIOSGA008943,BGIOSGA029631,BGIOSGA034659,BGIOSGA005528,BGIOSGA011032,BGIOSGA004789
biological_process	GO:0045087 innate immune response	2 out of 1177 genes, 0.2%	66 out of 25542 genes, 0.3%	1	BGIOSGA013573,BGIOSGA018766
molecular_function	GO:0099516 ion antiporter activity	2 out of 1177 genes, 0.2%	13 out of 25542 genes, 0.1%	1	BGIOSGA017444,BGIOSGA022793
biological_process	GO:0006090 pyruvate metabolic process	4 out of 1177 genes, 0.3%	94 out of 25542 genes, 0.4%	1	BGIOSGA020715,BGIOSGA018078,BGIOSGA030471,BGIOSGA019844
biological_process	GO:0030154 cell differentiation	10 out of 1177 genes, 0.8%	116 out of 25542 genes, 0.5%	1	BGIOSGA028704,BGIOSGA013573,BGIOSGA012417,BGIOSGA011213,BGIOSGA017836,BGIOSGA027814,BGIOSGA037371,BGIOSGA001182,BGIOSGA028023,BGIOSGA009093
biological_process	GO:0051273 beta-glucan metabolic process	4 out of 1177 genes, 0.3%	76 out of 25542 genes, 0.3%	1	BGIOSGA007420,BGIOSGA009019,BGIOSGA036024,BGIOSGA036025
biological_process	GO:0072593 reactive oxygen species metabolic process	13 out of 1177 genes, 1.1%	173 out of 25542 genes, 0.7%	1	BGIOSGA007854,BGIOSGA008912,BGIOSGA005232,BGIOSGA001845,BGIOSGA033360,BGIOSGA011559,BGIOSGA026390,BGIOSGA019138,BGIOSGA020119,BGIOSGA034670,BGIOSGA014191,BGIOSGA021078,BGIOSGA019039
molecular_function	GO:0030414 peptidase inhibitor activity	5 out of 1177 genes, 0.4%	61 out of 25542 genes, 0.2%	1	BGIOSGA002480,BGIOSGA002456,BGIOSGA036043,BGIOSGA002693,BGIOSGA002482
biological_process	GO:0005976 polysaccharide metabolic process	17 out of 1177 genes, 1.4%	242 out of 25542 genes, 0.9%	1	BGIOSGA032372,BGIOSGA022241,BGIOSGA017490,BGIOSGA004865,BGIOSGA007420,BGIOSGA009019,BGIOSGA026890,BGIOSGA009855,BGIOSGA007056,BGIOSGA012816,BGIOSGA017978,BGIOSGA022586,BGIOSGA028767,BGIOSGA036024,BGIOSGA004591,BGIOSGA036025,BGIOSGA028253
molecular_function	GO:0001871 pattern binding	11 out of 1177 genes, 0.9%	174 out of 25542 genes, 0.7%	1	BGIOSGA002439,BGIOSGA037792,BGIOSGA023805,BGIOSGA005398,BGIOSGA002732,BGIOSGA002725,BGIOSGA008675,BGIOSGA004829,BGIOSGA002731,BGIOSGA002728,BGIOSGA007265
biological_process	GO:0071478 cellular response to radiation	2 out of 1177 genes, 0.2%	32 out of 25542 genes, 0.1%	1	BGIOSGA004812,BGIOSGA005701
biological_process	GO:0006367 transcription initiation from RNA polymerase II promoter	2 out of 1177 genes, 0.2%	18 out of 25542 genes, 0.1%	1	BGIOSGA011968,BGIOSGA034749
molecular_function	GO:0022804 active transmembrane transporter activity	25 out of 1177 genes, 2.1%	336 out of 25542 genes, 1.3%	1	BGIOSGA017444,BGIOSGA004259,BGIOSGA011440,BGIOSGA006190,BGIOSGA036864,BGIOSGA006983,BGIOSGA007650,BGIOSGA027049,BGIOSGA020960,BGIOSGA036706,BGIOSGA022793,BGIOSGA028861,BGIOSGA019320,BGIOSGA005802,BGIOSGA011208,BGIOSGA036709,BGIOSGA008799,BGIOSGA003697,BGIOSGA024257,BGIOSGA005787,BGIOSGA011495,BGIOSGA031561,BGIOSGA013123,BGIOSGA016903,BGIOSGA016947
biological_process	GO:0009064 glutamine family amino acid metabolic process	4 out of 1177 genes, 0.3%	73 out of 25542 genes, 0.3%	1	BGIOSGA011196,BGIOSGA010486,BGIOSGA026849,BGIOSGA017521
biological_process	GO:0010082 regulation of root meristem growth	3 out of 1177 genes, 0.3%	8 out of 25542 genes, 0.0%	1	BGIOSGA000303,BGIOSGA035270,BGIOSGA000304
biological_process	GO:0035556 intracellular signal transduction	9 out of 1177 genes, 0.8%	170 out of 25542 genes, 0.7%	1	BGIOSGA024374,BGIOSGA018672,BGIOSGA005312,BGIOSGA023368,BGIOSGA019107,BGIOSGA016167,BGIOSGA037858,BGIOSGA029381,BGIOSGA000304
molecular_function	GO:0044877 protein-containing complex binding	2 out of 1177 genes, 0.2%	75 out of 25542 genes, 0.3%	1	BGIOSGA022241,BGIOSGA013715
biological_process	GO:0006470 protein dephosphorylation	8 out of 1177 genes, 0.7%	150 out of 25542 genes, 0.6%	1	BGIOSGA015611,BGIOSGA004140,BGIOSGA008943,BGIOSGA029631,BGIOSGA034659,BGIOSGA005528,BGIOSGA011032,BGIOSGA004789
biological_process	GO:0001934 positive regulation of protein phosphorylation	3 out of 1177 genes, 0.3%	10 out of 25542 genes, 0.0%	1	BGIOSGA030483,BGIOSGA024248,BGIOSGA012103
molecular_function	GO:0048037 cofactor binding	67 out of 1177 genes, 5.7%	1485 out of 25542 genes, 5.8%	1	BGIOSGA024456,BGIOSGA032246,BGIOSGA017115,BGIOSGA009886,BGIOSGA033360,BGIOSGA013771,BGIOSGA024439,BGIOSGA020381,BGIOSGA021078,BGIOSGA030097,BGIOSGA004401,BGIOSGA016782,BGIOSGA013769,BGIOSGA004812,BGIOSGA033310,BGIOSGA000426,BGIOSGA026849,BGIOSGA000035,BGIOSGA001585,BGIOSGA000016,BGIOSGA005742,BGIOSGA007314,BGIOSGA032584,BGIOSGA015995,BGIOSGA011879,BGIOSGA014191,BGIOSGA014915,BGIOSGA003247,BGIOSGA…
molecular_function	GO:0015079 potassium ion transmembrane transporter activity	3 out of 1177 genes, 0.3%	57 out of 25542 genes, 0.2%	1	BGIOSGA005106,BGIOSGA025019,BGIOSGA030867
biological_process	GO:0043933 protein-containing complex subunit organization	8 out of 1177 genes, 0.7%	230 out of 25542 genes, 0.9%	1	BGIOSGA028817,BGIOSGA025915,BGIOSGA029793,BGIOSGA011733,BGIOSGA014484,BGIOSGA004753,BGIOSGA013734,BGIOSGA013715
biological_process	GO:0043085 positive regulation of catalytic activity	4 out of 1177 genes, 0.3%	67 out of 25542 genes, 0.3%	1	BGIOSGA030483,BGIOSGA024248,BGIOSGA005485,BGIOSGA012103
biological_process	GO:0018193 peptidyl-amino acid modification	7 out of 1177 genes, 0.6%	196 out of 25542 genes, 0.8%	1	BGIOSGA035899,BGIOSGA030230,BGIOSGA030568,BGIOSGA002119,BGIOSGA030266,BGIOSGA009064,BGIOSGA034571
molecular_function	GO:0032549 ribonucleoside binding	8 out of 1177 genes, 0.7%	245 out of 25542 genes, 1.0%	1	BGIOSGA017746,BGIOSGA035510,BGIOSGA032037,BGIOSGA016471,BGIOSGA001879,BGIOSGA004462,BGIOSGA011667,BGIOSGA027577
molecular_function	GO:0031078 histone deacetylase activity (H3-K14 specific)	3 out of 1177 genes, 0.3%	13 out of 25542 genes, 0.1%	1	BGIOSGA017970,BGIOSGA006874,BGIOSGA034344
biological_process	GO:1901701 cellular response to oxygen-containing compound	7 out of 1177 genes, 0.6%	117 out of 25542 genes, 0.5%	1	BGIOSGA011032,BGIOSGA005701,BGIOSGA001182,BGIOSGA017836,BGIOSGA008912,BGIOSGA011317,BGIOSGA002271
biological_process	GO:0009742 brassinosteroid mediated signaling pathway	3 out of 1177 genes, 0.3%	22 out of 25542 genes, 0.1%	1	BGIOSGA017836,BGIOSGA011317,BGIOSGA002271
biological_process	GO:1901659 glycosyl compound biosynthetic process	2 out of 1177 genes, 0.2%	30 out of 25542 genes, 0.1%	1	BGIOSGA006004,BGIOSGA017521
biological_process	GO:0071495 cellular response to endogenous stimulus	16 out of 1177 genes, 1.4%	189 out of 25542 genes, 0.7%	1	BGIOSGA017262,BGIOSGA005312,BGIOSGA002271,BGIOSGA024710,BGIOSGA016167,BGIOSGA005701,BGIOSGA011032,BGIOSGA001182,BGIOSGA004096,BGIOSGA022468,BGIOSGA016475,BGIOSGA019301,BGIOSGA005417,BGIOSGA017836,BGIOSGA016767,BGIOSGA011317
biological_process	GO:0006366 transcription by RNA polymerase II	2 out of 1177 genes, 0.2%	29 out of 25542 genes, 0.1%	1	BGIOSGA011968,BGIOSGA034749
cellular_component	GO:0000228 nuclear chromosome	5 out of 1177 genes, 0.4%	48 out of 25542 genes, 0.2%	1	BGIOSGA031964,BGIOSGA019232,BGIOSGA031963,BGIOSGA023868,BGIOSGA012113
biological_process	GO:0019752 carboxylic acid metabolic process	30 out of 1177 genes, 2.5%	847 out of 25542 genes, 3.3%	1	BGIOSGA019284,BGIOSGA016887,BGIOSGA011727,BGIOSGA010486,BGIOSGA026849,BGIOSGA019844,BGIOSGA021287,BGIOSGA030471,BGIOSGA018017,BGIOSGA015012,BGIOSGA009324,BGIOSGA036259,BGIOSGA016031,BGIOSGA006800,BGIOSGA014705,BGIOSGA006000,BGIOSGA020715,BGIOSGA033118,BGIOSGA031909,BGIOSGA018867,BGIOSGA013525,BGIOSGA033278,BGIOSGA002537,BGIOSGA018078,BGIOSGA004485,BGIOSGA011196,BGIOSGA011202,BGIOSGA002092,BGIOSGA…
molecular_function	GO:0019904 protein domain specific binding	2 out of 1177 genes, 0.2%	20 out of 25542 genes, 0.1%	1	BGIOSGA037302,BGIOSGA036456
biological_process	GO:0031327 negative regulation of cellular biosynthetic process	6 out of 1177 genes, 0.5%	129 out of 25542 genes, 0.5%	1	BGIOSGA011414,BGIOSGA010783,BGIOSGA030568,BGIOSGA011277,BGIOSGA015004,BGIOSGA003882
biological_process	GO:0043401 steroid hormone mediated signaling pathway	3 out of 1177 genes, 0.3%	22 out of 25542 genes, 0.1%	1	BGIOSGA017836,BGIOSGA011317,BGIOSGA002271
cellular_component	GO:0031984 organelle subcompartment	14 out of 1177 genes, 1.2%	495 out of 25542 genes, 1.9%	1	BGIOSGA018019,BGIOSGA037302,BGIOSGA035510,BGIOSGA030423,BGIOSGA022117,BGIOSGA036631,BGIOSGA014653,BGIOSGA005742,BGIOSGA010193,BGIOSGA028984,BGIOSGA009064,BGIOSGA032179,BGIOSGA012921,BGIOSGA016031
molecular_function	GO:0008324 cation transmembrane transporter activity	16 out of 1177 genes, 1.4%	289 out of 25542 genes, 1.1%	1	BGIOSGA017444,BGIOSGA025019,BGIOSGA016747,BGIOSGA006190,BGIOSGA036864,BGIOSGA007650,BGIOSGA023091,BGIOSGA022793,BGIOSGA000019,BGIOSGA000551,BGIOSGA030867,BGIOSGA001800,BGIOSGA002461,BGIOSGA005106,BGIOSGA013123,BGIOSGA016903
molecular_function	GO:0019899 enzyme binding	6 out of 1177 genes, 0.5%	84 out of 25542 genes, 0.3%	1	BGIOSGA007948,BGIOSGA005039,BGIOSGA019232,BGIOSGA010932,BGIOSGA016963,BGIOSGA000488
molecular_function	GO:0050662 coenzyme binding	26 out of 1177 genes, 2.2%	645 out of 25542 genes, 2.5%	1	BGIOSGA019284,BGIOSGA003247,BGIOSGA032246,BGIOSGA017115,BGIOSGA018973,BGIOSGA009671,BGIOSGA026849,BGIOSGA009886,BGIOSGA000035,BGIOSGA029325,BGIOSGA021287,BGIOSGA015764,BGIOSGA005742,BGIOSGA007314,BGIOSGA026840,BGIOSGA002195,BGIOSGA015020,BGIOSGA017407,BGIOSGA004401,BGIOSGA016782,BGIOSGA026682,BGIOSGA009262,BGIOSGA011879,BGIOSGA038191,BGIOSGA000104,BGIOSGA003279
biological_process	GO:0071840 cellular component organization or biogenesis	57 out of 1177 genes, 4.8%	1318 out of 25542 genes, 5.2%	1	BGIOSGA024248,BGIOSGA006874,BGIOSGA014484,BGIOSGA030568,BGIOSGA007619,BGIOSGA012917,BGIOSGA011053,BGIOSGA001182,BGIOSGA020381,BGIOSGA034344,BGIOSGA030230,BGIOSGA004223,BGIOSGA024541,BGIOSGA034571,BGIOSGA009456,BGIOSGA013734,BGIOSGA026092,BGIOSGA035270,BGIOSGA001879,BGIOSGA036025,BGIOSGA032179,BGIOSGA026509,BGIOSGA036008,BGIOSGA004508,BGIOSGA028817,BGIOSGA032372,BGIOSGA029793,BGIOSGA011733,BGIOSGA…
biological_process	GO:0042446 hormone biosynthetic process	3 out of 1177 genes, 0.3%	42 out of 25542 genes, 0.2%	1	BGIOSGA016764,BGIOSGA020477,BGIOSGA014915
biological_process	GO:1902222 erythrose 4-phosphate/phosphoenolpyruvate family amino acid catabolic process	3 out of 1177 genes, 0.3%	7 out of 25542 genes, 0.0%	1	BGIOSGA018017,BGIOSGA014705,BGIOSGA006000
biological_process	GO:0022613 ribonucleoprotein complex biogenesis	3 out of 1177 genes, 0.3%	151 out of 25542 genes, 0.6%	1	BGIOSGA004508,BGIOSGA009456,BGIOSGA000016
biological_process	GO:0009914 hormone transport	2 out of 1177 genes, 0.2%	23 out of 25542 genes, 0.1%	1	BGIOSGA000916,BGIOSGA004096
biological_process	GO:0006518 peptide metabolic process	17 out of 1177 genes, 1.4%	609 out of 25542 genes, 2.4%	1	BGIOSGA004839,BGIOSGA012058,BGIOSGA011598,BGIOSGA017643,BGIOSGA015002,BGIOSGA009123,BGIOSGA008264,BGIOSGA036082,BGIOSGA012910,BGIOSGA020083,BGIOSGA019532,BGIOSGA001808,BGIOSGA006310,BGIOSGA002929,BGIOSGA017106,BGIOSGA009276,BGIOSGA036003
biological_process	GO:0032270 positive regulation of cellular protein metabolic process	4 out of 1177 genes, 0.3%	38 out of 25542 genes, 0.1%	1	BGIOSGA030333,BGIOSGA030483,BGIOSGA024248,BGIOSGA012103
molecular_function	GO:0019865 immunoglobulin binding	2 out of 1177 genes, 0.2%	9 out of 25542 genes, 0.0%	1	BGIOSGA022241,BGIOSGA013715
molecular_function	GO:0008194 UDP-glycosyltransferase activity	8 out of 1177 genes, 0.7%	167 out of 25542 genes, 0.7%	1	BGIOSGA022586,BGIOSGA022241,BGIOSGA028218,BGIOSGA002715,BGIOSGA010770,BGIOSGA036024,BGIOSGA036025,BGIOSGA032179
biological_process	GO:0044272 sulfur compound biosynthetic process	2 out of 1177 genes, 0.2%	94 out of 25542 genes, 0.4%	1	BGIOSGA031909,BGIOSGA001652
cellular_component	GO:0005654 nucleoplasm	2 out of 1177 genes, 0.2%	141 out of 25542 genes, 0.6%	1	BGIOSGA024248,BGIOSGA008973
biological_process	GO:0046390 ribose phosphate biosynthetic process	6 out of 1177 genes, 0.5%	172 out of 25542 genes, 0.7%	1	BGIOSGA020715,BGIOSGA030471,BGIOSGA019844,BGIOSGA006004,BGIOSGA017521,BGIOSGA000410
biological_process	GO:0034032 purine nucleoside bisphosphate metabolic process	2 out of 1177 genes, 0.2%	37 out of 25542 genes, 0.1%	1	BGIOSGA005742,BGIOSGA019234
biological_process	GO:0044262 cellular carbohydrate metabolic process	17 out of 1177 genes, 1.4%	254 out of 25542 genes, 1.0%	1	BGIOSGA032372,BGIOSGA022241,BGIOSGA017490,BGIOSGA006190,BGIOSGA004865,BGIOSGA010770,BGIOSGA007420,BGIOSGA009019,BGIOSGA023093,BGIOSGA009855,BGIOSGA007056,BGIOSGA012770,BGIOSGA017978,BGIOSGA022586,BGIOSGA036024,BGIOSGA036025,BGIOSGA028253
molecular_function	GO:0043492 ATPase activity, coupled to movement of substances	9 out of 1177 genes, 0.8%	164 out of 25542 genes, 0.6%	1	BGIOSGA004259,BGIOSGA006983,BGIOSGA003697,BGIOSGA007650,BGIOSGA020960,BGIOSGA013123,BGIOSGA005802,BGIOSGA016903,BGIOSGA019320
biological_process	GO:0009408 response to heat	3 out of 1177 genes, 0.3%	77 out of 25542 genes, 0.3%	1	BGIOSGA016881,BGIOSGA012917,BGIOSGA000130
molecular_function	GO:0043531 ADP binding	22 out of 1177 genes, 1.9%	515 out of 25542 genes, 2.0%	1	BGIOSGA026553,BGIOSGA036183,BGIOSGA014825,BGIOSGA001697,BGIOSGA022241,BGIOSGA033962,BGIOSGA030983,BGIOSGA034034,BGIOSGA016219,BGIOSGA018690,BGIOSGA020872,BGIOSGA035668,BGIOSGA030613,BGIOSGA027246,BGIOSGA004357,BGIOSGA037605,BGIOSGA030404,BGIOSGA023439,BGIOSGA025621,BGIOSGA030493,BGIOSGA033766,BGIOSGA005353
molecular_function	GO:0015926 glucosidase activity	2 out of 1177 genes, 0.2%	13 out of 25542 genes, 0.1%	1	BGIOSGA016364,BGIOSGA007345
molecular_function	GO:0043168 anion binding	187 out of 1177 genes, 15.9%	3904 out of 25542 genes, 15.3%	1	BGIOSGA026553,BGIOSGA017746,BGIOSGA018766,BGIOSGA032246,BGIOSGA024975,BGIOSGA017115,BGIOSGA001254,BGIOSGA031556,BGIOSGA006983,BGIOSGA033962,BGIOSGA033581,BGIOSGA028166,BGIOSGA009252,BGIOSGA002003,BGIOSGA025814,BGIOSGA012425,BGIOSGA030546,BGIOSGA035738,BGIOSGA021840,BGIOSGA016403,BGIOSGA034298,BGIOSGA016782,BGIOSGA002426,BGIOSGA037007,BGIOSGA013123,BGIOSGA009487,BGIOSGA001879,BGIOSGA036573,BGIOSGA…
biological_process	GO:0010562 positive regulation of phosphorus metabolic process	3 out of 1177 genes, 0.3%	13 out of 25542 genes, 0.1%	1	BGIOSGA030483,BGIOSGA024248,BGIOSGA012103
molecular_function	GO:0032559 adenyl ribonucleotide binding	161 out of 1177 genes, 13.7%	3135 out of 25542 genes, 12.3%	1	BGIOSGA026553,BGIOSGA024975,BGIOSGA001254,BGIOSGA031556,BGIOSGA006983,BGIOSGA033962,BGIOSGA033581,BGIOSGA028166,BGIOSGA009252,BGIOSGA002003,BGIOSGA025814,BGIOSGA012425,BGIOSGA030546,BGIOSGA035738,BGIOSGA021840,BGIOSGA016403,BGIOSGA034298,BGIOSGA002426,BGIOSGA037007,BGIOSGA013123,BGIOSGA009487,BGIOSGA036573,BGIOSGA025881,BGIOSGA024058,BGIOSGA020872,BGIOSGA000130,BGIOSGA037437,BGIOSGA026954,BGIOSGA…
biological_process	GO:0033365 protein localization to organelle	2 out of 1177 genes, 0.2%	99 out of 25542 genes, 0.4%	1	BGIOSGA017746,BGIOSGA024541
biological_process	GO:0010558 negative regulation of macromolecule biosynthetic process	6 out of 1177 genes, 0.5%	124 out of 25542 genes, 0.5%	1	BGIOSGA011414,BGIOSGA010783,BGIOSGA030568,BGIOSGA011277,BGIOSGA015004,BGIOSGA003882
biological_process	GO:0010411 xyloglucan metabolic process	2 out of 1177 genes, 0.2%	31 out of 25542 genes, 0.1%	1	BGIOSGA032372,BGIOSGA028253
biological_process	GO:0030244 cellulose biosynthetic process	2 out of 1177 genes, 0.2%	44 out of 25542 genes, 0.2%	1	BGIOSGA036024,BGIOSGA036025
biological_process	GO:0090697 post-embryonic plant organ morphogenesis	5 out of 1177 genes, 0.4%	33 out of 25542 genes, 0.1%	1	BGIOSGA037371,BGIOSGA011445,BGIOSGA011213,BGIOSGA019900,BGIOSGA017836
biological_process	GO:0009145 purine nucleoside triphosphate biosynthetic process	3 out of 1177 genes, 0.3%	115 out of 25542 genes, 0.5%	1	BGIOSGA020715,BGIOSGA030471,BGIOSGA019844
biological_process	GO:0046903 secretion	4 out of 1177 genes, 0.3%	100 out of 25542 genes, 0.4%	1	BGIOSGA005006,BGIOSGA010193,BGIOSGA012266,BGIOSGA022431
biological_process	GO:0014070 response to organic cyclic compound	4 out of 1177 genes, 0.3%	88 out of 25542 genes, 0.3%	1	BGIOSGA017836,BGIOSGA018445,BGIOSGA011317,BGIOSGA002271
molecular_function	GO:0019203 carbohydrate phosphatase activity	3 out of 1177 genes, 0.3%	26 out of 25542 genes, 0.1%	1	BGIOSGA017978,BGIOSGA012770,BGIOSGA004865
biological_process	GO:0003006 developmental process involved in reproduction	16 out of 1177 genes, 1.4%	325 out of 25542 genes, 1.3%	1	BGIOSGA019232,BGIOSGA012417,BGIOSGA037371,BGIOSGA005701,BGIOSGA007056,BGIOSGA002195,BGIOSGA004186,BGIOSGA009093,BGIOSGA013573,BGIOSGA028704,BGIOSGA011213,BGIOSGA017836,BGIOSGA020424,BGIOSGA019900,BGIOSGA035270,BGIOSGA012115
cellular_component	GO:0044430 cytoskeletal part	10 out of 1177 genes, 0.8%	125 out of 25542 genes, 0.5%	1	BGIOSGA030483,BGIOSGA024975,BGIOSGA024248,BGIOSGA001254,BGIOSGA012103,BGIOSGA031612,BGIOSGA001879,BGIOSGA011667,BGIOSGA037858,BGIOSGA031611
biological_process	GO:0015696 ammonium transport	2 out of 1177 genes, 0.2%	14 out of 25542 genes, 0.1%	1	BGIOSGA016747,BGIOSGA000551
biological_process	GO:0000302 response to reactive oxygen species	2 out of 1177 genes, 0.2%	45 out of 25542 genes, 0.2%	1	BGIOSGA016963,BGIOSGA008912
cellular_component	GO:0031977 thylakoid lumen	3 out of 1177 genes, 0.3%	24 out of 25542 genes, 0.1%	1	BGIOSGA009285,BGIOSGA002584,BGIOSGA028984
molecular_function	GO:0004553 hydrolase activity, hydrolyzing O-glycosyl compounds	21 out of 1177 genes, 1.8%	446 out of 25542 genes, 1.7%	1	BGIOSGA016619,BGIOSGA021801,BGIOSGA012736,BGIOSGA032372,BGIOSGA034132,BGIOSGA033387,BGIOSGA014897,BGIOSGA005246,BGIOSGA007420,BGIOSGA009019,BGIOSGA026624,BGIOSGA013861,BGIOSGA004810,BGIOSGA001006,BGIOSGA029543,BGIOSGA007345,BGIOSGA016364,BGIOSGA023633,BGIOSGA023598,BGIOSGA024033,BGIOSGA028253
biological_process	GO:0009205 purine ribonucleoside triphosphate metabolic process	4 out of 1177 genes, 0.3%	138 out of 25542 genes, 0.5%	1	BGIOSGA020715,BGIOSGA030471,BGIOSGA019844,BGIOSGA007650
biological_process	GO:0048582 positive regulation of post-embryonic development	2 out of 1177 genes, 0.2%	29 out of 25542 genes, 0.1%	1	BGIOSGA005039,BGIOSGA017836
biological_process	GO:0065004 protein-DNA complex assembly	6 out of 1177 genes, 0.5%	42 out of 25542 genes, 0.2%	1	BGIOSGA025915,BGIOSGA013734,BGIOSGA029793,BGIOSGA011733,BGIOSGA014484,BGIOSGA004753
biological_process	GO:0048657 anther wall tapetum cell differentiation	2 out of 1177 genes, 0.2%	4 out of 25542 genes, 0.0%	1	BGIOSGA037371,BGIOSGA017836
biological_process	GO:0010817 regulation of hormone levels	9 out of 1177 genes, 0.8%	104 out of 25542 genes, 0.4%	1	BGIOSGA016764,BGIOSGA035285,BGIOSGA016782,BGIOSGA000916,BGIOSGA020477,BGIOSGA004096,BGIOSGA004485,BGIOSGA014915,BGIOSGA002195
biological_process	GO:0006464 cellular protein modification process	116 out of 1177 genes, 9.9%	2281 out of 25542 genes, 8.9%	1	BGIOSGA004140,BGIOSGA006874,BGIOSGA001315,BGIOSGA031556,BGIOSGA006335,BGIOSGA006096,BGIOSGA020722,BGIOSGA034899,BGIOSGA033581,BGIOSGA028166,BGIOSGA034651,BGIOSGA030536,BGIOSGA002003,BGIOSGA034344,BGIOSGA012425,BGIOSGA002717,BGIOSGA030546,BGIOSGA017217,BGIOSGA015611,BGIOSGA008015,BGIOSGA021840,BGIOSGA016403,BGIOSGA034298,BGIOSGA009469,BGIOSGA034571,BGIOSGA035899,BGIOSGA017574,BGIOSGA025743,BGIOSGA…
biological_process	GO:0051301 cell division	4 out of 1177 genes, 0.3%	65 out of 25542 genes, 0.3%	1	BGIOSGA004223,BGIOSGA003630,BGIOSGA001182,BGIOSGA036025
molecular_function	GO:0008375 acetylglucosaminyltransferase activity	2 out of 1177 genes, 0.2%	46 out of 25542 genes, 0.2%	1	BGIOSGA028218,BGIOSGA002715
cellular_component	GO:0009535 chloroplast thylakoid membrane	7 out of 1177 genes, 0.6%	158 out of 25542 genes, 0.6%	1	BGIOSGA010193,BGIOSGA037302,BGIOSGA028984,BGIOSGA030423,BGIOSGA009064,BGIOSGA012921,BGIOSGA022117
biological_process	GO:0046907 intracellular transport	5 out of 1177 genes, 0.4%	270 out of 25542 genes, 1.1%	1	BGIOSGA037544,BGIOSGA017746,BGIOSGA014336,BGIOSGA010932,BGIOSGA024541
molecular_function	GO:0008878 glucose-1-phosphate adenylyltransferase activity	2 out of 1177 genes, 0.2%	6 out of 25542 genes, 0.0%	1	BGIOSGA017490,BGIOSGA009855
biological_process	GO:0007346 regulation of mitotic cell cycle	3 out of 1177 genes, 0.3%	26 out of 25542 genes, 0.1%	1	BGIOSGA030483,BGIOSGA024248,BGIOSGA012103
biological_process	GO:0042127 regulation of cell proliferation	2 out of 1177 genes, 0.2%	14 out of 25542 genes, 0.1%	1	BGIOSGA035270,BGIOSGA016475
molecular_function	GO:0003690 double-stranded DNA binding	13 out of 1177 genes, 1.1%	131 out of 25542 genes, 0.5%	1	BGIOSGA009697,BGIOSGA011213,BGIOSGA002178,BGIOSGA036463,BGIOSGA021662,BGIOSGA025713,BGIOSGA000269,BGIOSGA005432,BGIOSGA019900,BGIOSGA007056,BGIOSGA008494,BGIOSGA011317,BGIOSGA009093
biological_process	GO:0031399 regulation of protein modification process	5 out of 1177 genes, 0.4%	77 out of 25542 genes, 0.3%	1	BGIOSGA030333,BGIOSGA030483,BGIOSGA024248,BGIOSGA006927,BGIOSGA012103
biological_process	GO:0009736 cytokinin-activated signaling pathway	2 out of 1177 genes, 0.2%	20 out of 25542 genes, 0.1%	1	BGIOSGA016167,BGIOSGA005312
molecular_function	GO:0005507 copper ion binding	3 out of 1177 genes, 0.3%	86 out of 25542 genes, 0.3%	1	BGIOSGA016903,BGIOSGA011014,BGIOSGA022117
molecular_function	GO:0030170 pyridoxal phosphate binding	6 out of 1177 genes, 0.5%	157 out of 25542 genes, 0.6%	1	BGIOSGA021287,BGIOSGA017115,BGIOSGA018973,BGIOSGA000104,BGIOSGA026849,BGIOSGA009886
biological_process	GO:1900140 regulation of seedling development	2 out of 1177 genes, 0.2%	18 out of 25542 genes, 0.1%	1	BGIOSGA007010,BGIOSGA017836
biological_process	GO:0009690 cytokinin metabolic process	4 out of 1177 genes, 0.3%	22 out of 25542 genes, 0.1%	1	BGIOSGA016764,BGIOSGA020477,BGIOSGA016782,BGIOSGA002195
molecular_function	GO:0033612 receptor serine/threonine kinase binding	2 out of 1177 genes, 0.2%	8 out of 25542 genes, 0.0%	1	BGIOSGA005039,BGIOSGA001182
biological_process	GO:0006323 DNA packaging	6 out of 1177 genes, 0.5%	35 out of 25542 genes, 0.1%	1	BGIOSGA025915,BGIOSGA013734,BGIOSGA029793,BGIOSGA011733,BGIOSGA014484,BGIOSGA004753
molecular_function	GO:0016462 pyrophosphatase activity	39 out of 1177 genes, 3.3%	790 out of 25542 genes, 3.1%	1	BGIOSGA032999,BGIOSGA017746,BGIOSGA030945,BGIOSGA024975,BGIOSGA001254,BGIOSGA006983,BGIOSGA020960,BGIOSGA009252,BGIOSGA005802,BGIOSGA003630,BGIOSGA016471,BGIOSGA035270,BGIOSGA013123,BGIOSGA001879,BGIOSGA016903,BGIOSGA001953,BGIOSGA036008,BGIOSGA004259,BGIOSGA035510,BGIOSGA032037,BGIOSGA007650,BGIOSGA037544,BGIOSGA005432,BGIOSGA015238,BGIOSGA002266,BGIOSGA000130,BGIOSGA004462,BGIOSGA011667,BGIOSGA…
molecular_function	GO:0051213 dioxygenase activity	7 out of 1177 genes, 0.6%	65 out of 25542 genes, 0.3%	1	BGIOSGA005777,BGIOSGA031909,BGIOSGA013235,BGIOSGA004485,BGIOSGA013525,BGIOSGA001391,BGIOSGA021853
biological_process	GO:0010628 positive regulation of gene expression	13 out of 1177 genes, 1.1%	127 out of 25542 genes, 0.5%	1	BGIOSGA011213,BGIOSGA002178,BGIOSGA036463,BGIOSGA021662,BGIOSGA000269,BGIOSGA000840,BGIOSGA005701,BGIOSGA019900,BGIOSGA024713,BGIOSGA007056,BGIOSGA008494,BGIOSGA011317,BGIOSGA009093
molecular_function	GO:0061135 endopeptidase regulator activity	5 out of 1177 genes, 0.4%	61 out of 25542 genes, 0.2%	1	BGIOSGA002480,BGIOSGA002456,BGIOSGA036043,BGIOSGA002693,BGIOSGA002482
molecular_function	GO:0022890 inorganic cation transmembrane transporter activity	12 out of 1177 genes, 1.0%	257 out of 25542 genes, 1.0%	1	BGIOSGA017444,BGIOSGA025019,BGIOSGA006190,BGIOSGA036864,BGIOSGA007650,BGIOSGA023091,BGIOSGA022793,BGIOSGA005106,BGIOSGA000019,BGIOSGA013123,BGIOSGA016903,BGIOSGA030867
biological_process	GO:0009617 response to bacterium	4 out of 1177 genes, 0.3%	83 out of 25542 genes, 0.3%	1	BGIOSGA033688,BGIOSGA016364,BGIOSGA004591,BGIOSGA024058
molecular_function	GO:0005342 organic acid transmembrane transporter activity	2 out of 1177 genes, 0.2%	45 out of 25542 genes, 0.2%	1	BGIOSGA023055,BGIOSGA005787
molecular_function	GO:0003723 RNA binding	18 out of 1177 genes, 1.5%	831 out of 25542 genes, 3.3%	1	BGIOSGA007569,BGIOSGA017746,BGIOSGA004839,BGIOSGA001388,BGIOSGA002194,BGIOSGA011299,BGIOSGA030924,BGIOSGA014690,BGIOSGA009280,BGIOSGA005215,BGIOSGA023541,BGIOSGA023013,BGIOSGA009456,BGIOSGA027046,BGIOSGA004912,BGIOSGA013292,BGIOSGA004325,BGIOSGA036003
biological_process	GO:0042537 benzene-containing compound metabolic process	3 out of 1177 genes, 0.3%	17 out of 25542 genes, 0.1%	1	BGIOSGA018017,BGIOSGA014705,BGIOSGA006000
biological_process	GO:0043900 regulation of multi-organism process	3 out of 1177 genes, 0.3%	35 out of 25542 genes, 0.1%	1	BGIOSGA012417,BGIOSGA001182,BGIOSGA005528
molecular_function	GO:0005253 anion channel activity	2 out of 1177 genes, 0.2%	22 out of 25542 genes, 0.1%	1	BGIOSGA036265,BGIOSGA016963
biological_process	GO:0060560 developmental growth involved in morphogenesis	2 out of 1177 genes, 0.2%	47 out of 25542 genes, 0.2%	1	BGIOSGA028023,BGIOSGA018445
biological_process	GO:1901136 carbohydrate derivative catabolic process	2 out of 1177 genes, 0.2%	36 out of 25542 genes, 0.1%	1	BGIOSGA023633,BGIOSGA033387
cellular_component	GO:0016021 integral component of membrane	297 out of 1177 genes, 25.2%	6374 out of 25542 genes, 25.0%	1	BGIOSGA028134,BGIOSGA006983,BGIOSGA032186,BGIOSGA016805,BGIOSGA013433,BGIOSGA005130,BGIOSGA016031,BGIOSGA020335,BGIOSGA012425,BGIOSGA021840,BGIOSGA000357,BGIOSGA024257,BGIOSGA016963,BGIOSGA009563,BGIOSGA005787,BGIOSGA022089,BGIOSGA026092,BGIOSGA017347,BGIOSGA009487,BGIOSGA025881,BGIOSGA011443,BGIOSGA036096,BGIOSGA014509,BGIOSGA014998,BGIOSGA015755,BGIOSGA001877,BGIOSGA005742,BGIOSGA028861,BGIOSGA…
biological_process	GO:1901605 alpha-amino acid metabolic process	11 out of 1177 genes, 0.9%	252 out of 25542 genes, 1.0%	1	BGIOSGA031909,BGIOSGA011727,BGIOSGA010486,BGIOSGA033278,BGIOSGA026849,BGIOSGA011196,BGIOSGA018017,BGIOSGA036259,BGIOSGA006000,BGIOSGA014705,BGIOSGA017521
biological_process	GO:0031668 cellular response to extracellular stimulus	2 out of 1177 genes, 0.2%	40 out of 25542 genes, 0.2%	1	BGIOSGA031561,BGIOSGA023907
molecular_function	GO:0015036 disulfide oxidoreductase activity	5 out of 1177 genes, 0.4%	89 out of 25542 genes, 0.3%	1	BGIOSGA016674,BGIOSGA035642,BGIOSGA017325,BGIOSGA025157,BGIOSGA008912
biological_process	GO:0010016 shoot system morphogenesis	3 out of 1177 genes, 0.3%	37 out of 25542 genes, 0.1%	1	BGIOSGA000426,BGIOSGA001182,BGIOSGA023255
biological_process	GO:0006873 cellular ion homeostasis	3 out of 1177 genes, 0.3%	35 out of 25542 genes, 0.1%	1	BGIOSGA025019,BGIOSGA014915,BGIOSGA016963
biological_process	GO:0006793 phosphorus metabolic process	124 out of 1177 genes, 10.5%	2379 out of 25542 genes, 9.3%	1	BGIOSGA004140,BGIOSGA006874,BGIOSGA001315,BGIOSGA031556,BGIOSGA034510,BGIOSGA024097,BGIOSGA006096,BGIOSGA034899,BGIOSGA033581,BGIOSGA028166,BGIOSGA034651,BGIOSGA030536,BGIOSGA002003,BGIOSGA022222,BGIOSGA012425,BGIOSGA002717,BGIOSGA030546,BGIOSGA017978,BGIOSGA017217,BGIOSGA015611,BGIOSGA012770,BGIOSGA008015,BGIOSGA021840,BGIOSGA016403,BGIOSGA034298,BGIOSGA009469,BGIOSGA006004,BGIOSGA017574,BGIOSGA…
molecular_function	GO:0016788 hydrolase activity, acting on ester bonds	33 out of 1177 genes, 2.8%	756 out of 25542 genes, 3.0%	1	BGIOSGA004140,BGIOSGA008943,BGIOSGA029631,BGIOSGA019107,BGIOSGA020617,BGIOSGA017978,BGIOSGA015611,BGIOSGA012770,BGIOSGA005528,BGIOSGA002993,BGIOSGA012266,BGIOSGA004789,BGIOSGA018401,BGIOSGA000426,BGIOSGA001388,BGIOSGA004111,BGIOSGA029354,BGIOSGA004865,BGIOSGA034810,BGIOSGA003064,BGIOSGA034659,BGIOSGA029476,BGIOSGA011032,BGIOSGA034095,BGIOSGA026890,BGIOSGA012816,BGIOSGA020822,BGIOSGA015136,BGIOSGA…
biological_process	GO:0061024 membrane organization	2 out of 1177 genes, 0.2%	91 out of 25542 genes, 0.4%	1	BGIOSGA026509,BGIOSGA024541
molecular_function	GO:0016667 oxidoreductase activity, acting on a sulfur group of donors	5 out of 1177 genes, 0.4%	116 out of 25542 genes, 0.5%	1	BGIOSGA016674,BGIOSGA035642,BGIOSGA017325,BGIOSGA025157,BGIOSGA008912
biological_process	GO:0050793 regulation of developmental process	11 out of 1177 genes, 0.9%	185 out of 25542 genes, 0.7%	1	BGIOSGA000303,BGIOSGA007010,BGIOSGA011213,BGIOSGA000180,BGIOSGA017836,BGIOSGA019157,BGIOSGA017610,BGIOSGA005039,BGIOSGA035270,BGIOSGA000304,BGIOSGA016475
cellular_component	GO:0044444 cytoplasmic part	101 out of 1177 genes, 8.6%	2925 out of 25542 genes, 11.5%	1	BGIOSGA029383,BGIOSGA009285,BGIOSGA017746,BGIOSGA000944,BGIOSGA022241,BGIOSGA014484,BGIOSGA000916,BGIOSGA022793,BGIOSGA002584,BGIOSGA023055,BGIOSGA013787,BGIOSGA012917,BGIOSGA020381,BGIOSGA009252,BGIOSGA016031,BGIOSGA012921,BGIOSGA008264,BGIOSGA013573,BGIOSGA017978,BGIOSGA017325,BGIOSGA017217,BGIOSGA008678,BGIOSGA019532,BGIOSGA036631,BGIOSGA006310,BGIOSGA004812,BGIOSGA002929,BGIOSGA035270,BGIOSGA…
biological_process	GO:0048449 floral organ formation	4 out of 1177 genes, 0.3%	17 out of 25542 genes, 0.1%	1	BGIOSGA037371,BGIOSGA011213,BGIOSGA019900,BGIOSGA017836
cellular_component	GO:0031090 organelle membrane	13 out of 1177 genes, 1.1%	478 out of 25542 genes, 1.9%	1	BGIOSGA025915,BGIOSGA018019,BGIOSGA025019,BGIOSGA011733,BGIOSGA024541,BGIOSGA014484,BGIOSGA011571,BGIOSGA004753,BGIOSGA036631,BGIOSGA022793,BGIOSGA023055,BGIOSGA004591,BGIOSGA032179
biological_process	GO:0009117 nucleotide metabolic process	12 out of 1177 genes, 1.0%	324 out of 25542 genes, 1.3%	1	BGIOSGA021510,BGIOSGA020715,BGIOSGA019844,BGIOSGA007650,BGIOSGA006004,BGIOSGA005742,BGIOSGA030471,BGIOSGA036259,BGIOSGA022222,BGIOSGA019234,BGIOSGA000410,BGIOSGA017521
biological_process	GO:0006032 chitin catabolic process	2 out of 1177 genes, 0.2%	16 out of 25542 genes, 0.1%	1	BGIOSGA023633,BGIOSGA033387
molecular_function	GO:0015318 inorganic molecular entity transmembrane transporter activity	21 out of 1177 genes, 1.8%	423 out of 25542 genes, 1.7%	1	BGIOSGA017444,BGIOSGA030807,BGIOSGA011440,BGIOSGA025019,BGIOSGA006190,BGIOSGA036864,BGIOSGA007650,BGIOSGA023091,BGIOSGA022793,BGIOSGA023055,BGIOSGA000019,BGIOSGA030867,BGIOSGA036265,BGIOSGA016963,BGIOSGA005787,BGIOSGA000697,BGIOSGA011495,BGIOSGA005106,BGIOSGA031561,BGIOSGA013123,BGIOSGA016903
molecular_function	GO:0016702 oxidoreductase activity, acting on single donors with incorporation of molecular oxygen, incorporation of two atoms of oxygen	6 out of 1177 genes, 0.5%	58 out of 25542 genes, 0.2%	1	BGIOSGA005777,BGIOSGA031909,BGIOSGA013235,BGIOSGA013525,BGIOSGA001391,BGIOSGA021853
biological_process	GO:0006605 protein targeting	2 out of 1177 genes, 0.2%	81 out of 25542 genes, 0.3%	1	BGIOSGA017746,BGIOSGA024541
biological_process	GO:0010646 regulation of cell communication	5 out of 1177 genes, 0.4%	115 out of 25542 genes, 0.5%	1	BGIOSGA022020,BGIOSGA000916,BGIOSGA017231,BGIOSGA001870,BGIOSGA029699
biological_process	GO:0009415 response to water	10 out of 1177 genes, 0.8%	89 out of 25542 genes, 0.3%	1	BGIOSGA026215,BGIOSGA011421,BGIOSGA025915,BGIOSGA011733,BGIOSGA016963,BGIOSGA014484,BGIOSGA004753,BGIOSGA036025,BGIOSGA034050,BGIOSGA004022
biological_process	GO:0007154 cell communication	41 out of 1177 genes, 3.5%	692 out of 25542 genes, 2.7%	1	BGIOSGA030807,BGIOSGA018672,BGIOSGA023132,BGIOSGA019107,BGIOSGA033581,BGIOSGA024436,BGIOSGA016167,BGIOSGA010192,BGIOSGA004096,BGIOSGA037509,BGIOSGA029381,BGIOSGA024700,BGIOSGA016398,BGIOSGA021840,BGIOSGA016403,BGIOSGA019301,BGIOSGA005417,BGIOSGA016767,BGIOSGA004812,BGIOSGA009487,BGIOSGA024374,BGIOSGA017262,BGIOSGA005312,BGIOSGA002271,BGIOSGA024710,BGIOSGA005701,BGIOSGA011032,BGIOSGA034326,BGIOSGA…
cellular_component	GO:0098791 Golgi subcompartment	3 out of 1177 genes, 0.3%	175 out of 25542 genes, 0.7%	1	BGIOSGA036631,BGIOSGA018019,BGIOSGA032179
biological_process	GO:0046488 phosphatidylinositol metabolic process	3 out of 1177 genes, 0.3%	73 out of 25542 genes, 0.3%	1	BGIOSGA013714,BGIOSGA034510,BGIOSGA024097
molecular_function	GO:0016811 hydrolase activity, acting on carbon-nitrogen (but not peptide) bonds, in linear amides	4 out of 1177 genes, 0.3%	54 out of 25542 genes, 0.2%	1	BGIOSGA017970,BGIOSGA006874,BGIOSGA033859,BGIOSGA034344
biological_process	GO:0048544 recognition of pollen	9 out of 1177 genes, 0.8%	111 out of 25542 genes, 0.4%	1	BGIOSGA021840,BGIOSGA016403,BGIOSGA023132,BGIOSGA020130,BGIOSGA009487,BGIOSGA034326,BGIOSGA001048,BGIOSGA016398,BGIOSGA024700
molecular_function	GO:0035639 purine ribonucleoside triphosphate binding	146 out of 1177 genes, 12.4%	2845 out of 25542 genes, 11.1%	1	BGIOSGA017746,BGIOSGA024975,BGIOSGA001254,BGIOSGA031556,BGIOSGA006983,BGIOSGA033581,BGIOSGA028166,BGIOSGA009252,BGIOSGA002003,BGIOSGA025814,BGIOSGA012425,BGIOSGA030546,BGIOSGA035738,BGIOSGA021840,BGIOSGA016403,BGIOSGA034298,BGIOSGA002426,BGIOSGA037007,BGIOSGA013123,BGIOSGA009487,BGIOSGA001879,BGIOSGA036573,BGIOSGA025881,BGIOSGA024058,BGIOSGA011667,BGIOSGA000130,BGIOSGA037437,BGIOSGA026954,BGIOSGA…
biological_process	GO:1903507 negative regulation of nucleic acid-templated transcription	6 out of 1177 genes, 0.5%	75 out of 25542 genes, 0.3%	1	BGIOSGA011414,BGIOSGA010783,BGIOSGA030568,BGIOSGA011277,BGIOSGA015004,BGIOSGA003882
biological_process	GO:0098655 cation transmembrane transport	13 out of 1177 genes, 1.1%	251 out of 25542 genes, 1.0%	1	BGIOSGA017444,BGIOSGA025019,BGIOSGA016747,BGIOSGA001800,BGIOSGA036864,BGIOSGA007650,BGIOSGA023091,BGIOSGA022793,BGIOSGA002461,BGIOSGA005106,BGIOSGA000551,BGIOSGA013123,BGIOSGA030867
biological_process	GO:0009251 glucan catabolic process	4 out of 1177 genes, 0.3%	27 out of 25542 genes, 0.1%	1	BGIOSGA007420,BGIOSGA017978,BGIOSGA009019,BGIOSGA004865
biological_process	GO:0006073 cellular glucan metabolic process	13 out of 1177 genes, 1.1%	147 out of 25542 genes, 0.6%	1	BGIOSGA017978,BGIOSGA032372,BGIOSGA022586,BGIOSGA022241,BGIOSGA017490,BGIOSGA004865,BGIOSGA007420,BGIOSGA009019,BGIOSGA036024,BGIOSGA036025,BGIOSGA009855,BGIOSGA007056,BGIOSGA028253
biological_process	GO:0019725 cellular homeostasis	7 out of 1177 genes, 0.6%	201 out of 25542 genes, 0.8%	1	BGIOSGA016674,BGIOSGA035642,BGIOSGA025019,BGIOSGA025157,BGIOSGA014915,BGIOSGA016963,BGIOSGA006969
biological_process	GO:0048522 positive regulation of cellular process	21 out of 1177 genes, 1.8%	243 out of 25542 genes, 1.0%	1	BGIOSGA022020,BGIOSGA030483,BGIOSGA024248,BGIOSGA019232,BGIOSGA012103,BGIOSGA021662,BGIOSGA000269,BGIOSGA005701,BGIOSGA016475,BGIOSGA005485,BGIOSGA007056,BGIOSGA008494,BGIOSGA009093,BGIOSGA011213,BGIOSGA002178,BGIOSGA036463,BGIOSGA030333,BGIOSGA000840,BGIOSGA019900,BGIOSGA024713,BGIOSGA011317
biological_process	GO:0006511 ubiquitin-dependent protein catabolic process	5 out of 1177 genes, 0.4%	160 out of 25542 genes, 0.6%	1	BGIOSGA002665,BGIOSGA020722,BGIOSGA035901,BGIOSGA037716,BGIOSGA026170
biological_process	GO:0051186 cofactor metabolic process	22 out of 1177 genes, 1.9%	512 out of 25542 genes, 2.0%	1	BGIOSGA007854,BGIOSGA019844,BGIOSGA001845,BGIOSGA033360,BGIOSGA011559,BGIOSGA015002,BGIOSGA005742,BGIOSGA030471,BGIOSGA020381,BGIOSGA036259,BGIOSGA021078,BGIOSGA020715,BGIOSGA022003,BGIOSGA003209,BGIOSGA005232,BGIOSGA026390,BGIOSGA019138,BGIOSGA020119,BGIOSGA034670,BGIOSGA014191,BGIOSGA002092,BGIOSGA018401
biological_process	GO:0032268 regulation of cellular protein metabolic process	9 out of 1177 genes, 0.8%	228 out of 25542 genes, 0.9%	1	BGIOSGA030483,BGIOSGA024248,BGIOSGA002693,BGIOSGA012103,BGIOSGA002482,BGIOSGA002456,BGIOSGA030333,BGIOSGA036043,BGIOSGA006927
cellular_component	GO:0031975 envelope	8 out of 1177 genes, 0.7%	387 out of 25542 genes, 1.5%	1	BGIOSGA037302,BGIOSGA024248,BGIOSGA018857,BGIOSGA024541,BGIOSGA015984,BGIOSGA010193,BGIOSGA038191,BGIOSGA004212
biological_process	GO:0072522 purine-containing compound biosynthetic process	6 out of 1177 genes, 0.5%	174 out of 25542 genes, 0.7%	1	BGIOSGA020715,BGIOSGA008617,BGIOSGA030471,BGIOSGA019844,BGIOSGA006004,BGIOSGA000410
biological_process	GO:0022412 cellular process involved in reproduction in multicellular organism	2 out of 1177 genes, 0.2%	21 out of 25542 genes, 0.1%	1	BGIOSGA012417,BGIOSGA007619
biological_process	GO:0048509 regulation of meristem development	4 out of 1177 genes, 0.3%	40 out of 25542 genes, 0.2%	1	BGIOSGA000303,BGIOSGA011213,BGIOSGA035270,BGIOSGA000304
molecular_function	GO:0032561 guanyl ribonucleotide binding	7 out of 1177 genes, 0.6%	237 out of 25542 genes, 0.9%	1	BGIOSGA016471,BGIOSGA017746,BGIOSGA035510,BGIOSGA011667,BGIOSGA004462,BGIOSGA001879,BGIOSGA032037
biological_process	GO:0019220 regulation of phosphate metabolic process	4 out of 1177 genes, 0.3%	69 out of 25542 genes, 0.3%	1	BGIOSGA030483,BGIOSGA024248,BGIOSGA006927,BGIOSGA012103
biological_process	GO:0052547 regulation of peptidase activity	4 out of 1177 genes, 0.3%	59 out of 25542 genes, 0.2%	1	BGIOSGA002456,BGIOSGA036043,BGIOSGA002693,BGIOSGA002482
molecular_function	GO:0034979 NAD-dependent protein deacetylase activity	3 out of 1177 genes, 0.3%	15 out of 25542 genes, 0.1%	1	BGIOSGA017970,BGIOSGA006874,BGIOSGA034344
cellular_component	GO:0009570 chloroplast stroma	7 out of 1177 genes, 0.6%	268 out of 25542 genes, 1.0%	1	BGIOSGA017217,BGIOSGA009456,BGIOSGA037302,BGIOSGA013787,BGIOSGA012917,BGIOSGA013027,BGIOSGA004212
biological_process	GO:0045859 regulation of protein kinase activity	3 out of 1177 genes, 0.3%	33 out of 25542 genes, 0.1%	1	BGIOSGA030483,BGIOSGA024248,BGIOSGA012103
biological_process	GO:0016051 carbohydrate biosynthetic process	10 out of 1177 genes, 0.8%	180 out of 25542 genes, 0.7%	1	BGIOSGA017978,BGIOSGA012770,BGIOSGA022586,BGIOSGA022241,BGIOSGA017490,BGIOSGA004865,BGIOSGA036024,BGIOSGA036025,BGIOSGA009855,BGIOSGA007056
biological_process	GO:0006725 cellular aromatic compound metabolic process	165 out of 1177 genes, 14.0%	2924 out of 25542 genes, 11.4%	1	BGIOSGA000944,BGIOSGA032246,BGIOSGA003134,BGIOSGA022272,BGIOSGA037799,BGIOSGA020173,BGIOSGA012017,BGIOSGA024439,BGIOSGA000269,BGIOSGA022222,BGIOSGA034344,BGIOSGA001157,BGIOSGA005090,BGIOSGA016782,BGIOSGA000630,BGIOSGA012175,BGIOSGA022089,BGIOSGA016767,BGIOSGA001652,BGIOSGA000426,BGIOSGA031964,BGIOSGA018242,BGIOSGA007162,BGIOSGA001388,BGIOSGA002194,BGIOSGA005312,BGIOSGA005835,BGIOSGA005742,BGIOSGA…
biological_process	GO:0000271 polysaccharide biosynthetic process	7 out of 1177 genes, 0.6%	118 out of 25542 genes, 0.5%	1	BGIOSGA036024,BGIOSGA022586,BGIOSGA022241,BGIOSGA017490,BGIOSGA036025,BGIOSGA009855,BGIOSGA007056
biological_process	GO:0006352 DNA-templated transcription, initiation	2 out of 1177 genes, 0.2%	51 out of 25542 genes, 0.2%	1	BGIOSGA011968,BGIOSGA034749
molecular_function	GO:0005515 protein binding	217 out of 1177 genes, 18.4%	4687 out of 25542 genes, 18.4%	1	BGIOSGA009285,BGIOSGA024975,BGIOSGA001254,BGIOSGA014484,BGIOSGA012645,BGIOSGA030539,BGIOSGA013787,BGIOSGA000269,BGIOSGA009127,BGIOSGA009252,BGIOSGA012425,BGIOSGA000206,BGIOSGA029690,BGIOSGA017231,BGIOSGA004223,BGIOSGA034298,BGIOSGA022657,BGIOSGA017647,BGIOSGA016963,BGIOSGA001626,BGIOSGA016767,BGIOSGA006454,BGIOSGA000789,BGIOSGA007010,BGIOSGA001389,BGIOSGA029461,BGIOSGA031408,BGIOSGA005039,BGIOSGA…
biological_process	GO:0048468 cell development	4 out of 1177 genes, 0.3%	52 out of 25542 genes, 0.2%	1	BGIOSGA013573,BGIOSGA012417,BGIOSGA028023,BGIOSGA001182
biological_process	GO:0018205 peptidyl-lysine modification	5 out of 1177 genes, 0.4%	77 out of 25542 genes, 0.3%	1	BGIOSGA035899,BGIOSGA030230,BGIOSGA030568,BGIOSGA002119,BGIOSGA034571
molecular_function	GO:0016616 oxidoreductase activity, acting on the CH-OH group of donors, NAD or NADP as acceptor	5 out of 1177 genes, 0.4%	135 out of 25542 genes, 0.5%	1	BGIOSGA015764,BGIOSGA016887,BGIOSGA005742,BGIOSGA007314,BGIOSGA006800
cellular_component	GO:0009506 plasmodesma	6 out of 1177 genes, 0.5%	133 out of 25542 genes, 0.5%	1	BGIOSGA025915,BGIOSGA024439,BGIOSGA009297,BGIOSGA011733,BGIOSGA014484,BGIOSGA004753
cellular_component	GO:0044425 membrane part	301 out of 1177 genes, 25.6%	6603 out of 25542 genes, 25.9%	1	BGIOSGA028134,BGIOSGA006983,BGIOSGA032186,BGIOSGA016805,BGIOSGA013433,BGIOSGA005130,BGIOSGA016031,BGIOSGA020335,BGIOSGA012425,BGIOSGA021840,BGIOSGA000357,BGIOSGA024257,BGIOSGA016963,BGIOSGA009563,BGIOSGA005787,BGIOSGA022089,BGIOSGA026092,BGIOSGA017347,BGIOSGA009487,BGIOSGA025881,BGIOSGA011443,BGIOSGA036096,BGIOSGA014509,BGIOSGA014998,BGIOSGA015755,BGIOSGA001877,BGIOSGA005742,BGIOSGA028861,BGIOSGA…
biological_process	GO:0006812 cation transport	21 out of 1177 genes, 1.8%	406 out of 25542 genes, 1.6%	1	BGIOSGA017444,BGIOSGA025019,BGIOSGA016747,BGIOSGA006161,BGIOSGA036864,BGIOSGA019188,BGIOSGA007650,BGIOSGA023091,BGIOSGA022793,BGIOSGA040597,BGIOSGA000019,BGIOSGA000551,BGIOSGA030867,BGIOSGA001800,BGIOSGA003147,BGIOSGA002461,BGIOSGA005106,BGIOSGA013123,BGIOSGA012766,BGIOSGA014915,BGIOSGA016903
cellular_component	GO:0097708 intracellular vesicle	2 out of 1177 genes, 0.2%	166 out of 25542 genes, 0.6%	1	BGIOSGA028817,BGIOSGA017836
molecular_function	GO:0015298 solute:cation antiporter activity	3 out of 1177 genes, 0.3%	35 out of 25542 genes, 0.1%	1	BGIOSGA017444,BGIOSGA022793,BGIOSGA036864
biological_process	GO:0043632 modification-dependent macromolecule catabolic process	5 out of 1177 genes, 0.4%	163 out of 25542 genes, 0.6%	1	BGIOSGA002665,BGIOSGA020722,BGIOSGA035901,BGIOSGA037716,BGIOSGA026170
molecular_function	GO:0016651 oxidoreductase activity, acting on NAD(P)H	2 out of 1177 genes, 0.2%	68 out of 25542 genes, 0.3%	1	BGIOSGA020004,BGIOSGA008912
biological_process	GO:0099402 plant organ development	14 out of 1177 genes, 1.2%	217 out of 25542 genes, 0.8%	1	BGIOSGA016967,BGIOSGA013573,BGIOSGA000426,BGIOSGA000303,BGIOSGA011445,BGIOSGA011213,BGIOSGA017836,BGIOSGA037371,BGIOSGA035270,BGIOSGA028023,BGIOSGA019900,BGIOSGA031963,BGIOSGA000304,BGIOSGA012115
biological_process	GO:0003002 regionalization	4 out of 1177 genes, 0.3%	42 out of 25542 genes, 0.2%	1	BGIOSGA005039,BGIOSGA011213,BGIOSGA019900,BGIOSGA001182
biological_process	GO:0032508 DNA duplex unwinding	5 out of 1177 genes, 0.4%	37 out of 25542 genes, 0.1%	1	BGIOSGA036008,BGIOSGA009456,BGIOSGA005432,BGIOSGA035270,BGIOSGA003718
molecular_function	GO:0016278 lysine N-methyltransferase activity	3 out of 1177 genes, 0.3%	34 out of 25542 genes, 0.1%	1	BGIOSGA030230,BGIOSGA002119,BGIOSGA034571
biological_process	GO:0009127 purine nucleoside monophosphate biosynthetic process	5 out of 1177 genes, 0.4%	135 out of 25542 genes, 0.5%	1	BGIOSGA020715,BGIOSGA030471,BGIOSGA019844,BGIOSGA006004,BGIOSGA000410
molecular_function	GO:0140098 catalytic activity, acting on RNA	8 out of 1177 genes, 0.7%	375 out of 25542 genes, 1.5%	1	BGIOSGA000426,BGIOSGA002194,BGIOSGA000630,BGIOSGA000016,BGIOSGA024439,BGIOSGA018215,BGIOSGA027577,BGIOSGA018401
biological_process	GO:0003333 amino acid transmembrane transport	2 out of 1177 genes, 0.2%	32 out of 25542 genes, 0.1%	1	BGIOSGA023055,BGIOSGA005787
biological_process	GO:0000272 polysaccharide catabolic process	8 out of 1177 genes, 0.7%	82 out of 25542 genes, 0.3%	1	BGIOSGA012816,BGIOSGA017978,BGIOSGA004865,BGIOSGA007420,BGIOSGA009019,BGIOSGA028767,BGIOSGA004591,BGIOSGA026890
biological_process	GO:0042545 cell wall modification	4 out of 1177 genes, 0.3%	50 out of 25542 genes, 0.2%	1	BGIOSGA012816,BGIOSGA028767,BGIOSGA026890,BGIOSGA004591
molecular_function	GO:0005244 voltage-gated ion channel activity	3 out of 1177 genes, 0.3%	42 out of 25542 genes, 0.2%	1	BGIOSGA036265,BGIOSGA025019,BGIOSGA016963
biological_process	GO:0016458 gene silencing	3 out of 1177 genes, 0.3%	80 out of 25542 genes, 0.3%	1	BGIOSGA030568,BGIOSGA024696,BGIOSGA002194
biological_process	GO:0009411 response to UV	4 out of 1177 genes, 0.3%	32 out of 25542 genes, 0.1%	1	BGIOSGA013573,BGIOSGA032246,BGIOSGA017836,BGIOSGA008418
molecular_function	GO:0017171 serine hydrolase activity	13 out of 1177 genes, 1.1%	211 out of 25542 genes, 0.8%	1	BGIOSGA011864,BGIOSGA009285,BGIOSGA008770,BGIOSGA008678,BGIOSGA001877,BGIOSGA009199,BGIOSGA010598,BGIOSGA020783,BGIOSGA036297,BGIOSGA029197,BGIOSGA034071,BGIOSGA004277,BGIOSGA034080
molecular_function	GO:0005200 structural constituent of cytoskeleton	2 out of 1177 genes, 0.2%	12 out of 25542 genes, 0.0%	1	BGIOSGA011667,BGIOSGA001879
biological_process	GO:0006108 malate metabolic process	2 out of 1177 genes, 0.2%	12 out of 25542 genes, 0.0%	1	BGIOSGA016887,BGIOSGA006800
cellular_component	GO:0005774 vacuolar membrane	8 out of 1177 genes, 0.7%	123 out of 25542 genes, 0.5%	1	BGIOSGA025915,BGIOSGA025019,BGIOSGA011733,BGIOSGA014484,BGIOSGA004753,BGIOSGA022793,BGIOSGA023055,BGIOSGA004591
biological_process	GO:0045935 positive regulation of nucleobase-containing compound metabolic process	13 out of 1177 genes, 1.1%	118 out of 25542 genes, 0.5%	1	BGIOSGA011213,BGIOSGA002178,BGIOSGA036463,BGIOSGA021662,BGIOSGA000269,BGIOSGA000840,BGIOSGA005701,BGIOSGA019900,BGIOSGA024713,BGIOSGA007056,BGIOSGA008494,BGIOSGA011317,BGIOSGA009093
biological_process	GO:0009150 purine ribonucleotide metabolic process	8 out of 1177 genes, 0.7%	203 out of 25542 genes, 0.8%	1	BGIOSGA020715,BGIOSGA019844,BGIOSGA007650,BGIOSGA006004,BGIOSGA005742,BGIOSGA030471,BGIOSGA019234,BGIOSGA000410
biological_process	GO:0051128 regulation of cellular component organization	6 out of 1177 genes, 0.5%	88 out of 25542 genes, 0.3%	1	BGIOSGA030333,BGIOSGA030483,BGIOSGA024248,BGIOSGA035270,BGIOSGA016475,BGIOSGA012103
molecular_function	GO:0008170 N-methyltransferase activity	4 out of 1177 genes, 0.3%	49 out of 25542 genes, 0.2%	1	BGIOSGA030230,BGIOSGA002119,BGIOSGA009324,BGIOSGA034571
biological_process	GO:0051604 protein maturation	2 out of 1177 genes, 0.2%	44 out of 25542 genes, 0.2%	1	BGIOSGA035899,BGIOSGA012917
biological_process	GO:0046700 heterocycle catabolic process	6 out of 1177 genes, 0.5%	157 out of 25542 genes, 0.6%	1	BGIOSGA020715,BGIOSGA020721,BGIOSGA030471,BGIOSGA006476,BGIOSGA019844,BGIOSGA016755
biological_process	GO:0044085 cellular component biogenesis	21 out of 1177 genes, 1.8%	481 out of 25542 genes, 1.9%	1	BGIOSGA004508,BGIOSGA028817,BGIOSGA032372,BGIOSGA029793,BGIOSGA024248,BGIOSGA011733,BGIOSGA014998,BGIOSGA014484,BGIOSGA000016,BGIOSGA020381,BGIOSGA025915,BGIOSGA017836,BGIOSGA004753,BGIOSGA009456,BGIOSGA026682,BGIOSGA013734,BGIOSGA026092,BGIOSGA011938,BGIOSGA036025,BGIOSGA013715,BGIOSGA028253
molecular_function	GO:0005085 guanyl-nucleotide exchange factor activity	2 out of 1177 genes, 0.2%	23 out of 25542 genes, 0.1%	1	BGIOSGA007948,BGIOSGA000488
cellular_component	GO:0005737 cytoplasm	123 out of 1177 genes, 10.5%	3402 out of 25542 genes, 13.3%	1	BGIOSGA029383,BGIOSGA009285,BGIOSGA017746,BGIOSGA000944,BGIOSGA022241,BGIOSGA014484,BGIOSGA000916,BGIOSGA022793,BGIOSGA002584,BGIOSGA023055,BGIOSGA013787,BGIOSGA012917,BGIOSGA009127,BGIOSGA020381,BGIOSGA009252,BGIOSGA016031,BGIOSGA012921,BGIOSGA008264,BGIOSGA013573,BGIOSGA031909,BGIOSGA017978,BGIOSGA017325,BGIOSGA017217,BGIOSGA008678,BGIOSGA019532,BGIOSGA036631,BGIOSGA006310,BGIOSGA004812,BGIOSGA…
biological_process	GO:0048466 androecium development	2 out of 1177 genes, 0.2%	26 out of 25542 genes, 0.1%	1	BGIOSGA037371,BGIOSGA017836
biological_process	GO:0008152 metabolic process	537 out of 1177 genes, 45.6%	10993 out of 25542 genes, 43.0%	1	BGIOSGA009285,BGIOSGA022562,BGIOSGA031556,BGIOSGA037799,BGIOSGA028166,BGIOSGA022222,BGIOSGA016031,BGIOSGA020335,BGIOSGA030097,BGIOSGA030546,BGIOSGA021840,BGIOSGA016782,BGIOSGA008482,BGIOSGA001006,BGIOSGA035899,BGIOSGA029543,BGIOSGA002929,BGIOSGA006454,BGIOSGA001652,BGIOSGA025881,BGIOSGA031964,BGIOSGA018242,BGIOSGA007162,BGIOSGA007010,BGIOSGA034810,BGIOSGA005312,BGIOSGA005835,BGIOSGA029476,BGIOSGA…
molecular_function	GO:0042054 histone methyltransferase activity	3 out of 1177 genes, 0.3%	31 out of 25542 genes, 0.1%	1	BGIOSGA030230,BGIOSGA002119,BGIOSGA034571
molecular_function	GO:0003924 GTPase activity	7 out of 1177 genes, 0.6%	167 out of 25542 genes, 0.7%	1	BGIOSGA016471,BGIOSGA017746,BGIOSGA035510,BGIOSGA011667,BGIOSGA004462,BGIOSGA001879,BGIOSGA032037
molecular_function	GO:0015491 cation:cation antiporter activity	2 out of 1177 genes, 0.2%	6 out of 25542 genes, 0.0%	1	BGIOSGA017444,BGIOSGA022793
biological_process	GO:0051275 beta-glucan catabolic process	2 out of 1177 genes, 0.2%	20 out of 25542 genes, 0.1%	1	BGIOSGA007420,BGIOSGA009019
biological_process	GO:0046348 amino sugar catabolic process	2 out of 1177 genes, 0.2%	16 out of 25542 genes, 0.1%	1	BGIOSGA023633,BGIOSGA033387
molecular_function	GO:0004497 monooxygenase activity	20 out of 1177 genes, 1.7%	336 out of 25542 genes, 1.3%	1	BGIOSGA015808,BGIOSGA003247,BGIOSGA024456,BGIOSGA028965,BGIOSGA001170,BGIOSGA026087,BGIOSGA013063,BGIOSGA003054,BGIOSGA001585,BGIOSGA029325,BGIOSGA013771,BGIOSGA030097,BGIOSGA002945,BGIOSGA032034,BGIOSGA004401,BGIOSGA032584,BGIOSGA015995,BGIOSGA033310,BGIOSGA004029,BGIOSGA014915
molecular_function	GO:0051540 metal cluster binding	9 out of 1177 genes, 0.8%	149 out of 25542 genes, 0.6%	1	BGIOSGA000426,BGIOSGA009671,BGIOSGA005555,BGIOSGA013769,BGIOSGA013771,BGIOSGA024439,BGIOSGA000016,BGIOSGA020381,BGIOSGA000410
cellular_component	GO:0005840 ribosome	16 out of 1177 genes, 1.4%	382 out of 25542 genes, 1.5%	1	BGIOSGA004839,BGIOSGA012058,BGIOSGA011598,BGIOSGA017643,BGIOSGA009123,BGIOSGA008264,BGIOSGA036082,BGIOSGA012910,BGIOSGA020083,BGIOSGA019532,BGIOSGA001808,BGIOSGA006310,BGIOSGA002929,BGIOSGA017106,BGIOSGA009276,BGIOSGA036003
molecular_function	GO:0000287 magnesium ion binding	2 out of 1177 genes, 0.2%	153 out of 25542 genes, 0.6%	1	BGIOSGA006694,BGIOSGA000433
molecular_function	GO:0015276 ligand-gated ion channel activity	2 out of 1177 genes, 0.2%	28 out of 25542 genes, 0.1%	1	BGIOSGA030807,BGIOSGA025019
biological_process	GO:0042325 regulation of phosphorylation	3 out of 1177 genes, 0.3%	36 out of 25542 genes, 0.1%	1	BGIOSGA030483,BGIOSGA024248,BGIOSGA012103
biological_process	GO:0000278 mitotic cell cycle	3 out of 1177 genes, 0.3%	47 out of 25542 genes, 0.2%	1	BGIOSGA024248,BGIOSGA003630,BGIOSGA036025
molecular_function	GO:0015075 ion transmembrane transporter activity	23 out of 1177 genes, 2.0%	450 out of 25542 genes, 1.8%	1	BGIOSGA017444,BGIOSGA030807,BGIOSGA025019,BGIOSGA016747,BGIOSGA006190,BGIOSGA036864,BGIOSGA007650,BGIOSGA023091,BGIOSGA022793,BGIOSGA023055,BGIOSGA000019,BGIOSGA000551,BGIOSGA030867,BGIOSGA036265,BGIOSGA001800,BGIOSGA016963,BGIOSGA005787,BGIOSGA000697,BGIOSGA002461,BGIOSGA005106,BGIOSGA031561,BGIOSGA013123,BGIOSGA016903
biological_process	GO:0071214 cellular response to abiotic stimulus	3 out of 1177 genes, 0.3%	44 out of 25542 genes, 0.2%	1	BGIOSGA009697,BGIOSGA004812,BGIOSGA005701
biological_process	GO:0006754 ATP biosynthetic process	3 out of 1177 genes, 0.3%	110 out of 25542 genes, 0.4%	1	BGIOSGA020715,BGIOSGA030471,BGIOSGA019844
biological_process	GO:0097306 cellular response to alcohol	3 out of 1177 genes, 0.3%	29 out of 25542 genes, 0.1%	1	BGIOSGA011032,BGIOSGA005701,BGIOSGA001182
molecular_function	GO:0017111 nucleoside-triphosphatase activity	36 out of 1177 genes, 3.1%	747 out of 25542 genes, 2.9%	1	BGIOSGA032999,BGIOSGA017746,BGIOSGA030945,BGIOSGA024975,BGIOSGA001254,BGIOSGA006983,BGIOSGA020960,BGIOSGA009252,BGIOSGA005802,BGIOSGA003630,BGIOSGA016471,BGIOSGA035270,BGIOSGA013123,BGIOSGA001879,BGIOSGA016903,BGIOSGA001953,BGIOSGA036008,BGIOSGA004259,BGIOSGA035510,BGIOSGA032037,BGIOSGA007650,BGIOSGA037544,BGIOSGA005432,BGIOSGA015238,BGIOSGA002266,BGIOSGA000130,BGIOSGA004462,BGIOSGA011667,BGIOSGA…
molecular_function	GO:0016747 transferase activity, transferring acyl groups other than amino-acyl groups	14 out of 1177 genes, 1.2%	396 out of 25542 genes, 1.6%	1	BGIOSGA014476,BGIOSGA033118,BGIOSGA022434,BGIOSGA021876,BGIOSGA005088,BGIOSGA010486,BGIOSGA035899,BGIOSGA014860,BGIOSGA030568,BGIOSGA004820,BGIOSGA022290,BGIOSGA011202,BGIOSGA015012,BGIOSGA003684
biological_process	GO:0071396 cellular response to lipid	6 out of 1177 genes, 0.5%	55 out of 25542 genes, 0.2%	1	BGIOSGA011032,BGIOSGA005701,BGIOSGA001182,BGIOSGA017836,BGIOSGA011317,BGIOSGA002271
biological_process	GO:0051704 multi-organism process	24 out of 1177 genes, 2.0%	440 out of 25542 genes, 1.7%	1	BGIOSGA018766,BGIOSGA012417,BGIOSGA023132,BGIOSGA016747,BGIOSGA024058,BGIOSGA037371,BGIOSGA007619,BGIOSGA001182,BGIOSGA034326,BGIOSGA024700,BGIOSGA016398,BGIOSGA001048,BGIOSGA013573,BGIOSGA021840,BGIOSGA016403,BGIOSGA013525,BGIOSGA015984,BGIOSGA020130,BGIOSGA033688,BGIOSGA031429,BGIOSGA015029,BGIOSGA016364,BGIOSGA009487,BGIOSGA004591
biological_process	GO:0032886 regulation of microtubule-based process	3 out of 1177 genes, 0.3%	9 out of 25542 genes, 0.0%	1	BGIOSGA030483,BGIOSGA024248,BGIOSGA012103
biological_process	GO:0042546 cell wall biogenesis	4 out of 1177 genes, 0.3%	95 out of 25542 genes, 0.4%	1	BGIOSGA032372,BGIOSGA026092,BGIOSGA014998,BGIOSGA028253
biological_process	GO:0080135 regulation of cellular response to stress	2 out of 1177 genes, 0.2%	22 out of 25542 genes, 0.1%	1	BGIOSGA014172,BGIOSGA005485
biological_process	GO:0008033 tRNA processing	3 out of 1177 genes, 0.3%	111 out of 25542 genes, 0.4%	1	BGIOSGA013796,BGIOSGA000016,BGIOSGA018401
molecular_function	GO:0070011 peptidase activity, acting on L-amino acid peptides	23 out of 1177 genes, 2.0%	685 out of 25542 genes, 2.7%	1	BGIOSGA012411,BGIOSGA009285,BGIOSGA001877,BGIOSGA010598,BGIOSGA020783,BGIOSGA020721,BGIOSGA036297,BGIOSGA015338,BGIOSGA034071,BGIOSGA021971,BGIOSGA004277,BGIOSGA007796,BGIOSGA011864,BGIOSGA013573,BGIOSGA008770,BGIOSGA008678,BGIOSGA007076,BGIOSGA027322,BGIOSGA009199,BGIOSGA001860,BGIOSGA029197,BGIOSGA013715,BGIOSGA034080
molecular_function	GO:0005315 inorganic phosphate transmembrane transporter activity	2 out of 1177 genes, 0.2%	16 out of 25542 genes, 0.1%	1	BGIOSGA011495,BGIOSGA011440
biological_process	GO:0016071 mRNA metabolic process	6 out of 1177 genes, 0.5%	181 out of 25542 genes, 0.7%	1	BGIOSGA005382,BGIOSGA018242,BGIOSGA012204,BGIOSGA007449,BGIOSGA014714,BGIOSGA020029
biological_process	GO:0048609 multicellular organismal reproductive process	2 out of 1177 genes, 0.2%	41 out of 25542 genes, 0.2%	1	BGIOSGA012417,BGIOSGA007619
biological_process	GO:0009793 embryo development ending in seed dormancy	4 out of 1177 genes, 0.3%	126 out of 25542 genes, 0.5%	1	BGIOSGA019232,BGIOSGA005701,BGIOSGA035270,BGIOSGA004186
biological_process	GO:0000003 reproduction	28 out of 1177 genes, 2.4%	506 out of 25542 genes, 2.0%	1	BGIOSGA019232,BGIOSGA012417,BGIOSGA023132,BGIOSGA037371,BGIOSGA005701,BGIOSGA007619,BGIOSGA033075,BGIOSGA034326,BGIOSGA024700,BGIOSGA016398,BGIOSGA001048,BGIOSGA007056,BGIOSGA002195,BGIOSGA004186,BGIOSGA009093,BGIOSGA028704,BGIOSGA013573,BGIOSGA021840,BGIOSGA016403,BGIOSGA011213,BGIOSGA017836,BGIOSGA020424,BGIOSGA020130,BGIOSGA031429,BGIOSGA035270,BGIOSGA019900,BGIOSGA009487,BGIOSGA012115
biological_process	GO:0034220 ion transmembrane transport	19 out of 1177 genes, 1.6%	362 out of 25542 genes, 1.4%	1	BGIOSGA017444,BGIOSGA025019,BGIOSGA016747,BGIOSGA036864,BGIOSGA007650,BGIOSGA023091,BGIOSGA022793,BGIOSGA023055,BGIOSGA000551,BGIOSGA030867,BGIOSGA036265,BGIOSGA001800,BGIOSGA016963,BGIOSGA005787,BGIOSGA000697,BGIOSGA002461,BGIOSGA005106,BGIOSGA031561,BGIOSGA013123
molecular_function	GO:0097747 RNA polymerase activity	6 out of 1177 genes, 0.5%	73 out of 25542 genes, 0.3%	1	BGIOSGA000426,BGIOSGA024439,BGIOSGA018215,BGIOSGA027577,BGIOSGA002194,BGIOSGA000630
biological_process	GO:1901700 response to oxygen-containing compound	27 out of 1177 genes, 2.3%	341 out of 25542 genes, 1.3%	1	BGIOSGA026215,BGIOSGA019656,BGIOSGA011733,BGIOSGA004865,BGIOSGA008912,BGIOSGA014484,BGIOSGA002271,BGIOSGA011032,BGIOSGA005701,BGIOSGA001182,BGIOSGA031963,BGIOSGA029699,BGIOSGA013573,BGIOSGA017978,BGIOSGA011421,BGIOSGA015611,BGIOSGA025915,BGIOSGA028819,BGIOSGA017836,BGIOSGA016963,BGIOSGA004753,BGIOSGA009456,BGIOSGA036025,BGIOSGA034050,BGIOSGA018445,BGIOSGA004022,BGIOSGA011317
biological_process	GO:0007389 pattern specification process	4 out of 1177 genes, 0.3%	53 out of 25542 genes, 0.2%	1	BGIOSGA005039,BGIOSGA011213,BGIOSGA019900,BGIOSGA001182
cellular_component	GO:0000145 exocyst	2 out of 1177 genes, 0.2%	71 out of 25542 genes, 0.3%	1	BGIOSGA005006,BGIOSGA022431
cellular_component	GO:0055044 symplast	6 out of 1177 genes, 0.5%	133 out of 25542 genes, 0.5%	1	BGIOSGA025915,BGIOSGA024439,BGIOSGA009297,BGIOSGA011733,BGIOSGA014484,BGIOSGA004753
biological_process	GO:1903047 mitotic cell cycle process	3 out of 1177 genes, 0.3%	40 out of 25542 genes, 0.2%	1	BGIOSGA024248,BGIOSGA003630,BGIOSGA036025
biological_process	GO:0042493 response to drug	11 out of 1177 genes, 0.9%	162 out of 25542 genes, 0.6%	1	BGIOSGA036709,BGIOSGA008799,BGIOSGA006190,BGIOSGA024257,BGIOSGA016963,BGIOSGA027049,BGIOSGA036706,BGIOSGA031561,BGIOSGA028861,BGIOSGA011208,BGIOSGA016947
biological_process	GO:0042743 hydrogen peroxide metabolic process	11 out of 1177 genes, 0.9%	153 out of 25542 genes, 0.6%	1	BGIOSGA007854,BGIOSGA005232,BGIOSGA001845,BGIOSGA033360,BGIOSGA011559,BGIOSGA026390,BGIOSGA019138,BGIOSGA020119,BGIOSGA034670,BGIOSGA014191,BGIOSGA021078
biological_process	GO:1990748 cellular detoxification	14 out of 1177 genes, 1.2%	233 out of 25542 genes, 0.9%	1	BGIOSGA020004,BGIOSGA007854,BGIOSGA029361,BGIOSGA008912,BGIOSGA005232,BGIOSGA001845,BGIOSGA033360,BGIOSGA011559,BGIOSGA026390,BGIOSGA019138,BGIOSGA020119,BGIOSGA034670,BGIOSGA014191,BGIOSGA021078
biological_process	GO:0009734 auxin-activated signaling pathway	7 out of 1177 genes, 0.6%	75 out of 25542 genes, 0.3%	1	BGIOSGA024710,BGIOSGA017262,BGIOSGA016767,BGIOSGA019301,BGIOSGA004096,BGIOSGA022468,BGIOSGA005417
molecular_function	GO:0004620 phospholipase activity	2 out of 1177 genes, 0.2%	41 out of 25542 genes, 0.2%	1	BGIOSGA019107,BGIOSGA012266
biological_process	GO:0034613 cellular protein localization	4 out of 1177 genes, 0.3%	246 out of 25542 genes, 1.0%	1	BGIOSGA017746,BGIOSGA014336,BGIOSGA010932,BGIOSGA024541
biological_process	GO:0009308 amine metabolic process	4 out of 1177 genes, 0.3%	82 out of 25542 genes, 0.3%	1	BGIOSGA016764,BGIOSGA020477,BGIOSGA016782,BGIOSGA002195
biological_process	GO:0006767 water-soluble vitamin metabolic process	4 out of 1177 genes, 0.3%	64 out of 25542 genes, 0.3%	1	BGIOSGA001652,BGIOSGA009324,BGIOSGA002092,BGIOSGA018401
biological_process	GO:0006855 drug transmembrane transport	9 out of 1177 genes, 0.8%	67 out of 25542 genes, 0.3%	1	BGIOSGA036709,BGIOSGA008799,BGIOSGA024257,BGIOSGA027049,BGIOSGA036706,BGIOSGA031561,BGIOSGA028861,BGIOSGA011208,BGIOSGA016947
biological_process	GO:0070588 calcium ion transmembrane transport	2 out of 1177 genes, 0.2%	18 out of 25542 genes, 0.1%	1	BGIOSGA017444,BGIOSGA013123
cellular_component	GO:0043232 intracellular non-membrane-bounded organelle	55 out of 1177 genes, 4.7%	857 out of 25542 genes, 3.4%	1	BGIOSGA009697,BGIOSGA024975,BGIOSGA024248,BGIOSGA019232,BGIOSGA001254,BGIOSGA011598,BGIOSGA014484,BGIOSGA012103,BGIOSGA030568,BGIOSGA023868,BGIOSGA028706,BGIOSGA008264,BGIOSGA034571,BGIOSGA031612,BGIOSGA020410,BGIOSGA019532,BGIOSGA014607,BGIOSGA013734,BGIOSGA006310,BGIOSGA013463,BGIOSGA002929,BGIOSGA001879,BGIOSGA002377,BGIOSGA031964,BGIOSGA004839,BGIOSGA030483,BGIOSGA029793,BGIOSGA022361,BGIOSGA…
biological_process	GO:0006950 response to stress	55 out of 1177 genes, 4.7%	1175 out of 25542 genes, 4.6%	1	BGIOSGA009697,BGIOSGA004952,BGIOSGA018766,BGIOSGA032246,BGIOSGA008912,BGIOSGA001845,BGIOSGA029299,BGIOSGA014484,BGIOSGA033360,BGIOSGA011559,BGIOSGA022793,BGIOSGA012917,BGIOSGA009127,BGIOSGA001182,BGIOSGA021078,BGIOSGA031471,BGIOSGA016881,BGIOSGA013573,BGIOSGA017325,BGIOSGA003856,BGIOSGA029361,BGIOSGA016963,BGIOSGA005232,BGIOSGA026390,BGIOSGA025713,BGIOSGA009456,BGIOSGA020119,BGIOSGA036025,BGIOSGA…
cellular_component	GO:0005829 cytosol	17 out of 1177 genes, 1.4%	398 out of 25542 genes, 1.6%	1	BGIOSGA012058,BGIOSGA011733,BGIOSGA004865,BGIOSGA005312,BGIOSGA014484,BGIOSGA015002,BGIOSGA030568,BGIOSGA009324,BGIOSGA029699,BGIOSGA017978,BGIOSGA025915,BGIOSGA003718,BGIOSGA004753,BGIOSGA035270,BGIOSGA004591,BGIOSGA019039,BGIOSGA023450
cellular_component	GO:0005667 transcription factor complex	2 out of 1177 genes, 0.2%	42 out of 25542 genes, 0.2%	1	BGIOSGA022619,BGIOSGA019329
biological_process	GO:0000413 protein peptidyl-prolyl isomerization	2 out of 1177 genes, 0.2%	66 out of 25542 genes, 0.3%	1	BGIOSGA030266,BGIOSGA009064
biological_process	GO:0006144 purine nucleobase metabolic process	3 out of 1177 genes, 0.3%	17 out of 25542 genes, 0.1%	1	BGIOSGA008617,BGIOSGA020721,BGIOSGA000410
biological_process	GO:1903508 positive regulation of nucleic acid-templated transcription	13 out of 1177 genes, 1.1%	110 out of 25542 genes, 0.4%	1	BGIOSGA011213,BGIOSGA002178,BGIOSGA036463,BGIOSGA021662,BGIOSGA000269,BGIOSGA000840,BGIOSGA005701,BGIOSGA019900,BGIOSGA024713,BGIOSGA007056,BGIOSGA008494,BGIOSGA011317,BGIOSGA009093
biological_process	GO:0009890 negative regulation of biosynthetic process	6 out of 1177 genes, 0.5%	130 out of 25542 genes, 0.5%	1	BGIOSGA011414,BGIOSGA010783,BGIOSGA030568,BGIOSGA011277,BGIOSGA015004,BGIOSGA003882
biological_process	GO:0016998 cell wall macromolecule catabolic process	2 out of 1177 genes, 0.2%	16 out of 25542 genes, 0.1%	1	BGIOSGA023633,BGIOSGA033387
molecular_function	GO:0022838 substrate-specific channel activity	6 out of 1177 genes, 0.5%	86 out of 25542 genes, 0.3%	1	BGIOSGA000697,BGIOSGA030807,BGIOSGA036265,BGIOSGA031561,BGIOSGA025019,BGIOSGA016963
biological_process	GO:0001676 long-chain fatty acid metabolic process	2 out of 1177 genes, 0.2%	9 out of 25542 genes, 0.0%	1	BGIOSGA019284,BGIOSGA018867
biological_process	GO:0006996 organelle organization	33 out of 1177 genes, 2.8%	635 out of 25542 genes, 2.5%	1	BGIOSGA024248,BGIOSGA006874,BGIOSGA014484,BGIOSGA030568,BGIOSGA007619,BGIOSGA012917,BGIOSGA011053,BGIOSGA034344,BGIOSGA030230,BGIOSGA004223,BGIOSGA024541,BGIOSGA034571,BGIOSGA009456,BGIOSGA013734,BGIOSGA035270,BGIOSGA001879,BGIOSGA036008,BGIOSGA029793,BGIOSGA011733,BGIOSGA027814,BGIOSGA005432,BGIOSGA000130,BGIOSGA011667,BGIOSGA033075,BGIOSGA010915,BGIOSGA025915,BGIOSGA002119,BGIOSGA003718,BGIOSGA…
biological_process	GO:0043414 macromolecule methylation	7 out of 1177 genes, 0.6%	127 out of 25542 genes, 0.5%	1	BGIOSGA030230,BGIOSGA001506,BGIOSGA000016,BGIOSGA022441,BGIOSGA002119,BGIOSGA025270,BGIOSGA034571
biological_process	GO:0031325 positive regulation of cellular metabolic process	18 out of 1177 genes, 1.5%	177 out of 25542 genes, 0.7%	1	BGIOSGA030483,BGIOSGA024248,BGIOSGA012103,BGIOSGA021662,BGIOSGA000269,BGIOSGA005701,BGIOSGA005485,BGIOSGA007056,BGIOSGA008494,BGIOSGA009093,BGIOSGA011213,BGIOSGA002178,BGIOSGA036463,BGIOSGA030333,BGIOSGA000840,BGIOSGA019900,BGIOSGA024713,BGIOSGA011317
biological_process	GO:0009260 ribonucleotide biosynthetic process	6 out of 1177 genes, 0.5%	172 out of 25542 genes, 0.7%	1	BGIOSGA020715,BGIOSGA030471,BGIOSGA019844,BGIOSGA006004,BGIOSGA017521,BGIOSGA000410
biological_process	GO:0019637 organophosphate metabolic process	21 out of 1177 genes, 1.8%	514 out of 25542 genes, 2.0%	1	BGIOSGA013714,BGIOSGA004865,BGIOSGA034510,BGIOSGA024097,BGIOSGA019844,BGIOSGA007650,BGIOSGA005742,BGIOSGA030471,BGIOSGA036259,BGIOSGA022222,BGIOSGA020715,BGIOSGA021510,BGIOSGA017978,BGIOSGA006476,BGIOSGA006004,BGIOSGA016755,BGIOSGA012266,BGIOSGA019234,BGIOSGA000410,BGIOSGA017521,BGIOSGA018401
biological_process	GO:0048589 developmental growth	3 out of 1177 genes, 0.3%	66 out of 25542 genes, 0.3%	1	BGIOSGA017325,BGIOSGA028023,BGIOSGA018445
biological_process	GO:0040007 growth	4 out of 1177 genes, 0.3%	93 out of 25542 genes, 0.4%	1	BGIOSGA017325,BGIOSGA026092,BGIOSGA028023,BGIOSGA018445
biological_process	GO:0072330 monocarboxylic acid biosynthetic process	13 out of 1177 genes, 1.1%	227 out of 25542 genes, 0.9%	1	BGIOSGA020715,BGIOSGA033118,BGIOSGA013525,BGIOSGA019844,BGIOSGA030471,BGIOSGA018017,BGIOSGA011202,BGIOSGA015012,BGIOSGA002092,BGIOSGA016031,BGIOSGA003684,BGIOSGA006000,BGIOSGA014705
biological_process	GO:0051188 cofactor biosynthetic process	8 out of 1177 genes, 0.7%	252 out of 25542 genes, 1.0%	1	BGIOSGA020715,BGIOSGA022003,BGIOSGA003209,BGIOSGA019844,BGIOSGA030471,BGIOSGA002092,BGIOSGA036259,BGIOSGA018401
cellular_component	GO:0044434 chloroplast part	16 out of 1177 genes, 1.4%	503 out of 25542 genes, 2.0%	1	BGIOSGA037302,BGIOSGA024248,BGIOSGA013027,BGIOSGA022117,BGIOSGA013787,BGIOSGA028984,BGIOSGA012917,BGIOSGA009064,BGIOSGA012921,BGIOSGA004212,BGIOSGA017217,BGIOSGA030423,BGIOSGA015984,BGIOSGA009456,BGIOSGA010193,BGIOSGA038191
biological_process	GO:0046486 glycerolipid metabolic process	3 out of 1177 genes, 0.3%	114 out of 25542 genes, 0.4%	1	BGIOSGA013714,BGIOSGA034510,BGIOSGA024097
biological_process	GO:0009746 response to hexose	3 out of 1177 genes, 0.3%	17 out of 25542 genes, 0.1%	1	BGIOSGA013573,BGIOSGA017978,BGIOSGA004865
biological_process	GO:0009909 regulation of flower development	2 out of 1177 genes, 0.2%	41 out of 25542 genes, 0.2%	1	BGIOSGA000180,BGIOSGA017836
biological_process	GO:0009968 negative regulation of signal transduction	2 out of 1177 genes, 0.2%	31 out of 25542 genes, 0.1%	1	BGIOSGA001870,BGIOSGA029699
biological_process	GO:0009058 biosynthetic process	188 out of 1177 genes, 16.0%	3358 out of 25542 genes, 13.1%	1	BGIOSGA000944,BGIOSGA003134,BGIOSGA022272,BGIOSGA037799,BGIOSGA020173,BGIOSGA012017,BGIOSGA024439,BGIOSGA000269,BGIOSGA022222,BGIOSGA016031,BGIOSGA034344,BGIOSGA008264,BGIOSGA031909,BGIOSGA005090,BGIOSGA000630,BGIOSGA019532,BGIOSGA012175,BGIOSGA022089,BGIOSGA016767,BGIOSGA002929,BGIOSGA001652,BGIOSGA003684,BGIOSGA000426,BGIOSGA031964,BGIOSGA018242,BGIOSGA007162,BGIOSGA002194,BGIOSGA005312,BGIOSGA…
biological_process	GO:0032506 cytokinetic process	2 out of 1177 genes, 0.2%	17 out of 25542 genes, 0.1%	1	BGIOSGA003630,BGIOSGA036025
biological_process	GO:0048229 gametophyte development	8 out of 1177 genes, 0.7%	126 out of 25542 genes, 0.5%	1	BGIOSGA003630,BGIOSGA017836,BGIOSGA000916,BGIOSGA026682,BGIOSGA027814,BGIOSGA037371,BGIOSGA011938,BGIOSGA023868
biological_process	GO:0009156 ribonucleoside monophosphate biosynthetic process	5 out of 1177 genes, 0.4%	144 out of 25542 genes, 0.6%	1	BGIOSGA020715,BGIOSGA030471,BGIOSGA019844,BGIOSGA006004,BGIOSGA000410
biological_process	GO:0032259 methylation	13 out of 1177 genes, 1.1%	325 out of 25542 genes, 1.3%	1	BGIOSGA030230,BGIOSGA001506,BGIOSGA022441,BGIOSGA022003,BGIOSGA002119,BGIOSGA018973,BGIOSGA034571,BGIOSGA032619,BGIOSGA032369,BGIOSGA000016,BGIOSGA025270,BGIOSGA009324,BGIOSGA036259
molecular_function	GO:0016841 ammonia-lyase activity	3 out of 1177 genes, 0.3%	10 out of 25542 genes, 0.0%	1	BGIOSGA018017,BGIOSGA014705,BGIOSGA006000
biological_process	GO:0009893 positive regulation of metabolic process	18 out of 1177 genes, 1.5%	195 out of 25542 genes, 0.8%	1	BGIOSGA030483,BGIOSGA024248,BGIOSGA012103,BGIOSGA021662,BGIOSGA000269,BGIOSGA005701,BGIOSGA005485,BGIOSGA007056,BGIOSGA008494,BGIOSGA009093,BGIOSGA011213,BGIOSGA002178,BGIOSGA036463,BGIOSGA030333,BGIOSGA000840,BGIOSGA019900,BGIOSGA024713,BGIOSGA011317
biological_process	GO:0007005 mitochondrion organization	2 out of 1177 genes, 0.2%	50 out of 25542 genes, 0.2%	1	BGIOSGA000130,BGIOSGA024541
molecular_function	GO:0016615 malate dehydrogenase activity	2 out of 1177 genes, 0.2%	21 out of 25542 genes, 0.1%	1	BGIOSGA016887,BGIOSGA006800
molecular_function	GO:0030554 adenyl nucleotide binding	161 out of 1177 genes, 13.7%	3139 out of 25542 genes, 12.3%	1	BGIOSGA026553,BGIOSGA024975,BGIOSGA001254,BGIOSGA031556,BGIOSGA006983,BGIOSGA033962,BGIOSGA033581,BGIOSGA028166,BGIOSGA009252,BGIOSGA002003,BGIOSGA025814,BGIOSGA012425,BGIOSGA030546,BGIOSGA035738,BGIOSGA021840,BGIOSGA016403,BGIOSGA034298,BGIOSGA002426,BGIOSGA037007,BGIOSGA013123,BGIOSGA009487,BGIOSGA036573,BGIOSGA025881,BGIOSGA024058,BGIOSGA020872,BGIOSGA000130,BGIOSGA037437,BGIOSGA026954,BGIOSGA…
cellular_component	GO:0005789 endoplasmic reticulum membrane	4 out of 1177 genes, 0.3%	131 out of 25542 genes, 0.5%	1	BGIOSGA014653,BGIOSGA005742,BGIOSGA035510,BGIOSGA016031
biological_process	GO:0006310 DNA recombination	2 out of 1177 genes, 0.2%	89 out of 25542 genes, 0.3%	1	BGIOSGA015984,BGIOSGA012113
biological_process	GO:0071824 protein-DNA complex subunit organization	6 out of 1177 genes, 0.5%	43 out of 25542 genes, 0.2%	1	BGIOSGA025915,BGIOSGA013734,BGIOSGA029793,BGIOSGA011733,BGIOSGA014484,BGIOSGA004753
biological_process	GO:0033692 cellular polysaccharide biosynthetic process	7 out of 1177 genes, 0.6%	97 out of 25542 genes, 0.4%	1	BGIOSGA036024,BGIOSGA022586,BGIOSGA022241,BGIOSGA017490,BGIOSGA036025,BGIOSGA009855,BGIOSGA007056
cellular_component	GO:0005576 extracellular region	31 out of 1177 genes, 2.6%	537 out of 25542 genes, 2.1%	1	BGIOSGA007854,BGIOSGA032372,BGIOSGA012417,BGIOSGA005468,BGIOSGA000343,BGIOSGA001845,BGIOSGA035043,BGIOSGA033360,BGIOSGA011559,BGIOSGA002456,BGIOSGA011779,BGIOSGA000344,BGIOSGA021078,BGIOSGA002480,BGIOSGA036242,BGIOSGA016782,BGIOSGA002693,BGIOSGA005232,BGIOSGA002482,BGIOSGA026390,BGIOSGA031429,BGIOSGA019138,BGIOSGA028767,BGIOSGA020119,BGIOSGA016364,BGIOSGA004591,BGIOSGA034670,BGIOSGA013715,BGIOSGA…
biological_process	GO:0010605 negative regulation of macromolecule metabolic process	14 out of 1177 genes, 1.2%	308 out of 25542 genes, 1.2%	1	BGIOSGA024696,BGIOSGA011277,BGIOSGA002693,BGIOSGA002194,BGIOSGA015004,BGIOSGA003882,BGIOSGA002482,BGIOSGA011414,BGIOSGA002456,BGIOSGA010783,BGIOSGA030568,BGIOSGA036043,BGIOSGA006927,BGIOSGA004292
biological_process	GO:0010038 response to metal ion	2 out of 1177 genes, 0.2%	88 out of 25542 genes, 0.3%	1	BGIOSGA013573,BGIOSGA016903
cellular_component	GO:0009521 photosystem	3 out of 1177 genes, 0.3%	64 out of 25542 genes, 0.3%	1	BGIOSGA037302,BGIOSGA020157,BGIOSGA028984
biological_process	GO:0048658 anther wall tapetum development	2 out of 1177 genes, 0.2%	11 out of 25542 genes, 0.0%	1	BGIOSGA037371,BGIOSGA017836
molecular_function	GO:0042803 protein homodimerization activity	4 out of 1177 genes, 0.3%	52 out of 25542 genes, 0.2%	1	BGIOSGA011445,BGIOSGA038191,BGIOSGA017836,BGIOSGA008418
molecular_function	GO:0004842 ubiquitin-protein transferase activity	12 out of 1177 genes, 1.0%	157 out of 25542 genes, 0.6%	1	BGIOSGA007010,BGIOSGA019934,BGIOSGA005770,BGIOSGA013157,BGIOSGA028554,BGIOSGA011312,BGIOSGA020722,BGIOSGA010499,BGIOSGA006454,BGIOSGA029699,BGIOSGA036843,BGIOSGA031471
molecular_function	GO:0003779 actin binding	3 out of 1177 genes, 0.3%	77 out of 25542 genes, 0.3%	1	BGIOSGA037544,BGIOSGA023753,BGIOSGA037858
molecular_function	GO:0004527 exonuclease activity	2 out of 1177 genes, 0.2%	59 out of 25542 genes, 0.2%	1	BGIOSGA000426,BGIOSGA001388
biological_process	GO:0065009 regulation of molecular function	21 out of 1177 genes, 1.8%	326 out of 25542 genes, 1.3%	1	BGIOSGA030483,BGIOSGA024248,BGIOSGA018119,BGIOSGA012103,BGIOSGA007948,BGIOSGA015730,BGIOSGA002456,BGIOSGA036043,BGIOSGA026890,BGIOSGA005485,BGIOSGA012816,BGIOSGA017231,BGIOSGA002693,BGIOSGA002482,BGIOSGA003164,BGIOSGA028767,BGIOSGA035270,BGIOSGA004591,BGIOSGA037858,BGIOSGA006927,BGIOSGA000488
cellular_component	GO:1990904 ribonucleoprotein complex	17 out of 1177 genes, 1.4%	489 out of 25542 genes, 1.9%	1	BGIOSGA017746,BGIOSGA004839,BGIOSGA012058,BGIOSGA011598,BGIOSGA017643,BGIOSGA009123,BGIOSGA008264,BGIOSGA036082,BGIOSGA012910,BGIOSGA020083,BGIOSGA019532,BGIOSGA001808,BGIOSGA006310,BGIOSGA002929,BGIOSGA017106,BGIOSGA009276,BGIOSGA036003
cellular_component	GO:0005618 cell wall	10 out of 1177 genes, 0.8%	169 out of 25542 genes, 0.7%	1	BGIOSGA012816,BGIOSGA008678,BGIOSGA032372,BGIOSGA000343,BGIOSGA000344,BGIOSGA028767,BGIOSGA016364,BGIOSGA004591,BGIOSGA026890,BGIOSGA028253
molecular_function	GO:0016757 transferase activity, transferring glycosyl groups	38 out of 1177 genes, 3.2%	691 out of 25542 genes, 2.7%	1	BGIOSGA008617,BGIOSGA007754,BGIOSGA022562,BGIOSGA013345,BGIOSGA022241,BGIOSGA025351,BGIOSGA006335,BGIOSGA009471,BGIOSGA004073,BGIOSGA013588,BGIOSGA018021,BGIOSGA012172,BGIOSGA008488,BGIOSGA036631,BGIOSGA032130,BGIOSGA036025,BGIOSGA015952,BGIOSGA032179,BGIOSGA018019,BGIOSGA029591,BGIOSGA032372,BGIOSGA014998,BGIOSGA028218,BGIOSGA022720,BGIOSGA010770,BGIOSGA000865,BGIOSGA023734,BGIOSGA008489,BGIOSGA…
biological_process	GO:0044092 negative regulation of molecular function	12 out of 1177 genes, 1.0%	153 out of 25542 genes, 0.6%	1	BGIOSGA012816,BGIOSGA002693,BGIOSGA002482,BGIOSGA003164,BGIOSGA002456,BGIOSGA015730,BGIOSGA028767,BGIOSGA036043,BGIOSGA035270,BGIOSGA026890,BGIOSGA004591,BGIOSGA006927
molecular_function	GO:0051082 unfolded protein binding	3 out of 1177 genes, 0.3%	81 out of 25542 genes, 0.3%	1	BGIOSGA016881,BGIOSGA000363,BGIOSGA009507
biological_process	GO:0098754 detoxification	15 out of 1177 genes, 1.3%	238 out of 25542 genes, 0.9%	1	BGIOSGA020004,BGIOSGA007854,BGIOSGA029361,BGIOSGA008912,BGIOSGA005232,BGIOSGA001845,BGIOSGA033360,BGIOSGA011559,BGIOSGA026390,BGIOSGA019138,BGIOSGA020119,BGIOSGA034670,BGIOSGA014191,BGIOSGA021078,BGIOSGA016903
molecular_function	GO:0016762 xyloglucan:xyloglucosyl transferase activity	2 out of 1177 genes, 0.2%	30 out of 25542 genes, 0.1%	1	BGIOSGA032372,BGIOSGA028253
biological_process	GO:0016043 cellular component organization	54 out of 1177 genes, 4.6%	1184 out of 25542 genes, 4.6%	1	BGIOSGA024248,BGIOSGA006874,BGIOSGA014484,BGIOSGA030568,BGIOSGA007619,BGIOSGA012917,BGIOSGA011053,BGIOSGA001182,BGIOSGA020381,BGIOSGA034344,BGIOSGA030230,BGIOSGA004223,BGIOSGA024541,BGIOSGA034571,BGIOSGA009456,BGIOSGA013734,BGIOSGA026092,BGIOSGA035270,BGIOSGA001879,BGIOSGA036025,BGIOSGA032179,BGIOSGA026509,BGIOSGA036008,BGIOSGA028817,BGIOSGA032372,BGIOSGA029793,BGIOSGA011733,BGIOSGA000343,BGIOSGA…
biological_process	GO:0006305 DNA alkylation	2 out of 1177 genes, 0.2%	12 out of 25542 genes, 0.0%	1	BGIOSGA001506,BGIOSGA025270
biological_process	GO:0009165 nucleotide biosynthetic process	9 out of 1177 genes, 0.8%	242 out of 25542 genes, 0.9%	1	BGIOSGA021510,BGIOSGA020715,BGIOSGA019844,BGIOSGA006004,BGIOSGA030471,BGIOSGA036259,BGIOSGA022222,BGIOSGA000410,BGIOSGA017521
biological_process	GO:0048285 organelle fission	5 out of 1177 genes, 0.4%	76 out of 25542 genes, 0.3%	1	BGIOSGA024248,BGIOSGA007619,BGIOSGA038191,BGIOSGA033075,BGIOSGA011571
biological_process	GO:1901566 organonitrogen compound biosynthetic process	33 out of 1177 genes, 2.8%	1341 out of 25542 genes, 5.3%	1	BGIOSGA008617,BGIOSGA011727,BGIOSGA011598,BGIOSGA019844,BGIOSGA008264,BGIOSGA031909,BGIOSGA022003,BGIOSGA006004,BGIOSGA019532,BGIOSGA006310,BGIOSGA002929,BGIOSGA001652,BGIOSGA011196,BGIOSGA018401,BGIOSGA004839,BGIOSGA018019,BGIOSGA012058,BGIOSGA010486,BGIOSGA017643,BGIOSGA009123,BGIOSGA030471,BGIOSGA036259,BGIOSGA020715,BGIOSGA036082,BGIOSGA012910,BGIOSGA020083,BGIOSGA001808,BGIOSGA017106,BGIOSGA…
biological_process	GO:0031669 cellular response to nutrient levels	2 out of 1177 genes, 0.2%	36 out of 25542 genes, 0.1%	1	BGIOSGA031561,BGIOSGA023907
biological_process	GO:0033993 response to lipid	16 out of 1177 genes, 1.4%	156 out of 25542 genes, 0.6%	1	BGIOSGA026215,BGIOSGA019656,BGIOSGA004865,BGIOSGA002271,BGIOSGA005701,BGIOSGA011032,BGIOSGA001182,BGIOSGA029699,BGIOSGA015611,BGIOSGA017978,BGIOSGA017836,BGIOSGA028819,BGIOSGA016963,BGIOSGA009456,BGIOSGA018445,BGIOSGA011317
biological_process	GO:0006575 cellular modified amino acid metabolic process	3 out of 1177 genes, 0.3%	63 out of 25542 genes, 0.2%	1	BGIOSGA015002,BGIOSGA036259,BGIOSGA002092
biological_process	GO:0045490 pectin catabolic process	4 out of 1177 genes, 0.3%	43 out of 25542 genes, 0.2%	1	BGIOSGA012816,BGIOSGA028767,BGIOSGA026890,BGIOSGA004591
biological_process	GO:0055067 monovalent inorganic cation homeostasis	2 out of 1177 genes, 0.2%	16 out of 25542 genes, 0.1%	1	BGIOSGA022793,BGIOSGA025019
cellular_component	GO:0009523 photosystem II	2 out of 1177 genes, 0.2%	52 out of 25542 genes, 0.2%	1	BGIOSGA020157,BGIOSGA028984
biological_process	GO:0010229 inflorescence development	2 out of 1177 genes, 0.2%	13 out of 25542 genes, 0.1%	1	BGIOSGA028704,BGIOSGA002195
biological_process	GO:0035335 peptidyl-tyrosine dephosphorylation	2 out of 1177 genes, 0.2%	22 out of 25542 genes, 0.1%	1	BGIOSGA008943,BGIOSGA005528
biological_process	GO:0009658 chloroplast organization	2 out of 1177 genes, 0.2%	76 out of 25542 genes, 0.3%	1	BGIOSGA038191,BGIOSGA012917
biological_process	GO:0033875 ribonucleoside bisphosphate metabolic process	2 out of 1177 genes, 0.2%	37 out of 25542 genes, 0.1%	1	BGIOSGA005742,BGIOSGA019234
biological_process	GO:0033043 regulation of organelle organization	5 out of 1177 genes, 0.4%	59 out of 25542 genes, 0.2%	1	BGIOSGA030333,BGIOSGA030483,BGIOSGA024248,BGIOSGA035270,BGIOSGA012103
molecular_function	GO:0019900 kinase binding	2 out of 1177 genes, 0.2%	18 out of 25542 genes, 0.1%	1	BGIOSGA005039,BGIOSGA016963
molecular_function	GO:0004866 endopeptidase inhibitor activity	5 out of 1177 genes, 0.4%	61 out of 25542 genes, 0.2%	1	BGIOSGA002480,BGIOSGA002456,BGIOSGA036043,BGIOSGA002693,BGIOSGA002482
biological_process	GO:0009755 hormone-mediated signaling pathway	14 out of 1177 genes, 1.2%	165 out of 25542 genes, 0.6%	1	BGIOSGA017262,BGIOSGA019301,BGIOSGA017836,BGIOSGA005417,BGIOSGA005312,BGIOSGA002271,BGIOSGA024710,BGIOSGA016767,BGIOSGA016167,BGIOSGA005701,BGIOSGA011032,BGIOSGA004096,BGIOSGA022468,BGIOSGA011317
biological_process	GO:0050832 defense response to fungus	4 out of 1177 genes, 0.3%	57 out of 25542 genes, 0.2%	1	BGIOSGA013573,BGIOSGA033688,BGIOSGA016364,BGIOSGA001182
biological_process	GO:0007018 microtubule-based movement	9 out of 1177 genes, 0.8%	77 out of 25542 genes, 0.3%	1	BGIOSGA006836,BGIOSGA024975,BGIOSGA003630,BGIOSGA001254,BGIOSGA037544,BGIOSGA015238,BGIOSGA037858,BGIOSGA009252,BGIOSGA001953
biological_process	GO:0006558 L-phenylalanine metabolic process	3 out of 1177 genes, 0.3%	19 out of 25542 genes, 0.1%	1	BGIOSGA018017,BGIOSGA014705,BGIOSGA006000
molecular_function	GO:0060089 molecular transducer activity	2 out of 1177 genes, 0.2%	52 out of 25542 genes, 0.2%	1	BGIOSGA030807,BGIOSGA008418
cellular_component	GO:0044432 endoplasmic reticulum part	4 out of 1177 genes, 0.3%	142 out of 25542 genes, 0.6%	1	BGIOSGA014653,BGIOSGA005742,BGIOSGA035510,BGIOSGA016031
biological_process	GO:0006399 tRNA metabolic process	3 out of 1177 genes, 0.3%	212 out of 25542 genes, 0.8%	1	BGIOSGA013796,BGIOSGA000016,BGIOSGA018401
biological_process	GO:0009409 response to cold	3 out of 1177 genes, 0.3%	98 out of 25542 genes, 0.4%	1	BGIOSGA026215,BGIOSGA009456,BGIOSGA010834
biological_process	GO:0009060 aerobic respiration	3 out of 1177 genes, 0.3%	50 out of 25542 genes, 0.2%	1	BGIOSGA016887,BGIOSGA006800,BGIOSGA002537
biological_process	GO:0044703 multi-organism reproductive process	4 out of 1177 genes, 0.3%	59 out of 25542 genes, 0.2%	1	BGIOSGA031429,BGIOSGA037371,BGIOSGA012417,BGIOSGA007619
biological_process	GO:0010467 gene expression	127 out of 1177 genes, 10.8%	2213 out of 25542 genes, 8.7%	1	BGIOSGA022020,BGIOSGA000944,BGIOSGA036617,BGIOSGA007449,BGIOSGA036599,BGIOSGA006874,BGIOSGA006685,BGIOSGA003134,BGIOSGA022272,BGIOSGA010824,BGIOSGA037799,BGIOSGA020173,BGIOSGA017051,BGIOSGA012017,BGIOSGA000269,BGIOSGA012917,BGIOSGA034344,BGIOSGA008264,BGIOSGA022577,BGIOSGA016791,BGIOSGA012204,BGIOSGA005090,BGIOSGA019301,BGIOSGA008683,BGIOSGA005417,BGIOSGA000630,BGIOSGA035899,BGIOSGA019532,BGIOSGA…
biological_process	GO:0006040 amino sugar metabolic process	2 out of 1177 genes, 0.2%	27 out of 25542 genes, 0.1%	1	BGIOSGA023633,BGIOSGA033387
molecular_function	GO:0001883 purine nucleoside binding	7 out of 1177 genes, 0.6%	236 out of 25542 genes, 0.9%	1	BGIOSGA016471,BGIOSGA017746,BGIOSGA035510,BGIOSGA011667,BGIOSGA004462,BGIOSGA001879,BGIOSGA032037
biological_process	GO:0009056 catabolic process	46 out of 1177 genes, 3.9%	837 out of 25542 genes, 3.3%	1	BGIOSGA011795,BGIOSGA019844,BGIOSGA001845,BGIOSGA033360,BGIOSGA011559,BGIOSGA007420,BGIOSGA020722,BGIOSGA019107,BGIOSGA009019,BGIOSGA013433,BGIOSGA023093,BGIOSGA018017,BGIOSGA021078,BGIOSGA014705,BGIOSGA002665,BGIOSGA017978,BGIOSGA037716,BGIOSGA033278,BGIOSGA005232,BGIOSGA026390,BGIOSGA020119,BGIOSGA012266,BGIOSGA019284,BGIOSGA035901,BGIOSGA007854,BGIOSGA004865,BGIOSGA033387,BGIOSGA015002,BGIOSGA…
biological_process	GO:0007049 cell cycle	13 out of 1177 genes, 1.1%	162 out of 25542 genes, 0.6%	1	BGIOSGA036008,BGIOSGA004223,BGIOSGA024248,BGIOSGA003630,BGIOSGA020045,BGIOSGA037371,BGIOSGA002219,BGIOSGA005432,BGIOSGA007619,BGIOSGA035270,BGIOSGA033075,BGIOSGA011053,BGIOSGA036025
biological_process	GO:0055075 potassium ion homeostasis	2 out of 1177 genes, 0.2%	8 out of 25542 genes, 0.0%	1	BGIOSGA022793,BGIOSGA025019
biological_process	GO:0007166 cell surface receptor signaling pathway	4 out of 1177 genes, 0.3%	70 out of 25542 genes, 0.3%	1	BGIOSGA030807,BGIOSGA028494,BGIOSGA033581,BGIOSGA034706
biological_process	GO:0046854 phosphatidylinositol phosphorylation	2 out of 1177 genes, 0.2%	31 out of 25542 genes, 0.1%	1	BGIOSGA034510,BGIOSGA024097
molecular_function	GO:0016279 protein-lysine N-methyltransferase activity	3 out of 1177 genes, 0.3%	34 out of 25542 genes, 0.1%	1	BGIOSGA030230,BGIOSGA002119,BGIOSGA034571
biological_process	GO:0009185 ribonucleoside diphosphate metabolic process	3 out of 1177 genes, 0.3%	79 out of 25542 genes, 0.3%	1	BGIOSGA020715,BGIOSGA030471,BGIOSGA019844
biological_process	GO:0009084 glutamine family amino acid biosynthetic process	2 out of 1177 genes, 0.2%	37 out of 25542 genes, 0.1%	1	BGIOSGA011196,BGIOSGA010486
biological_process	GO:0000041 transition metal ion transport	2 out of 1177 genes, 0.2%	40 out of 25542 genes, 0.2%	1	BGIOSGA014915,BGIOSGA023091
biological_process	GO:0009605 response to external stimulus	15 out of 1177 genes, 1.3%	279 out of 25542 genes, 1.1%	1	BGIOSGA013573,BGIOSGA018766,BGIOSGA006218,BGIOSGA035285,BGIOSGA016747,BGIOSGA013525,BGIOSGA008280,BGIOSGA024058,BGIOSGA033688,BGIOSGA015029,BGIOSGA016364,BGIOSGA031561,BGIOSGA023907,BGIOSGA001182,BGIOSGA004591
biological_process	GO:0008213 protein alkylation	3 out of 1177 genes, 0.3%	68 out of 25542 genes, 0.3%	1	BGIOSGA030230,BGIOSGA002119,BGIOSGA034571
molecular_function	GO:0015144 carbohydrate transmembrane transporter activity	2 out of 1177 genes, 0.2%	34 out of 25542 genes, 0.1%	1	BGIOSGA030757,BGIOSGA006190
cellular_component	GO:0044454 nuclear chromosome part	5 out of 1177 genes, 0.4%	41 out of 25542 genes, 0.2%	1	BGIOSGA031964,BGIOSGA019232,BGIOSGA031963,BGIOSGA023868,BGIOSGA012113
molecular_function	GO:0003824 catalytic activity	467 out of 1177 genes, 39.7%	10018 out of 25542 genes, 39.2%	1	BGIOSGA009285,BGIOSGA022562,BGIOSGA021876,BGIOSGA031556,BGIOSGA020844,BGIOSGA006983,BGIOSGA014897,BGIOSGA033360,BGIOSGA005246,BGIOSGA028166,BGIOSGA024439,BGIOSGA020617,BGIOSGA013433,BGIOSGA012642,BGIOSGA012172,BGIOSGA022222,BGIOSGA016031,BGIOSGA030097,BGIOSGA016536,BGIOSGA012425,BGIOSGA030546,BGIOSGA001157,BGIOSGA021840,BGIOSGA008678,BGIOSGA037704,BGIOSGA005088,BGIOSGA016782,BGIOSGA008482,BGIOSGA…
biological_process	GO:0051240 positive regulation of multicellular organismal process	3 out of 1177 genes, 0.3%	37 out of 25542 genes, 0.1%	1	BGIOSGA005039,BGIOSGA017836,BGIOSGA016475
biological_process	GO:0032879 regulation of localization	2 out of 1177 genes, 0.2%	30 out of 25542 genes, 0.1%	1	BGIOSGA012417,BGIOSGA035285
biological_process	GO:0046112 nucleobase biosynthetic process	2 out of 1177 genes, 0.2%	31 out of 25542 genes, 0.1%	1	BGIOSGA008617,BGIOSGA000410
biological_process	GO:0045488 pectin metabolic process	4 out of 1177 genes, 0.3%	71 out of 25542 genes, 0.3%	1	BGIOSGA012816,BGIOSGA028767,BGIOSGA026890,BGIOSGA004591
biological_process	GO:0042327 positive regulation of phosphorylation	3 out of 1177 genes, 0.3%	12 out of 25542 genes, 0.0%	1	BGIOSGA030483,BGIOSGA024248,BGIOSGA012103
biological_process	GO:0008104 protein localization	7 out of 1177 genes, 0.6%	351 out of 25542 genes, 1.4%	1	BGIOSGA037839,BGIOSGA017746,BGIOSGA011075,BGIOSGA010193,BGIOSGA014336,BGIOSGA010932,BGIOSGA024541
biological_process	GO:0048444 floral organ morphogenesis	4 out of 1177 genes, 0.3%	19 out of 25542 genes, 0.1%	1	BGIOSGA037371,BGIOSGA011213,BGIOSGA019900,BGIOSGA017836
biological_process	GO:0009620 response to fungus	4 out of 1177 genes, 0.3%	69 out of 25542 genes, 0.3%	1	BGIOSGA013573,BGIOSGA033688,BGIOSGA016364,BGIOSGA001182
biological_process	GO:0051174 regulation of phosphorus metabolic process	4 out of 1177 genes, 0.3%	69 out of 25542 genes, 0.3%	1	BGIOSGA030483,BGIOSGA024248,BGIOSGA006927,BGIOSGA012103
molecular_function	GO:0005506 iron ion binding	23 out of 1177 genes, 2.0%	490 out of 25542 genes, 1.9%	1	BGIOSGA015808,BGIOSGA024456,BGIOSGA028965,BGIOSGA009671,BGIOSGA001170,BGIOSGA026087,BGIOSGA013063,BGIOSGA003054,BGIOSGA001585,BGIOSGA035267,BGIOSGA023093,BGIOSGA020381,BGIOSGA030097,BGIOSGA031909,BGIOSGA002945,BGIOSGA032034,BGIOSGA032584,BGIOSGA020807,BGIOSGA015995,BGIOSGA022970,BGIOSGA033310,BGIOSGA014915,BGIOSGA004029
molecular_function	GO:0015293 symporter activity	2 out of 1177 genes, 0.2%	19 out of 25542 genes, 0.1%	1	BGIOSGA006190,BGIOSGA005787
biological_process	GO:0006081 cellular aldehyde metabolic process	2 out of 1177 genes, 0.2%	62 out of 25542 genes, 0.2%	1	BGIOSGA014634,BGIOSGA018401
biological_process	GO:0006732 coenzyme metabolic process	7 out of 1177 genes, 0.6%	255 out of 25542 genes, 1.0%	1	BGIOSGA020715,BGIOSGA005742,BGIOSGA030471,BGIOSGA036259,BGIOSGA019844,BGIOSGA002092,BGIOSGA018401
biological_process	GO:1905393 plant organ formation	6 out of 1177 genes, 0.5%	40 out of 25542 genes, 0.2%	1	BGIOSGA037371,BGIOSGA011445,BGIOSGA011213,BGIOSGA019900,BGIOSGA017836,BGIOSGA023255
cellular_component	GO:0005739 mitochondrion	6 out of 1177 genes, 0.5%	483 out of 25542 genes, 1.9%	1	BGIOSGA009285,BGIOSGA017325,BGIOSGA020381,BGIOSGA033278,BGIOSGA024541,BGIOSGA005802
biological_process	GO:0018022 peptidyl-lysine methylation	3 out of 1177 genes, 0.3%	43 out of 25542 genes, 0.2%	1	BGIOSGA030230,BGIOSGA002119,BGIOSGA034571
biological_process	GO:0000902 cell morphogenesis	2 out of 1177 genes, 0.2%	64 out of 25542 genes, 0.3%	1	BGIOSGA001182,BGIOSGA018445
cellular_component	GO:0044437 vacuolar part	8 out of 1177 genes, 0.7%	126 out of 25542 genes, 0.5%	1	BGIOSGA025915,BGIOSGA025019,BGIOSGA011733,BGIOSGA014484,BGIOSGA004753,BGIOSGA022793,BGIOSGA023055,BGIOSGA004591
biological_process	GO:0035601 protein deacylation	3 out of 1177 genes, 0.3%	19 out of 25542 genes, 0.1%	1	BGIOSGA017970,BGIOSGA006874,BGIOSGA034344
biological_process	GO:0050790 regulation of catalytic activity	17 out of 1177 genes, 1.4%	281 out of 25542 genes, 1.1%	1	BGIOSGA030483,BGIOSGA024248,BGIOSGA012103,BGIOSGA015730,BGIOSGA002456,BGIOSGA036043,BGIOSGA026890,BGIOSGA005485,BGIOSGA012816,BGIOSGA002693,BGIOSGA002482,BGIOSGA003164,BGIOSGA028767,BGIOSGA004591,BGIOSGA035270,BGIOSGA037858,BGIOSGA006927
molecular_function	GO:0004190 aspartic-type endopeptidase activity	3 out of 1177 genes, 0.3%	167 out of 25542 genes, 0.7%	1	BGIOSGA027322,BGIOSGA001860,BGIOSGA015338
molecular_function	GO:0005088 Ras guanyl-nucleotide exchange factor activity	2 out of 1177 genes, 0.2%	13 out of 25542 genes, 0.1%	1	BGIOSGA007948,BGIOSGA000488
biological_process	GO:0048448 stamen morphogenesis	2 out of 1177 genes, 0.2%	7 out of 25542 genes, 0.0%	1	BGIOSGA037371,BGIOSGA017836
biological_process	GO:0048455 stamen formation	2 out of 1177 genes, 0.2%	6 out of 25542 genes, 0.0%	1	BGIOSGA037371,BGIOSGA017836
biological_process	GO:0009201 ribonucleoside triphosphate biosynthetic process	4 out of 1177 genes, 0.3%	127 out of 25542 genes, 0.5%	1	BGIOSGA020715,BGIOSGA030471,BGIOSGA019844,BGIOSGA017521
molecular_function	GO:0008519 ammonium transmembrane transporter activity	2 out of 1177 genes, 0.2%	14 out of 25542 genes, 0.1%	1	BGIOSGA016747,BGIOSGA000551
biological_process	GO:0033554 cellular response to stress	13 out of 1177 genes, 1.1%	327 out of 25542 genes, 1.3%	1	BGIOSGA013573,BGIOSGA009697,BGIOSGA032246,BGIOSGA003856,BGIOSGA018317,BGIOSGA015984,BGIOSGA012113,BGIOSGA008912,BGIOSGA025713,BGIOSGA023907,BGIOSGA000130,BGIOSGA031471,BGIOSGA019329
biological_process	GO:0009637 response to blue light	2 out of 1177 genes, 0.2%	27 out of 25542 genes, 0.1%	1	BGIOSGA006218,BGIOSGA005701
molecular_function	GO:0016854 racemase and epimerase activity	3 out of 1177 genes, 0.3%	40 out of 25542 genes, 0.2%	1	BGIOSGA029401,BGIOSGA020486,BGIOSGA008482
biological_process	GO:0046496 nicotinamide nucleotide metabolic process	3 out of 1177 genes, 0.3%	122 out of 25542 genes, 0.5%	1	BGIOSGA020715,BGIOSGA030471,BGIOSGA019844
biological_process	GO:0044275 cellular carbohydrate catabolic process	5 out of 1177 genes, 0.4%	35 out of 25542 genes, 0.1%	1	BGIOSGA007420,BGIOSGA017978,BGIOSGA009019,BGIOSGA023093,BGIOSGA004865
molecular_function	GO:0008236 serine-type peptidase activity	13 out of 1177 genes, 1.1%	211 out of 25542 genes, 0.8%	1	BGIOSGA011864,BGIOSGA009285,BGIOSGA008770,BGIOSGA008678,BGIOSGA001877,BGIOSGA009199,BGIOSGA010598,BGIOSGA020783,BGIOSGA036297,BGIOSGA029197,BGIOSGA034071,BGIOSGA004277,BGIOSGA034080
biological_process	GO:0071804 cellular potassium ion transport	3 out of 1177 genes, 0.3%	59 out of 25542 genes, 0.2%	1	BGIOSGA005106,BGIOSGA025019,BGIOSGA030867
biological_process	GO:0048523 negative regulation of cellular process	15 out of 1177 genes, 1.3%	292 out of 25542 genes, 1.1%	1	BGIOSGA001870,BGIOSGA017836,BGIOSGA011277,BGIOSGA002693,BGIOSGA015004,BGIOSGA003882,BGIOSGA002482,BGIOSGA011414,BGIOSGA002456,BGIOSGA010783,BGIOSGA030568,BGIOSGA036043,BGIOSGA035270,BGIOSGA029699,BGIOSGA006927
molecular_function	GO:0015267 channel activity	10 out of 1177 genes, 0.8%	130 out of 25542 genes, 0.5%	1	BGIOSGA030807,BGIOSGA036265,BGIOSGA025019,BGIOSGA016963,BGIOSGA000010,BGIOSGA000697,BGIOSGA002528,BGIOSGA031561,BGIOSGA025616,BGIOSGA038395
biological_process	GO:0010073 meristem maintenance	5 out of 1177 genes, 0.4%	33 out of 25542 genes, 0.1%	1	BGIOSGA000303,BGIOSGA011213,BGIOSGA035270,BGIOSGA000304,BGIOSGA012115
molecular_function	GO:0046873 metal ion transmembrane transporter activity	8 out of 1177 genes, 0.7%	148 out of 25542 genes, 0.6%	1	BGIOSGA017444,BGIOSGA025019,BGIOSGA023091,BGIOSGA022793,BGIOSGA005106,BGIOSGA000019,BGIOSGA013123,BGIOSGA030867
cellular_component	GO:0070013 intracellular organelle lumen	12 out of 1177 genes, 1.0%	345 out of 25542 genes, 1.4%	1	BGIOSGA031964,BGIOSGA025915,BGIOSGA024248,BGIOSGA019232,BGIOSGA011733,BGIOSGA012113,BGIOSGA014484,BGIOSGA008973,BGIOSGA004753,BGIOSGA031963,BGIOSGA020381,BGIOSGA023868
biological_process	GO:0006479 protein methylation	3 out of 1177 genes, 0.3%	68 out of 25542 genes, 0.3%	1	BGIOSGA030230,BGIOSGA002119,BGIOSGA034571
biological_process	GO:0034285 response to disaccharide	2 out of 1177 genes, 0.2%	24 out of 25542 genes, 0.1%	1	BGIOSGA013573,BGIOSGA031963
biological_process	GO:0048438 floral whorl development	3 out of 1177 genes, 0.3%	43 out of 25542 genes, 0.2%	1	BGIOSGA037371,BGIOSGA017836,BGIOSGA012115
biological_process	GO:0009966 regulation of signal transduction	5 out of 1177 genes, 0.4%	113 out of 25542 genes, 0.4%	1	BGIOSGA022020,BGIOSGA000916,BGIOSGA017231,BGIOSGA001870,BGIOSGA029699
biological_process	GO:0048367 shoot system development	14 out of 1177 genes, 1.2%	185 out of 25542 genes, 0.7%	1	BGIOSGA028704,BGIOSGA013573,BGIOSGA000426,BGIOSGA011213,BGIOSGA017836,BGIOSGA020424,BGIOSGA037371,BGIOSGA019900,BGIOSGA001182,BGIOSGA036025,BGIOSGA023255,BGIOSGA002195,BGIOSGA009093,BGIOSGA012115
biological_process	GO:0009067 aspartate family amino acid biosynthetic process	2 out of 1177 genes, 0.2%	47 out of 25542 genes, 0.2%	1	BGIOSGA031909,BGIOSGA011727
biological_process	GO:0071365 cellular response to auxin stimulus	8 out of 1177 genes, 0.7%	78 out of 25542 genes, 0.3%	1	BGIOSGA017262,BGIOSGA019301,BGIOSGA005417,BGIOSGA024710,BGIOSGA016767,BGIOSGA004096,BGIOSGA022468,BGIOSGA016475
biological_process	GO:0006720 isoprenoid metabolic process	5 out of 1177 genes, 0.4%	98 out of 25542 genes, 0.4%	1	BGIOSGA000974,BGIOSGA014188,BGIOSGA005742,BGIOSGA017637,BGIOSGA004485
biological_process	GO:0010393 galacturonan metabolic process	4 out of 1177 genes, 0.3%	71 out of 25542 genes, 0.3%	1	BGIOSGA012816,BGIOSGA028767,BGIOSGA026890,BGIOSGA004591
biological_process	GO:0016192 vesicle-mediated transport	2 out of 1177 genes, 0.2%	264 out of 25542 genes, 1.0%	1	BGIOSGA005006,BGIOSGA022431
biological_process	GO:0048656 anther wall tapetum formation	2 out of 1177 genes, 0.2%	5 out of 25542 genes, 0.0%	1	BGIOSGA037371,BGIOSGA017836
biological_process	GO:0005977 glycogen metabolic process	2 out of 1177 genes, 0.2%	18 out of 25542 genes, 0.1%	1	BGIOSGA017490,BGIOSGA009855
biological_process	GO:0071407 cellular response to organic cyclic compound	3 out of 1177 genes, 0.3%	52 out of 25542 genes, 0.2%	1	BGIOSGA017836,BGIOSGA011317,BGIOSGA002271
biological_process	GO:0097305 response to alcohol	12 out of 1177 genes, 1.0%	117 out of 25542 genes, 0.5%	1	BGIOSGA026215,BGIOSGA017978,BGIOSGA015611,BGIOSGA019656,BGIOSGA004865,BGIOSGA028819,BGIOSGA016963,BGIOSGA009456,BGIOSGA005701,BGIOSGA011032,BGIOSGA001182,BGIOSGA029699
biological_process	GO:0042455 ribonucleoside biosynthetic process	2 out of 1177 genes, 0.2%	29 out of 25542 genes, 0.1%	1	BGIOSGA006004,BGIOSGA017521
biological_process	GO:0009892 negative regulation of metabolic process	14 out of 1177 genes, 1.2%	319 out of 25542 genes, 1.2%	1	BGIOSGA024696,BGIOSGA011277,BGIOSGA002693,BGIOSGA002194,BGIOSGA015004,BGIOSGA003882,BGIOSGA002482,BGIOSGA011414,BGIOSGA002456,BGIOSGA010783,BGIOSGA030568,BGIOSGA036043,BGIOSGA006927,BGIOSGA004292
biological_process	GO:0071555 cell wall organization	12 out of 1177 genes, 1.0%	261 out of 25542 genes, 1.0%	1	BGIOSGA012816,BGIOSGA032372,BGIOSGA000343,BGIOSGA017380,BGIOSGA000344,BGIOSGA028767,BGIOSGA026092,BGIOSGA004591,BGIOSGA026890,BGIOSGA036025,BGIOSGA032179,BGIOSGA028253
cellular_component	GO:0034357 photosynthetic membrane	8 out of 1177 genes, 0.7%	200 out of 25542 genes, 0.8%	1	BGIOSGA037302,BGIOSGA020157,BGIOSGA030423,BGIOSGA022117,BGIOSGA010193,BGIOSGA028984,BGIOSGA009064,BGIOSGA012921
molecular_function	GO:0016410 N-acyltransferase activity	2 out of 1177 genes, 0.2%	60 out of 25542 genes, 0.2%	1	BGIOSGA030568,BGIOSGA010486
molecular_function	GO:0016620 oxidoreductase activity, acting on the aldehyde or oxo group of donors, NAD or NADP as acceptor	2 out of 1177 genes, 0.2%	75 out of 25542 genes, 0.3%	1	BGIOSGA014634,BGIOSGA011938
biological_process	GO:0045165 cell fate commitment	2 out of 1177 genes, 0.2%	14 out of 25542 genes, 0.1%	1	BGIOSGA028704,BGIOSGA037371
biological_process	GO:0009856 pollination	9 out of 1177 genes, 0.8%	149 out of 25542 genes, 0.6%	1	BGIOSGA021840,BGIOSGA016403,BGIOSGA023132,BGIOSGA020130,BGIOSGA009487,BGIOSGA034326,BGIOSGA001048,BGIOSGA016398,BGIOSGA024700
biological_process	GO:0090224 regulation of spindle organization	3 out of 1177 genes, 0.3%	6 out of 25542 genes, 0.0%	1	BGIOSGA030483,BGIOSGA024248,BGIOSGA012103
biological_process	GO:0051247 positive regulation of protein metabolic process	4 out of 1177 genes, 0.3%	39 out of 25542 genes, 0.2%	1	BGIOSGA030333,BGIOSGA030483,BGIOSGA024248,BGIOSGA012103
molecular_function	GO:0051536 iron-sulfur cluster binding	9 out of 1177 genes, 0.8%	149 out of 25542 genes, 0.6%	1	BGIOSGA000426,BGIOSGA009671,BGIOSGA005555,BGIOSGA013769,BGIOSGA013771,BGIOSGA024439,BGIOSGA000016,BGIOSGA020381,BGIOSGA000410
molecular_function	GO:0016798 hydrolase activity, acting on glycosyl bonds	21 out of 1177 genes, 1.8%	509 out of 25542 genes, 2.0%	1	BGIOSGA016619,BGIOSGA021801,BGIOSGA012736,BGIOSGA032372,BGIOSGA034132,BGIOSGA033387,BGIOSGA014897,BGIOSGA005246,BGIOSGA007420,BGIOSGA009019,BGIOSGA026624,BGIOSGA013861,BGIOSGA004810,BGIOSGA001006,BGIOSGA029543,BGIOSGA007345,BGIOSGA016364,BGIOSGA023633,BGIOSGA023598,BGIOSGA024033,BGIOSGA028253
biological_process	GO:0048584 positive regulation of response to stimulus	3 out of 1177 genes, 0.3%	81 out of 25542 genes, 0.3%	1	BGIOSGA022020,BGIOSGA005485,BGIOSGA010834
biological_process	GO:1901564 organonitrogen compound metabolic process	193 out of 1177 genes, 16.4%	4583 out of 25542 genes, 17.9%	1	BGIOSGA012411,BGIOSGA009285,BGIOSGA004140,BGIOSGA031556,BGIOSGA033581,BGIOSGA028166,BGIOSGA002003,BGIOSGA034344,BGIOSGA008264,BGIOSGA013573,BGIOSGA012425,BGIOSGA031909,BGIOSGA030546,BGIOSGA021840,BGIOSGA016403,BGIOSGA008678,BGIOSGA034298,BGIOSGA016782,BGIOSGA035899,BGIOSGA019532,BGIOSGA002929,BGIOSGA009487,BGIOSGA006454,BGIOSGA001652,BGIOSGA025881,BGIOSGA007010,BGIOSGA026849,BGIOSGA024058,BGIOSGA…
biological_process	GO:0006887 exocytosis	2 out of 1177 genes, 0.2%	82 out of 25542 genes, 0.3%	1	BGIOSGA005006,BGIOSGA022431
biological_process	GO:0009123 nucleoside monophosphate metabolic process	7 out of 1177 genes, 0.6%	187 out of 25542 genes, 0.7%	1	BGIOSGA020715,BGIOSGA030471,BGIOSGA036259,BGIOSGA019844,BGIOSGA007650,BGIOSGA006004,BGIOSGA000410
molecular_function	GO:0016759 cellulose synthase activity	2 out of 1177 genes, 0.2%	36 out of 25542 genes, 0.1%	1	BGIOSGA036024,BGIOSGA036025
biological_process	GO:0046148 pigment biosynthetic process	3 out of 1177 genes, 0.3%	56 out of 25542 genes, 0.2%	1	BGIOSGA008617,BGIOSGA022003,BGIOSGA000410
biological_process	GO:0017001 antibiotic catabolic process	11 out of 1177 genes, 0.9%	160 out of 25542 genes, 0.6%	1	BGIOSGA007854,BGIOSGA005232,BGIOSGA001845,BGIOSGA033360,BGIOSGA011559,BGIOSGA026390,BGIOSGA019138,BGIOSGA020119,BGIOSGA034670,BGIOSGA014191,BGIOSGA021078
cellular_component	GO:0030312 external encapsulating structure	10 out of 1177 genes, 0.8%	170 out of 25542 genes, 0.7%	1	BGIOSGA012816,BGIOSGA008678,BGIOSGA032372,BGIOSGA000343,BGIOSGA000344,BGIOSGA028767,BGIOSGA016364,BGIOSGA004591,BGIOSGA026890,BGIOSGA028253
molecular_function	GO:0052689 carboxylic ester hydrolase activity	5 out of 1177 genes, 0.4%	110 out of 25542 genes, 0.4%	1	BGIOSGA012816,BGIOSGA028767,BGIOSGA012266,BGIOSGA026890,BGIOSGA004591
biological_process	GO:0009167 purine ribonucleoside monophosphate metabolic process	6 out of 1177 genes, 0.5%	158 out of 25542 genes, 0.6%	1	BGIOSGA020715,BGIOSGA030471,BGIOSGA019844,BGIOSGA007650,BGIOSGA006004,BGIOSGA000410
biological_process	GO:0006026 aminoglycan catabolic process	2 out of 1177 genes, 0.2%	18 out of 25542 genes, 0.1%	1	BGIOSGA023633,BGIOSGA033387
cellular_component	GO:0032991 protein-containing complex	61 out of 1177 genes, 5.2%	1500 out of 25542 genes, 5.9%	1	BGIOSGA017746,BGIOSGA000944,BGIOSGA019232,BGIOSGA011598,BGIOSGA014484,BGIOSGA028984,BGIOSGA004096,BGIOSGA023868,BGIOSGA028706,BGIOSGA008264,BGIOSGA033278,BGIOSGA024541,BGIOSGA008973,BGIOSGA020410,BGIOSGA019532,BGIOSGA013734,BGIOSGA006310,BGIOSGA002929,BGIOSGA035270,BGIOSGA002377,BGIOSGA036008,BGIOSGA031964,BGIOSGA011739,BGIOSGA004839,BGIOSGA007010,BGIOSGA037302,BGIOSGA029793,BGIOSGA022361,BGIOSGA…
biological_process	GO:0048827 phyllome development	5 out of 1177 genes, 0.4%	105 out of 25542 genes, 0.4%	1	BGIOSGA013573,BGIOSGA000426,BGIOSGA037371,BGIOSGA017836,BGIOSGA012115
biological_process	GO:0046939 nucleotide phosphorylation	3 out of 1177 genes, 0.3%	98 out of 25542 genes, 0.4%	1	BGIOSGA020715,BGIOSGA030471,BGIOSGA019844
biological_process	GO:0019363 pyridine nucleotide biosynthetic process	3 out of 1177 genes, 0.3%	97 out of 25542 genes, 0.4%	1	BGIOSGA020715,BGIOSGA030471,BGIOSGA019844
biological_process	GO:1901292 nucleoside phosphate catabolic process	5 out of 1177 genes, 0.4%	88 out of 25542 genes, 0.3%	1	BGIOSGA020715,BGIOSGA030471,BGIOSGA006476,BGIOSGA019844,BGIOSGA016755
biological_process	GO:0010075 regulation of meristem growth	3 out of 1177 genes, 0.3%	15 out of 25542 genes, 0.1%	1	BGIOSGA000303,BGIOSGA035270,BGIOSGA000304
molecular_function	GO:0016760 cellulose synthase (UDP-forming) activity	2 out of 1177 genes, 0.2%	35 out of 25542 genes, 0.1%	1	BGIOSGA036024,BGIOSGA036025
biological_process	GO:0009744 response to sucrose	2 out of 1177 genes, 0.2%	22 out of 25542 genes, 0.1%	1	BGIOSGA013573,BGIOSGA031963
molecular_function	GO:0003887 DNA-directed DNA polymerase activity	2 out of 1177 genes, 0.2%	30 out of 25542 genes, 0.1%	1	BGIOSGA000426,BGIOSGA019232
biological_process	GO:0001708 cell fate specification	2 out of 1177 genes, 0.2%	9 out of 25542 genes, 0.0%	1	BGIOSGA028704,BGIOSGA037371
biological_process	GO:0010035 response to inorganic substance	13 out of 1177 genes, 1.1%	208 out of 25542 genes, 0.8%	1	BGIOSGA026215,BGIOSGA013573,BGIOSGA011421,BGIOSGA025915,BGIOSGA011733,BGIOSGA016963,BGIOSGA008912,BGIOSGA014484,BGIOSGA004753,BGIOSGA036025,BGIOSGA034050,BGIOSGA016903,BGIOSGA004022
biological_process	GO:0031497 chromatin assembly	6 out of 1177 genes, 0.5%	29 out of 25542 genes, 0.1%	1	BGIOSGA025915,BGIOSGA013734,BGIOSGA029793,BGIOSGA011733,BGIOSGA014484,BGIOSGA004753
biological_process	GO:0070887 cellular response to chemical stimulus	31 out of 1177 genes, 2.6%	469 out of 25542 genes, 1.8%	1	BGIOSGA020004,BGIOSGA017262,BGIOSGA007854,BGIOSGA008912,BGIOSGA005312,BGIOSGA001845,BGIOSGA002271,BGIOSGA033360,BGIOSGA024710,BGIOSGA011559,BGIOSGA016167,BGIOSGA011032,BGIOSGA005701,BGIOSGA001182,BGIOSGA004096,BGIOSGA022468,BGIOSGA021078,BGIOSGA016475,BGIOSGA019301,BGIOSGA029361,BGIOSGA017836,BGIOSGA005417,BGIOSGA005232,BGIOSGA026390,BGIOSGA019138,BGIOSGA016767,BGIOSGA020119,BGIOSGA031561,BGIOSGA…
biological_process	GO:0019748 secondary metabolic process	3 out of 1177 genes, 0.3%	48 out of 25542 genes, 0.2%	1	BGIOSGA018017,BGIOSGA014705,BGIOSGA006000
biological_process	GO:0042445 hormone metabolic process	6 out of 1177 genes, 0.5%	69 out of 25542 genes, 0.3%	1	BGIOSGA016764,BGIOSGA020477,BGIOSGA004485,BGIOSGA014915,BGIOSGA016782,BGIOSGA002195
biological_process	GO:0050801 ion homeostasis	4 out of 1177 genes, 0.3%	60 out of 25542 genes, 0.2%	1	BGIOSGA022793,BGIOSGA025019,BGIOSGA014915,BGIOSGA016963
molecular_function	GO:0008408 3'-5' exonuclease activity	2 out of 1177 genes, 0.2%	42 out of 25542 genes, 0.2%	1	BGIOSGA000426,BGIOSGA001388
biological_process	GO:0009875 pollen-pistil interaction	9 out of 1177 genes, 0.8%	111 out of 25542 genes, 0.4%	1	BGIOSGA021840,BGIOSGA016403,BGIOSGA023132,BGIOSGA020130,BGIOSGA009487,BGIOSGA034326,BGIOSGA001048,BGIOSGA016398,BGIOSGA024700
molecular_function	GO:0016298 lipase activity	3 out of 1177 genes, 0.3%	53 out of 25542 genes, 0.2%	1	BGIOSGA019107,BGIOSGA029354,BGIOSGA012266
biological_process	GO:0009651 response to salt stress	5 out of 1177 genes, 0.4%	112 out of 25542 genes, 0.4%	1	BGIOSGA026215,BGIOSGA009697,BGIOSGA022793,BGIOSGA036025,BGIOSGA029299
molecular_function	GO:0016879 ligase activity, forming carbon-nitrogen bonds	2 out of 1177 genes, 0.2%	64 out of 25542 genes, 0.3%	1	BGIOSGA011196,BGIOSGA017521
molecular_function	GO:0030234 enzyme regulator activity	13 out of 1177 genes, 1.1%	246 out of 25542 genes, 1.0%	1	BGIOSGA012816,BGIOSGA002480,BGIOSGA002693,BGIOSGA002482,BGIOSGA003164,BGIOSGA015730,BGIOSGA002456,BGIOSGA028767,BGIOSGA036043,BGIOSGA026890,BGIOSGA004591,BGIOSGA037858,BGIOSGA006927
biological_process	GO:0009069 serine family amino acid metabolic process	2 out of 1177 genes, 0.2%	51 out of 25542 genes, 0.2%	1	BGIOSGA036259,BGIOSGA033278
biological_process	GO:0032870 cellular response to hormone stimulus	16 out of 1177 genes, 1.4%	184 out of 25542 genes, 0.7%	1	BGIOSGA017262,BGIOSGA005312,BGIOSGA002271,BGIOSGA024710,BGIOSGA016167,BGIOSGA005701,BGIOSGA011032,BGIOSGA001182,BGIOSGA004096,BGIOSGA022468,BGIOSGA016475,BGIOSGA019301,BGIOSGA005417,BGIOSGA017836,BGIOSGA016767,BGIOSGA011317
cellular_component	GO:0005773 vacuole	12 out of 1177 genes, 1.0%	198 out of 25542 genes, 0.8%	1	BGIOSGA013573,BGIOSGA025915,BGIOSGA008678,BGIOSGA025019,BGIOSGA011733,BGIOSGA029075,BGIOSGA014484,BGIOSGA004753,BGIOSGA022793,BGIOSGA004812,BGIOSGA023055,BGIOSGA004591
molecular_function	GO:0004185 serine-type carboxypeptidase activity	6 out of 1177 genes, 0.5%	63 out of 25542 genes, 0.2%	1	BGIOSGA009199,BGIOSGA010598,BGIOSGA008678,BGIOSGA029197,BGIOSGA034071,BGIOSGA034080
biological_process	GO:0009630 gravitropism	2 out of 1177 genes, 0.2%	18 out of 25542 genes, 0.1%	1	BGIOSGA035285,BGIOSGA008280
biological_process	GO:1901657 glycosyl compound metabolic process	5 out of 1177 genes, 0.4%	75 out of 25542 genes, 0.3%	1	BGIOSGA008617,BGIOSGA019234,BGIOSGA006004,BGIOSGA017521,BGIOSGA000410
molecular_function	GO:0008509 anion transmembrane transporter activity	5 out of 1177 genes, 0.4%	127 out of 25542 genes, 0.5%	1	BGIOSGA036265,BGIOSGA023055,BGIOSGA031561,BGIOSGA016963,BGIOSGA005787
biological_process	GO:2000026 regulation of multicellular organismal development	9 out of 1177 genes, 0.8%	135 out of 25542 genes, 0.5%	1	BGIOSGA000303,BGIOSGA007010,BGIOSGA000180,BGIOSGA017836,BGIOSGA019157,BGIOSGA017610,BGIOSGA005039,BGIOSGA035270,BGIOSGA000304
cellular_component	GO:0042175 nuclear outer membrane-endoplasmic reticulum membrane network	4 out of 1177 genes, 0.3%	132 out of 25542 genes, 0.5%	1	BGIOSGA014653,BGIOSGA005742,BGIOSGA035510,BGIOSGA016031
cellular_component	GO:0009501 amyloplast	2 out of 1177 genes, 0.2%	11 out of 25542 genes, 0.0%	1	BGIOSGA022586,BGIOSGA022241
molecular_function	GO:1901265 nucleoside phosphate binding	183 out of 1177 genes, 15.5%	3757 out of 25542 genes, 14.7%	1	BGIOSGA026553,BGIOSGA017746,BGIOSGA032246,BGIOSGA024975,BGIOSGA001254,BGIOSGA031556,BGIOSGA006983,BGIOSGA033962,BGIOSGA033581,BGIOSGA028166,BGIOSGA009252,BGIOSGA002003,BGIOSGA025814,BGIOSGA012425,BGIOSGA030546,BGIOSGA035738,BGIOSGA021840,BGIOSGA016403,BGIOSGA034298,BGIOSGA016782,BGIOSGA002426,BGIOSGA037007,BGIOSGA013123,BGIOSGA009487,BGIOSGA001879,BGIOSGA036573,BGIOSGA025881,BGIOSGA000426,BGIOSGA…
molecular_function	GO:0016874 ligase activity	3 out of 1177 genes, 0.3%	199 out of 25542 genes, 0.8%	1	BGIOSGA018867,BGIOSGA011196,BGIOSGA017521
molecular_function	GO:0016817 hydrolase activity, acting on acid anhydrides	41 out of 1177 genes, 3.5%	806 out of 25542 genes, 3.2%	1	BGIOSGA032999,BGIOSGA017746,BGIOSGA030945,BGIOSGA024975,BGIOSGA001254,BGIOSGA006983,BGIOSGA020960,BGIOSGA009252,BGIOSGA005802,BGIOSGA003630,BGIOSGA016471,BGIOSGA035270,BGIOSGA013123,BGIOSGA001879,BGIOSGA016903,BGIOSGA001953,BGIOSGA036008,BGIOSGA004259,BGIOSGA035510,BGIOSGA032037,BGIOSGA007650,BGIOSGA037544,BGIOSGA005432,BGIOSGA015238,BGIOSGA002266,BGIOSGA000130,BGIOSGA004462,BGIOSGA011667,BGIOSGA…
molecular_function	GO:0004568 chitinase activity	2 out of 1177 genes, 0.2%	16 out of 25542 genes, 0.1%	1	BGIOSGA023633,BGIOSGA033387
biological_process	GO:0050896 response to stimulus	115 out of 1177 genes, 9.8%	2125 out of 25542 genes, 8.3%	1	BGIOSGA030807,BGIOSGA018672,BGIOSGA018766,BGIOSGA032246,BGIOSGA035285,BGIOSGA014484,BGIOSGA033360,BGIOSGA022793,BGIOSGA019107,BGIOSGA033581,BGIOSGA012917,BGIOSGA009127,BGIOSGA021078,BGIOSGA013573,BGIOSGA017978,BGIOSGA017325,BGIOSGA015611,BGIOSGA003856,BGIOSGA019301,BGIOSGA005417,BGIOSGA024257,BGIOSGA016963,BGIOSGA016767,BGIOSGA004812,BGIOSGA036025,BGIOSGA034050,BGIOSGA037837,BGIOSGA010834,BGIOSGA…
molecular_function	GO:0016835 carbon-oxygen lyase activity	3 out of 1177 genes, 0.3%	173 out of 25542 genes, 0.7%	1	BGIOSGA016359,BGIOSGA006694,BGIOSGA016031
biological_process	GO:0009991 response to extracellular stimulus	2 out of 1177 genes, 0.2%	59 out of 25542 genes, 0.2%	1	BGIOSGA031561,BGIOSGA023907
cellular_component	GO:0015630 microtubule cytoskeleton	10 out of 1177 genes, 0.8%	94 out of 25542 genes, 0.4%	1	BGIOSGA030483,BGIOSGA024975,BGIOSGA024248,BGIOSGA001254,BGIOSGA012103,BGIOSGA031612,BGIOSGA037544,BGIOSGA001879,BGIOSGA011667,BGIOSGA031611
cellular_component	GO:0042579 microbody	2 out of 1177 genes, 0.2%	72 out of 25542 genes, 0.3%	1	BGIOSGA023846,BGIOSGA011571
biological_process	GO:0010093 specification of floral organ identity	2 out of 1177 genes, 0.2%	8 out of 25542 genes, 0.0%	1	BGIOSGA011213,BGIOSGA019900
cellular_component	GO:0055035 plastid thylakoid membrane	7 out of 1177 genes, 0.6%	158 out of 25542 genes, 0.6%	1	BGIOSGA010193,BGIOSGA037302,BGIOSGA028984,BGIOSGA030423,BGIOSGA009064,BGIOSGA012921,BGIOSGA022117
biological_process	GO:0009266 response to temperature stimulus	6 out of 1177 genes, 0.5%	173 out of 25542 genes, 0.7%	1	BGIOSGA026215,BGIOSGA016881,BGIOSGA009456,BGIOSGA012917,BGIOSGA000130,BGIOSGA010834
biological_process	GO:1902600 proton transmembrane transport	3 out of 1177 genes, 0.3%	105 out of 25542 genes, 0.4%	1	BGIOSGA022793,BGIOSGA036864,BGIOSGA007650
molecular_function	GO:0004564 beta-fructofuranosidase activity	2 out of 1177 genes, 0.2%	6 out of 25542 genes, 0.0%	1	BGIOSGA016364,BGIOSGA007345
biological_process	GO:0055086 nucleobase-containing small molecule metabolic process	17 out of 1177 genes, 1.4%	400 out of 25542 genes, 1.6%	1	BGIOSGA008617,BGIOSGA019844,BGIOSGA007650,BGIOSGA005742,BGIOSGA020721,BGIOSGA030471,BGIOSGA036259,BGIOSGA022222,BGIOSGA020715,BGIOSGA021510,BGIOSGA006476,BGIOSGA006004,BGIOSGA016755,BGIOSGA029821,BGIOSGA019234,BGIOSGA017521,BGIOSGA000410
molecular_function	GO:0005525 GTP binding	7 out of 1177 genes, 0.6%	236 out of 25542 genes, 0.9%	1	BGIOSGA016471,BGIOSGA017746,BGIOSGA035510,BGIOSGA011667,BGIOSGA004462,BGIOSGA001879,BGIOSGA032037
biological_process	GO:0009987 cellular process	470 out of 1177 genes, 39.9%	9143 out of 25542 genes, 35.8%	1	BGIOSGA031556,BGIOSGA037799,BGIOSGA033360,BGIOSGA012017,BGIOSGA028166,BGIOSGA024439,BGIOSGA013787,BGIOSGA020381,BGIOSGA022222,BGIOSGA016031,BGIOSGA008264,BGIOSGA012425,BGIOSGA030546,BGIOSGA001157,BGIOSGA021840,BGIOSGA004223,BGIOSGA005090,BGIOSGA016963,BGIOSGA016782,BGIOSGA035899,BGIOSGA012175,BGIOSGA022089,BGIOSGA013734,BGIOSGA004812,BGIOSGA026092,BGIOSGA002929,BGIOSGA009487,BGIOSGA006454,BGIOSGA…
biological_process	GO:0009132 nucleoside diphosphate metabolic process	3 out of 1177 genes, 0.3%	86 out of 25542 genes, 0.3%	1	BGIOSGA020715,BGIOSGA030471,BGIOSGA019844
molecular_function	GO:0031267 small GTPase binding	3 out of 1177 genes, 0.3%	27 out of 25542 genes, 0.1%	1	BGIOSGA007948,BGIOSGA010932,BGIOSGA000488
biological_process	GO:0006833 water transport	2 out of 1177 genes, 0.2%	3 out of 25542 genes, 0.0%	1	BGIOSGA011421,BGIOSGA031561
biological_process	GO:0044265 cellular macromolecule catabolic process	6 out of 1177 genes, 0.5%	218 out of 25542 genes, 0.9%	1	BGIOSGA002665,BGIOSGA020722,BGIOSGA035901,BGIOSGA037716,BGIOSGA026170,BGIOSGA021971
molecular_function	GO:0003993 acid phosphatase activity	4 out of 1177 genes, 0.3%	39 out of 25542 genes, 0.2%	1	BGIOSGA029476,BGIOSGA015136,BGIOSGA034810,BGIOSGA010801
biological_process	GO:0098660 inorganic ion transmembrane transport	11 out of 1177 genes, 0.9%	257 out of 25542 genes, 1.0%	1	BGIOSGA017444,BGIOSGA036265,BGIOSGA025019,BGIOSGA036864,BGIOSGA007650,BGIOSGA023091,BGIOSGA022793,BGIOSGA005106,BGIOSGA031561,BGIOSGA013123,BGIOSGA030867
biological_process	GO:0044247 cellular polysaccharide catabolic process	4 out of 1177 genes, 0.3%	27 out of 25542 genes, 0.1%	1	BGIOSGA007420,BGIOSGA017978,BGIOSGA009019,BGIOSGA004865
biological_process	GO:0000281 mitotic cytokinesis	2 out of 1177 genes, 0.2%	17 out of 25542 genes, 0.1%	1	BGIOSGA003630,BGIOSGA036025
biological_process	GO:0018208 peptidyl-proline modification	2 out of 1177 genes, 0.2%	69 out of 25542 genes, 0.3%	1	BGIOSGA030266,BGIOSGA009064
biological_process	GO:0046834 lipid phosphorylation	2 out of 1177 genes, 0.2%	32 out of 25542 genes, 0.1%	1	BGIOSGA034510,BGIOSGA024097
biological_process	GO:0051641 cellular localization	5 out of 1177 genes, 0.4%	315 out of 25542 genes, 1.2%	1	BGIOSGA037544,BGIOSGA017746,BGIOSGA014336,BGIOSGA010932,BGIOSGA024541
biological_process	GO:0032504 multicellular organism reproduction	2 out of 1177 genes, 0.2%	42 out of 25542 genes, 0.2%	1	BGIOSGA012417,BGIOSGA007619
biological_process	GO:0015711 organic anion transport	7 out of 1177 genes, 0.6%	101 out of 25542 genes, 0.4%	1	BGIOSGA010953,BGIOSGA023055,BGIOSGA012266,BGIOSGA021480,BGIOSGA016963,BGIOSGA005856,BGIOSGA005787
molecular_function	GO:0042626 ATPase activity, coupled to transmembrane movement of substances	9 out of 1177 genes, 0.8%	151 out of 25542 genes, 0.6%	1	BGIOSGA004259,BGIOSGA006983,BGIOSGA003697,BGIOSGA007650,BGIOSGA020960,BGIOSGA013123,BGIOSGA005802,BGIOSGA016903,BGIOSGA019320
molecular_function	GO:0016779 nucleotidyltransferase activity	12 out of 1177 genes, 1.0%	180 out of 25542 genes, 0.7%	1	BGIOSGA000426,BGIOSGA001157,BGIOSGA019232,BGIOSGA017490,BGIOSGA002194,BGIOSGA000630,BGIOSGA024439,BGIOSGA009834,BGIOSGA018215,BGIOSGA009855,BGIOSGA027577,BGIOSGA014361
molecular_function	GO:0051287 NAD binding	2 out of 1177 genes, 0.2%	96 out of 25542 genes, 0.4%	1	BGIOSGA015764,BGIOSGA007314
biological_process	GO:0009725 response to hormone	31 out of 1177 genes, 2.6%	416 out of 25542 genes, 1.6%	1	BGIOSGA026215,BGIOSGA000303,BGIOSGA017262,BGIOSGA019656,BGIOSGA004865,BGIOSGA005312,BGIOSGA002271,BGIOSGA024710,BGIOSGA016167,BGIOSGA011032,BGIOSGA005701,BGIOSGA001182,BGIOSGA004096,BGIOSGA022468,BGIOSGA029699,BGIOSGA016475,BGIOSGA013573,BGIOSGA017978,BGIOSGA015611,BGIOSGA019301,BGIOSGA008704,BGIOSGA028819,BGIOSGA017836,BGIOSGA005417,BGIOSGA016963,BGIOSGA009456,BGIOSGA016767,BGIOSGA018445,BGIOSGA…
biological_process	GO:0006012 galactose metabolic process	2 out of 1177 genes, 0.2%	12 out of 25542 genes, 0.0%	1	BGIOSGA029401,BGIOSGA020486
molecular_function	GO:0046943 carboxylic acid transmembrane transporter activity	2 out of 1177 genes, 0.2%	44 out of 25542 genes, 0.2%	1	BGIOSGA023055,BGIOSGA005787
molecular_function	GO:0036094 small molecule binding	191 out of 1177 genes, 16.2%	4007 out of 25542 genes, 15.7%	1	BGIOSGA026553,BGIOSGA017746,BGIOSGA018766,BGIOSGA032246,BGIOSGA024975,BGIOSGA017115,BGIOSGA001254,BGIOSGA031556,BGIOSGA006983,BGIOSGA033962,BGIOSGA033581,BGIOSGA028166,BGIOSGA009252,BGIOSGA002003,BGIOSGA025814,BGIOSGA012425,BGIOSGA030546,BGIOSGA035738,BGIOSGA021840,BGIOSGA016403,BGIOSGA034298,BGIOSGA016782,BGIOSGA002426,BGIOSGA037007,BGIOSGA013123,BGIOSGA009487,BGIOSGA001879,BGIOSGA036573,BGIOSGA…
molecular_function	GO:0016772 transferase activity, transferring phosphorus-containing groups	104 out of 1177 genes, 8.8%	1943 out of 25542 genes, 7.6%	1	BGIOSGA006874,BGIOSGA001315,BGIOSGA031556,BGIOSGA034510,BGIOSGA006096,BGIOSGA034899,BGIOSGA033581,BGIOSGA028166,BGIOSGA024439,BGIOSGA034651,BGIOSGA030536,BGIOSGA002003,BGIOSGA012425,BGIOSGA002717,BGIOSGA030546,BGIOSGA017217,BGIOSGA008015,BGIOSGA001157,BGIOSGA021840,BGIOSGA016403,BGIOSGA034298,BGIOSGA009469,BGIOSGA006004,BGIOSGA000630,BGIOSGA017574,BGIOSGA025743,BGIOSGA009487,BGIOSGA001652,BGIOSGA…
molecular_function	GO:0051537 2 iron, 2 sulfur cluster binding	4 out of 1177 genes, 0.3%	57 out of 25542 genes, 0.2%	1	BGIOSGA013771,BGIOSGA009671,BGIOSGA020381,BGIOSGA013769
biological_process	GO:0009741 response to brassinosteroid	4 out of 1177 genes, 0.3%	32 out of 25542 genes, 0.1%	1	BGIOSGA017836,BGIOSGA018445,BGIOSGA011317,BGIOSGA002271
biological_process	GO:0021700 developmental maturation	2 out of 1177 genes, 0.2%	38 out of 25542 genes, 0.1%	1	BGIOSGA012417,BGIOSGA028023
biological_process	GO:0022414 reproductive process	28 out of 1177 genes, 2.4%	505 out of 25542 genes, 2.0%	1	BGIOSGA019232,BGIOSGA012417,BGIOSGA023132,BGIOSGA037371,BGIOSGA005701,BGIOSGA007619,BGIOSGA033075,BGIOSGA034326,BGIOSGA024700,BGIOSGA016398,BGIOSGA001048,BGIOSGA007056,BGIOSGA002195,BGIOSGA004186,BGIOSGA009093,BGIOSGA028704,BGIOSGA013573,BGIOSGA021840,BGIOSGA016403,BGIOSGA011213,BGIOSGA017836,BGIOSGA020424,BGIOSGA020130,BGIOSGA031429,BGIOSGA035270,BGIOSGA019900,BGIOSGA009487,BGIOSGA012115
molecular_function	GO:0005319 lipid transporter activity	2 out of 1177 genes, 0.2%	30 out of 25542 genes, 0.1%	1	BGIOSGA010953,BGIOSGA026509
biological_process	GO:0098542 defense response to other organism	6 out of 1177 genes, 0.5%	139 out of 25542 genes, 0.5%	1	BGIOSGA013573,BGIOSGA033688,BGIOSGA018766,BGIOSGA016364,BGIOSGA001182,BGIOSGA024058
molecular_function	GO:0008171 O-methyltransferase activity	3 out of 1177 genes, 0.3%	60 out of 25542 genes, 0.2%	1	BGIOSGA032369,BGIOSGA022003,BGIOSGA009324
biological_process	GO:0044255 cellular lipid metabolic process	18 out of 1177 genes, 1.5%	434 out of 25542 genes, 1.7%	1	BGIOSGA019284,BGIOSGA013714,BGIOSGA034510,BGIOSGA024097,BGIOSGA005742,BGIOSGA017637,BGIOSGA015012,BGIOSGA016031,BGIOSGA000974,BGIOSGA033118,BGIOSGA014188,BGIOSGA018867,BGIOSGA013525,BGIOSGA028416,BGIOSGA012266,BGIOSGA004485,BGIOSGA011202,BGIOSGA003684
biological_process	GO:0009451 RNA modification	3 out of 1177 genes, 0.3%	159 out of 25542 genes, 0.6%	1	BGIOSGA000016,BGIOSGA022441,BGIOSGA017054
biological_process	GO:0010208 pollen wall assembly	3 out of 1177 genes, 0.3%	19 out of 25542 genes, 0.1%	1	BGIOSGA026682,BGIOSGA011938,BGIOSGA017836
biological_process	GO:0009607 response to biotic stimulus	11 out of 1177 genes, 0.9%	204 out of 25542 genes, 0.8%	1	BGIOSGA013573,BGIOSGA004952,BGIOSGA018766,BGIOSGA016747,BGIOSGA013525,BGIOSGA024058,BGIOSGA033688,BGIOSGA015029,BGIOSGA016364,BGIOSGA001182,BGIOSGA004591
biological_process	GO:0032776 DNA methylation on cytosine	2 out of 1177 genes, 0.2%	4 out of 25542 genes, 0.0%	1	BGIOSGA001506,BGIOSGA025270
biological_process	GO:0072525 pyridine-containing compound biosynthetic process	4 out of 1177 genes, 0.3%	108 out of 25542 genes, 0.4%	1	BGIOSGA020715,BGIOSGA030471,BGIOSGA019844,BGIOSGA018401
biological_process	GO:1901137 carbohydrate derivative biosynthetic process	12 out of 1177 genes, 1.0%	356 out of 25542 genes, 1.4%	1	BGIOSGA021510,BGIOSGA020715,BGIOSGA018019,BGIOSGA019844,BGIOSGA006004,BGIOSGA028416,BGIOSGA029821,BGIOSGA030471,BGIOSGA036259,BGIOSGA022222,BGIOSGA000410,BGIOSGA017521
biological_process	GO:0055065 metal ion homeostasis	3 out of 1177 genes, 0.3%	42 out of 25542 genes, 0.2%	1	BGIOSGA022793,BGIOSGA025019,BGIOSGA014915
biological_process	GO:0051493 regulation of cytoskeleton organization	3 out of 1177 genes, 0.3%	23 out of 25542 genes, 0.1%	1	BGIOSGA030483,BGIOSGA024248,BGIOSGA012103
biological_process	GO:0098869 cellular oxidant detoxification	14 out of 1177 genes, 1.2%	229 out of 25542 genes, 0.9%	1	BGIOSGA020004,BGIOSGA007854,BGIOSGA029361,BGIOSGA008912,BGIOSGA005232,BGIOSGA001845,BGIOSGA033360,BGIOSGA011559,BGIOSGA026390,BGIOSGA019138,BGIOSGA020119,BGIOSGA034670,BGIOSGA014191,BGIOSGA021078
biological_process	GO:0042886 amide transport	7 out of 1177 genes, 0.6%	371 out of 25542 genes, 1.5%	1	BGIOSGA037839,BGIOSGA017746,BGIOSGA011075,BGIOSGA010193,BGIOSGA014336,BGIOSGA010932,BGIOSGA024541
molecular_function	GO:0051020 GTPase binding	3 out of 1177 genes, 0.3%	39 out of 25542 genes, 0.2%	1	BGIOSGA007948,BGIOSGA010932,BGIOSGA000488
biological_process	GO:0052548 regulation of endopeptidase activity	4 out of 1177 genes, 0.3%	58 out of 25542 genes, 0.2%	1	BGIOSGA002456,BGIOSGA036043,BGIOSGA002693,BGIOSGA002482
biological_process	GO:0006396 RNA processing	7 out of 1177 genes, 0.6%	441 out of 25542 genes, 1.7%	1	BGIOSGA004508,BGIOSGA013796,BGIOSGA009456,BGIOSGA004230,BGIOSGA000016,BGIOSGA022441,BGIOSGA018401
biological_process	GO:0007059 chromosome segregation	2 out of 1177 genes, 0.2%	41 out of 25542 genes, 0.2%	1	BGIOSGA033075,BGIOSGA011053
molecular_function	GO:0008565 protein transporter activity	2 out of 1177 genes, 0.2%	43 out of 25542 genes, 0.2%	1	BGIOSGA010193,BGIOSGA010932
molecular_function	GO:0022853 active ion transmembrane transporter activity	3 out of 1177 genes, 0.3%	58 out of 25542 genes, 0.2%	1	BGIOSGA013123,BGIOSGA016903,BGIOSGA007650
molecular_function	GO:0016209 antioxidant activity	14 out of 1177 genes, 1.2%	230 out of 25542 genes, 0.9%	1	BGIOSGA020004,BGIOSGA007854,BGIOSGA029361,BGIOSGA008912,BGIOSGA005232,BGIOSGA001845,BGIOSGA033360,BGIOSGA011559,BGIOSGA026390,BGIOSGA019138,BGIOSGA020119,BGIOSGA034670,BGIOSGA014191,BGIOSGA021078
biological_process	GO:0005975 carbohydrate metabolic process	51 out of 1177 genes, 4.3%	972 out of 25542 genes, 3.8%	1	BGIOSGA012736,BGIOSGA034132,BGIOSGA022241,BGIOSGA006190,BGIOSGA019844,BGIOSGA014897,BGIOSGA007420,BGIOSGA005246,BGIOSGA009019,BGIOSGA023093,BGIOSGA026624,BGIOSGA006800,BGIOSGA016536,BGIOSGA029401,BGIOSGA017978,BGIOSGA012770,BGIOSGA029135,BGIOSGA008482,BGIOSGA001006,BGIOSGA018439,BGIOSGA029821,BGIOSGA029543,BGIOSGA036025,BGIOSGA023598,BGIOSGA018441,BGIOSGA016619,BGIOSGA029591,BGIOSGA016887,BGIOSGA…
biological_process	GO:0009168 purine ribonucleoside monophosphate biosynthetic process	5 out of 1177 genes, 0.4%	135 out of 25542 genes, 0.5%	1	BGIOSGA020715,BGIOSGA030471,BGIOSGA019844,BGIOSGA006004,BGIOSGA000410
biological_process	GO:1901575 organic substance catabolic process	35 out of 1177 genes, 3.0%	651 out of 25542 genes, 2.5%	1	BGIOSGA011795,BGIOSGA019844,BGIOSGA007420,BGIOSGA020722,BGIOSGA019107,BGIOSGA009019,BGIOSGA013433,BGIOSGA023093,BGIOSGA018017,BGIOSGA014705,BGIOSGA002665,BGIOSGA017978,BGIOSGA037716,BGIOSGA033278,BGIOSGA012266,BGIOSGA019284,BGIOSGA035901,BGIOSGA004865,BGIOSGA033387,BGIOSGA015002,BGIOSGA020684,BGIOSGA020721,BGIOSGA026890,BGIOSGA030471,BGIOSGA021971,BGIOSGA006000,BGIOSGA012816,BGIOSGA020715,BGIOSGA…
molecular_function	GO:0004867 serine-type endopeptidase inhibitor activity	5 out of 1177 genes, 0.4%	41 out of 25542 genes, 0.2%	1	BGIOSGA002480,BGIOSGA002456,BGIOSGA036043,BGIOSGA002693,BGIOSGA002482
biological_process	GO:0015743 malate transport	2 out of 1177 genes, 0.2%	12 out of 25542 genes, 0.0%	1	BGIOSGA021480,BGIOSGA005856
biological_process	GO:0009161 ribonucleoside monophosphate metabolic process	6 out of 1177 genes, 0.5%	167 out of 25542 genes, 0.7%	1	BGIOSGA020715,BGIOSGA030471,BGIOSGA019844,BGIOSGA007650,BGIOSGA006004,BGIOSGA000410
biological_process	GO:0010557 positive regulation of macromolecule biosynthetic process	13 out of 1177 genes, 1.1%	120 out of 25542 genes, 0.5%	1	BGIOSGA011213,BGIOSGA002178,BGIOSGA036463,BGIOSGA021662,BGIOSGA000269,BGIOSGA000840,BGIOSGA005701,BGIOSGA019900,BGIOSGA024713,BGIOSGA007056,BGIOSGA008494,BGIOSGA011317,BGIOSGA009093
biological_process	GO:0009112 nucleobase metabolic process	3 out of 1177 genes, 0.3%	41 out of 25542 genes, 0.2%	1	BGIOSGA008617,BGIOSGA020721,BGIOSGA000410
biological_process	GO:0009063 cellular amino acid catabolic process	4 out of 1177 genes, 0.3%	47 out of 25542 genes, 0.2%	1	BGIOSGA018017,BGIOSGA033278,BGIOSGA014705,BGIOSGA006000
molecular_function	GO:0004674 protein serine/threonine kinase activity	37 out of 1177 genes, 3.1%	545 out of 25542 genes, 2.1%	1	BGIOSGA023150,BGIOSGA020535,BGIOSGA001315,BGIOSGA031556,BGIOSGA006096,BGIOSGA034899,BGIOSGA002219,BGIOSGA010192,BGIOSGA024700,BGIOSGA016398,BGIOSGA002003,BGIOSGA028173,BGIOSGA030546,BGIOSGA021840,BGIOSGA009469,BGIOSGA009351,BGIOSGA015662,BGIOSGA009487,BGIOSGA012400,BGIOSGA007117,BGIOSGA015535,BGIOSGA004269,BGIOSGA028172,BGIOSGA032479,BGIOSGA034889,BGIOSGA034326,BGIOSGA001048,BGIOSGA016590,BGIOSGA…
biological_process	GO:0030388 fructose 1,6-bisphosphate metabolic process	2 out of 1177 genes, 0.2%	4 out of 25542 genes, 0.0%	1	BGIOSGA017978,BGIOSGA004865
molecular_function	GO:0050660 flavin adenine dinucleotide binding	9 out of 1177 genes, 0.8%	188 out of 25542 genes, 0.7%	1	BGIOSGA019284,BGIOSGA003247,BGIOSGA032246,BGIOSGA009671,BGIOSGA004401,BGIOSGA016782,BGIOSGA029325,BGIOSGA011879,BGIOSGA002195
biological_process	GO:0006259 DNA metabolic process	23 out of 1177 genes, 2.0%	441 out of 25542 genes, 1.7%	1	BGIOSGA036008,BGIOSGA000426,BGIOSGA031964,BGIOSGA032246,BGIOSGA019232,BGIOSGA018317,BGIOSGA024439,BGIOSGA005432,BGIOSGA000130,BGIOSGA031963,BGIOSGA018215,BGIOSGA023868,BGIOSGA031471,BGIOSGA001506,BGIOSGA003856,BGIOSGA003718,BGIOSGA012113,BGIOSGA015984,BGIOSGA025713,BGIOSGA020045,BGIOSGA035270,BGIOSGA025270,BGIOSGA019329
biological_process	GO:0009259 ribonucleotide metabolic process	9 out of 1177 genes, 0.8%	218 out of 25542 genes, 0.9%	1	BGIOSGA020715,BGIOSGA019844,BGIOSGA007650,BGIOSGA006004,BGIOSGA005742,BGIOSGA030471,BGIOSGA019234,BGIOSGA000410,BGIOSGA017521
molecular_function	GO:0030599 pectinesterase activity	4 out of 1177 genes, 0.3%	46 out of 25542 genes, 0.2%	1	BGIOSGA012816,BGIOSGA028767,BGIOSGA026890,BGIOSGA004591
molecular_function	GO:0004722 protein serine/threonine phosphatase activity	6 out of 1177 genes, 0.5%	106 out of 25542 genes, 0.4%	1	BGIOSGA015611,BGIOSGA011032,BGIOSGA004140,BGIOSGA029631,BGIOSGA034659,BGIOSGA004789
biological_process	GO:0016570 histone modification	7 out of 1177 genes, 0.6%	94 out of 25542 genes, 0.4%	1	BGIOSGA030230,BGIOSGA030568,BGIOSGA002119,BGIOSGA017970,BGIOSGA006874,BGIOSGA034571,BGIOSGA034344
biological_process	GO:1901072 glucosamine-containing compound catabolic process	2 out of 1177 genes, 0.2%	16 out of 25542 genes, 0.1%	1	BGIOSGA023633,BGIOSGA033387
biological_process	GO:0023057 negative regulation of signaling	2 out of 1177 genes, 0.2%	31 out of 25542 genes, 0.1%	1	BGIOSGA001870,BGIOSGA029699
molecular_function	GO:0016301 kinase activity	91 out of 1177 genes, 7.7%	1688 out of 25542 genes, 6.6%	1	BGIOSGA006874,BGIOSGA001315,BGIOSGA031556,BGIOSGA034510,BGIOSGA006096,BGIOSGA034899,BGIOSGA033581,BGIOSGA028166,BGIOSGA034651,BGIOSGA030536,BGIOSGA002003,BGIOSGA012425,BGIOSGA002717,BGIOSGA030546,BGIOSGA017217,BGIOSGA008015,BGIOSGA021840,BGIOSGA016403,BGIOSGA034298,BGIOSGA009469,BGIOSGA006004,BGIOSGA017574,BGIOSGA025743,BGIOSGA009487,BGIOSGA001652,BGIOSGA025881,BGIOSGA015535,BGIOSGA024058,BGIOSGA…
biological_process	GO:0044248 cellular catabolic process	40 out of 1177 genes, 3.4%	722 out of 25542 genes, 2.8%	1	BGIOSGA019844,BGIOSGA001845,BGIOSGA033360,BGIOSGA011559,BGIOSGA007420,BGIOSGA020722,BGIOSGA009019,BGIOSGA023093,BGIOSGA018017,BGIOSGA021078,BGIOSGA014705,BGIOSGA002665,BGIOSGA017978,BGIOSGA037716,BGIOSGA033278,BGIOSGA005232,BGIOSGA026390,BGIOSGA020119,BGIOSGA019284,BGIOSGA035901,BGIOSGA007854,BGIOSGA004865,BGIOSGA033387,BGIOSGA015002,BGIOSGA020721,BGIOSGA030471,BGIOSGA026890,BGIOSGA021971,BGIOSGA…
biological_process	GO:1902680 positive regulation of RNA biosynthetic process	13 out of 1177 genes, 1.1%	110 out of 25542 genes, 0.4%	1	BGIOSGA011213,BGIOSGA002178,BGIOSGA036463,BGIOSGA021662,BGIOSGA000269,BGIOSGA000840,BGIOSGA005701,BGIOSGA019900,BGIOSGA024713,BGIOSGA007056,BGIOSGA008494,BGIOSGA011317,BGIOSGA009093
molecular_function	GO:0019001 guanyl nucleotide binding	7 out of 1177 genes, 0.6%	237 out of 25542 genes, 0.9%	1	BGIOSGA016471,BGIOSGA017746,BGIOSGA035510,BGIOSGA011667,BGIOSGA004462,BGIOSGA001879,BGIOSGA032037
biological_process	GO:0061458 reproductive system development	15 out of 1177 genes, 1.3%	282 out of 25542 genes, 1.1%	1	BGIOSGA028704,BGIOSGA013573,BGIOSGA019232,BGIOSGA011213,BGIOSGA017836,BGIOSGA020424,BGIOSGA037371,BGIOSGA005701,BGIOSGA035270,BGIOSGA019900,BGIOSGA007056,BGIOSGA002195,BGIOSGA004186,BGIOSGA009093,BGIOSGA012115
biological_process	GO:0048646 anatomical structure formation involved in morphogenesis	10 out of 1177 genes, 0.8%	75 out of 25542 genes, 0.3%	1	BGIOSGA011445,BGIOSGA011213,BGIOSGA003630,BGIOSGA017836,BGIOSGA026682,BGIOSGA037371,BGIOSGA001182,BGIOSGA011938,BGIOSGA019900,BGIOSGA023255
biological_process	GO:0042744 hydrogen peroxide catabolic process	11 out of 1177 genes, 0.9%	153 out of 25542 genes, 0.6%	1	BGIOSGA007854,BGIOSGA005232,BGIOSGA001845,BGIOSGA033360,BGIOSGA011559,BGIOSGA026390,BGIOSGA019138,BGIOSGA020119,BGIOSGA034670,BGIOSGA014191,BGIOSGA021078
cellular_component	GO:0098588 bounding membrane of organelle	12 out of 1177 genes, 1.0%	345 out of 25542 genes, 1.4%	1	BGIOSGA025915,BGIOSGA018019,BGIOSGA025019,BGIOSGA011733,BGIOSGA014484,BGIOSGA011571,BGIOSGA004753,BGIOSGA036631,BGIOSGA022793,BGIOSGA023055,BGIOSGA004591,BGIOSGA032179
biological_process	GO:0009416 response to light stimulus	8 out of 1177 genes, 0.7%	166 out of 25542 genes, 0.6%	1	BGIOSGA013573,BGIOSGA032246,BGIOSGA006218,BGIOSGA017836,BGIOSGA004812,BGIOSGA005701,BGIOSGA014915,BGIOSGA008418
biological_process	GO:0009074 aromatic amino acid family catabolic process	3 out of 1177 genes, 0.3%	15 out of 25542 genes, 0.1%	1	BGIOSGA018017,BGIOSGA014705,BGIOSGA006000
biological_process	GO:0006099 tricarboxylic acid cycle	3 out of 1177 genes, 0.3%	46 out of 25542 genes, 0.2%	1	BGIOSGA016887,BGIOSGA006800,BGIOSGA002537
molecular_function	GO:0016836 hydro-lyase activity	2 out of 1177 genes, 0.2%	93 out of 25542 genes, 0.4%	1	BGIOSGA016359,BGIOSGA016031
biological_process	GO:0000160 phosphorelay signal transduction system	7 out of 1177 genes, 0.6%	91 out of 25542 genes, 0.4%	1	BGIOSGA024374,BGIOSGA023368,BGIOSGA018672,BGIOSGA016167,BGIOSGA029381,BGIOSGA005312,BGIOSGA000304
biological_process	GO:0032101 regulation of response to external stimulus	2 out of 1177 genes, 0.2%	33 out of 25542 genes, 0.1%	1	BGIOSGA001182,BGIOSGA005528
biological_process	GO:0010033 response to organic substance	32 out of 1177 genes, 2.7%	492 out of 25542 genes, 1.9%	1	BGIOSGA016167,BGIOSGA001182,BGIOSGA004096,BGIOSGA029699,BGIOSGA013573,BGIOSGA017978,BGIOSGA015611,BGIOSGA019301,BGIOSGA008704,BGIOSGA005417,BGIOSGA016963,BGIOSGA009456,BGIOSGA016767,BGIOSGA037837,BGIOSGA026215,BGIOSGA000303,BGIOSGA017262,BGIOSGA019656,BGIOSGA004865,BGIOSGA005312,BGIOSGA002271,BGIOSGA024710,BGIOSGA005701,BGIOSGA011032,BGIOSGA022468,BGIOSGA031963,BGIOSGA016475,BGIOSGA017836,BGIOSGA…
biological_process	GO:0006163 purine nucleotide metabolic process	8 out of 1177 genes, 0.7%	214 out of 25542 genes, 0.8%	1	BGIOSGA020715,BGIOSGA019844,BGIOSGA007650,BGIOSGA006004,BGIOSGA005742,BGIOSGA030471,BGIOSGA019234,BGIOSGA000410
biological_process	GO:0051274 beta-glucan biosynthetic process	2 out of 1177 genes, 0.2%	56 out of 25542 genes, 0.2%	1	BGIOSGA036024,BGIOSGA036025
molecular_function	GO:0050661 NADP binding	4 out of 1177 genes, 0.3%	87 out of 25542 genes, 0.3%	1	BGIOSGA029325,BGIOSGA003247,BGIOSGA005742,BGIOSGA004401
biological_process	GO:0006835 dicarboxylic acid transport	2 out of 1177 genes, 0.2%	13 out of 25542 genes, 0.1%	1	BGIOSGA021480,BGIOSGA005856
molecular_function	GO:0032555 purine ribonucleotide binding	168 out of 1177 genes, 14.3%	3366 out of 25542 genes, 13.2%	1	BGIOSGA026553,BGIOSGA017746,BGIOSGA024975,BGIOSGA001254,BGIOSGA031556,BGIOSGA006983,BGIOSGA033962,BGIOSGA033581,BGIOSGA028166,BGIOSGA009252,BGIOSGA002003,BGIOSGA025814,BGIOSGA012425,BGIOSGA030546,BGIOSGA035738,BGIOSGA021840,BGIOSGA016403,BGIOSGA034298,BGIOSGA002426,BGIOSGA037007,BGIOSGA013123,BGIOSGA009487,BGIOSGA001879,BGIOSGA036573,BGIOSGA025881,BGIOSGA024058,BGIOSGA020872,BGIOSGA011667,BGIOSGA…
biological_process	GO:0006644 phospholipid metabolic process	4 out of 1177 genes, 0.3%	147 out of 25542 genes, 0.6%	1	BGIOSGA013714,BGIOSGA012266,BGIOSGA034510,BGIOSGA024097
biological_process	GO:0043412 macromolecule modification	121 out of 1177 genes, 10.3%	2466 out of 25542 genes, 9.7%	1	BGIOSGA004140,BGIOSGA006874,BGIOSGA001315,BGIOSGA031556,BGIOSGA006335,BGIOSGA006096,BGIOSGA020722,BGIOSGA034899,BGIOSGA033581,BGIOSGA028166,BGIOSGA034651,BGIOSGA030536,BGIOSGA002003,BGIOSGA034344,BGIOSGA012425,BGIOSGA002717,BGIOSGA030546,BGIOSGA017217,BGIOSGA015611,BGIOSGA008015,BGIOSGA021840,BGIOSGA016403,BGIOSGA034298,BGIOSGA009469,BGIOSGA034571,BGIOSGA035899,BGIOSGA017574,BGIOSGA025743,BGIOSGA…
biological_process	GO:0006955 immune response	2 out of 1177 genes, 0.2%	66 out of 25542 genes, 0.3%	1	BGIOSGA013573,BGIOSGA018766
molecular_function	GO:0008514 organic anion transmembrane transporter activity	2 out of 1177 genes, 0.2%	57 out of 25542 genes, 0.2%	1	BGIOSGA023055,BGIOSGA005787
cellular_component	GO:0044428 nuclear part	18 out of 1177 genes, 1.5%	417 out of 25542 genes, 1.6%	1	BGIOSGA036008,BGIOSGA031964,BGIOSGA024248,BGIOSGA019232,BGIOSGA018857,BGIOSGA011733,BGIOSGA014484,BGIOSGA005432,BGIOSGA031963,BGIOSGA023868,BGIOSGA025915,BGIOSGA003718,BGIOSGA012113,BGIOSGA004753,BGIOSGA008973,BGIOSGA020045,BGIOSGA035270,BGIOSGA019329
biological_process	GO:0019318 hexose metabolic process	4 out of 1177 genes, 0.3%	94 out of 25542 genes, 0.4%	1	BGIOSGA029401,BGIOSGA029591,BGIOSGA020486,BGIOSGA008482
cellular_component	GO:0016020 membrane	324 out of 1177 genes, 27.5%	7313 out of 25542 genes, 28.6%	1	BGIOSGA009285,BGIOSGA028134,BGIOSGA006983,BGIOSGA032186,BGIOSGA016805,BGIOSGA013433,BGIOSGA009127,BGIOSGA005130,BGIOSGA016031,BGIOSGA020335,BGIOSGA012425,BGIOSGA021840,BGIOSGA000357,BGIOSGA024257,BGIOSGA016963,BGIOSGA009563,BGIOSGA005787,BGIOSGA022089,BGIOSGA004812,BGIOSGA026092,BGIOSGA017347,BGIOSGA009487,BGIOSGA025881,BGIOSGA011443,BGIOSGA036096,BGIOSGA014509,BGIOSGA014998,BGIOSGA015755,BGIOSGA…
biological_process	GO:0098661 inorganic anion transmembrane transport	2 out of 1177 genes, 0.2%	36 out of 25542 genes, 0.1%	1	BGIOSGA036265,BGIOSGA031561
biological_process	GO:0001505 regulation of neurotransmitter levels	2 out of 1177 genes, 0.2%	27 out of 25542 genes, 0.1%	1	BGIOSGA036259,BGIOSGA033278
biological_process	GO:0046031 ADP metabolic process	3 out of 1177 genes, 0.3%	78 out of 25542 genes, 0.3%	1	BGIOSGA020715,BGIOSGA030471,BGIOSGA019844
molecular_function	GO:0003774 motor activity	9 out of 1177 genes, 0.8%	82 out of 25542 genes, 0.3%	1	BGIOSGA006836,BGIOSGA024975,BGIOSGA003630,BGIOSGA001254,BGIOSGA037544,BGIOSGA015238,BGIOSGA037858,BGIOSGA009252,BGIOSGA001953
molecular_function	GO:0045735 nutrient reservoir activity	2 out of 1177 genes, 0.2%	70 out of 25542 genes, 0.3%	1	BGIOSGA010103,BGIOSGA013715
biological_process	GO:0009699 phenylpropanoid biosynthetic process	3 out of 1177 genes, 0.3%	19 out of 25542 genes, 0.1%	1	BGIOSGA018017,BGIOSGA014705,BGIOSGA006000
biological_process	GO:1902410 mitotic cytokinetic process	2 out of 1177 genes, 0.2%	17 out of 25542 genes, 0.1%	1	BGIOSGA003630,BGIOSGA036025
biological_process	GO:0071383 cellular response to steroid hormone stimulus	3 out of 1177 genes, 0.3%	22 out of 25542 genes, 0.1%	1	BGIOSGA017836,BGIOSGA011317,BGIOSGA002271
biological_process	GO:0051253 negative regulation of RNA metabolic process	6 out of 1177 genes, 0.5%	78 out of 25542 genes, 0.3%	1	BGIOSGA011414,BGIOSGA010783,BGIOSGA030568,BGIOSGA011277,BGIOSGA015004,BGIOSGA003882
molecular_function	GO:0015297 antiporter activity	11 out of 1177 genes, 0.9%	107 out of 25542 genes, 0.4%	1	BGIOSGA017444,BGIOSGA036709,BGIOSGA008799,BGIOSGA036864,BGIOSGA024257,BGIOSGA027049,BGIOSGA036706,BGIOSGA022793,BGIOSGA028861,BGIOSGA011208,BGIOSGA016947
biological_process	GO:0010015 root morphogenesis	5 out of 1177 genes, 0.4%	43 out of 25542 genes, 0.2%	1	BGIOSGA000303,BGIOSGA011445,BGIOSGA035270,BGIOSGA028023,BGIOSGA000304
biological_process	GO:0009611 response to wounding	3 out of 1177 genes, 0.3%	40 out of 25542 genes, 0.2%	1	BGIOSGA017325,BGIOSGA036043,BGIOSGA013525
molecular_function	GO:0032553 ribonucleotide binding	169 out of 1177 genes, 14.4%	3412 out of 25542 genes, 13.4%	1	BGIOSGA026553,BGIOSGA017746,BGIOSGA024975,BGIOSGA001254,BGIOSGA031556,BGIOSGA006983,BGIOSGA033962,BGIOSGA033581,BGIOSGA028166,BGIOSGA009252,BGIOSGA002003,BGIOSGA025814,BGIOSGA012425,BGIOSGA030546,BGIOSGA035738,BGIOSGA021840,BGIOSGA016403,BGIOSGA034298,BGIOSGA002426,BGIOSGA037007,BGIOSGA013123,BGIOSGA009487,BGIOSGA001879,BGIOSGA036573,BGIOSGA025881,BGIOSGA024058,BGIOSGA020872,BGIOSGA011667,BGIOSGA…
biological_process	GO:0051173 positive regulation of nitrogen compound metabolic process	17 out of 1177 genes, 1.4%	163 out of 25542 genes, 0.6%	1	BGIOSGA030483,BGIOSGA024248,BGIOSGA012103,BGIOSGA021662,BGIOSGA000269,BGIOSGA005701,BGIOSGA007056,BGIOSGA008494,BGIOSGA009093,BGIOSGA011213,BGIOSGA002178,BGIOSGA036463,BGIOSGA030333,BGIOSGA000840,BGIOSGA019900,BGIOSGA024713,BGIOSGA011317
molecular_function	GO:0046906 tetrapyrrole binding	35 out of 1177 genes, 3.0%	684 out of 25542 genes, 2.7%	1	BGIOSGA024456,BGIOSGA001845,BGIOSGA035267,BGIOSGA033360,BGIOSGA011559,BGIOSGA026840,BGIOSGA021078,BGIOSGA030097,BGIOSGA032034,BGIOSGA029361,BGIOSGA005232,BGIOSGA026390,BGIOSGA004812,BGIOSGA020119,BGIOSGA005932,BGIOSGA033310,BGIOSGA015808,BGIOSGA007854,BGIOSGA001170,BGIOSGA028965,BGIOSGA005555,BGIOSGA026087,BGIOSGA001585,BGIOSGA003054,BGIOSGA013063,BGIOSGA002945,BGIOSGA020807,BGIOSGA032584,BGIOSGA…
cellular_component	GO:0099023 tethering complex	2 out of 1177 genes, 0.2%	88 out of 25542 genes, 0.3%	1	BGIOSGA005006,BGIOSGA022431
biological_process	GO:0034470 ncRNA processing	5 out of 1177 genes, 0.4%	184 out of 25542 genes, 0.7%	1	BGIOSGA004508,BGIOSGA013796,BGIOSGA009456,BGIOSGA000016,BGIOSGA018401
molecular_function	GO:0015291 secondary active transmembrane transporter activity	15 out of 1177 genes, 1.3%	165 out of 25542 genes, 0.6%	1	BGIOSGA017444,BGIOSGA036709,BGIOSGA011440,BGIOSGA008799,BGIOSGA006190,BGIOSGA036864,BGIOSGA024257,BGIOSGA027049,BGIOSGA005787,BGIOSGA036706,BGIOSGA022793,BGIOSGA011495,BGIOSGA028861,BGIOSGA011208,BGIOSGA016947
biological_process	GO:0006733 oxidoreduction coenzyme metabolic process	3 out of 1177 genes, 0.3%	137 out of 25542 genes, 0.5%	1	BGIOSGA020715,BGIOSGA030471,BGIOSGA019844
molecular_function	GO:0001882 nucleoside binding	9 out of 1177 genes, 0.8%	246 out of 25542 genes, 1.0%	1	BGIOSGA000426,BGIOSGA017746,BGIOSGA035510,BGIOSGA032037,BGIOSGA016471,BGIOSGA001879,BGIOSGA004462,BGIOSGA011667,BGIOSGA027577
molecular_function	GO:0016741 transferase activity, transferring one-carbon groups	14 out of 1177 genes, 1.2%	355 out of 25542 genes, 1.4%	1	BGIOSGA030230,BGIOSGA001506,BGIOSGA022441,BGIOSGA022003,BGIOSGA002119,BGIOSGA018973,BGIOSGA034571,BGIOSGA032619,BGIOSGA032369,BGIOSGA000016,BGIOSGA025270,BGIOSGA009324,BGIOSGA036259,BGIOSGA002092
biological_process	GO:0016052 carbohydrate catabolic process	12 out of 1177 genes, 1.0%	174 out of 25542 genes, 0.7%	1	BGIOSGA020715,BGIOSGA012816,BGIOSGA017978,BGIOSGA004865,BGIOSGA019844,BGIOSGA007420,BGIOSGA009019,BGIOSGA028767,BGIOSGA030471,BGIOSGA026890,BGIOSGA023093,BGIOSGA004591
molecular_function	GO:0016627 oxidoreductase activity, acting on the CH-CH group of donors	3 out of 1177 genes, 0.3%	81 out of 25542 genes, 0.3%	1	BGIOSGA019284,BGIOSGA011727,BGIOSGA015757
biological_process	GO:2000241 regulation of reproductive process	4 out of 1177 genes, 0.3%	81 out of 25542 genes, 0.3%	1	BGIOSGA012417,BGIOSGA000180,BGIOSGA017836,BGIOSGA019157
molecular_function	GO:0016853 isomerase activity	8 out of 1177 genes, 0.7%	316 out of 25542 genes, 1.2%	1	BGIOSGA016536,BGIOSGA029401,BGIOSGA036242,BGIOSGA030266,BGIOSGA020486,BGIOSGA008482,BGIOSGA029821,BGIOSGA009064
biological_process	GO:0043094 cellular metabolic compound salvage	5 out of 1177 genes, 0.4%	47 out of 25542 genes, 0.2%	1	BGIOSGA008617,BGIOSGA031909,BGIOSGA001652,BGIOSGA006004,BGIOSGA004212
biological_process	GO:1902679 negative regulation of RNA biosynthetic process	6 out of 1177 genes, 0.5%	75 out of 25542 genes, 0.3%	1	BGIOSGA011414,BGIOSGA010783,BGIOSGA030568,BGIOSGA011277,BGIOSGA015004,BGIOSGA003882
biological_process	GO:0048528 post-embryonic root development	2 out of 1177 genes, 0.2%	20 out of 25542 genes, 0.1%	1	BGIOSGA011445,BGIOSGA031963
biological_process	GO:0043549 regulation of kinase activity	3 out of 1177 genes, 0.3%	34 out of 25542 genes, 0.1%	1	BGIOSGA030483,BGIOSGA024248,BGIOSGA012103
cellular_component	GO:0005615 extracellular space	4 out of 1177 genes, 0.3%	43 out of 25542 genes, 0.2%	1	BGIOSGA013715,BGIOSGA023985,BGIOSGA016782,BGIOSGA035043
biological_process	GO:0005986 sucrose biosynthetic process	2 out of 1177 genes, 0.2%	5 out of 25542 genes, 0.0%	1	BGIOSGA017978,BGIOSGA004865
biological_process	GO:0043648 dicarboxylic acid metabolic process	4 out of 1177 genes, 0.3%	72 out of 25542 genes, 0.3%	1	BGIOSGA016887,BGIOSGA011727,BGIOSGA026849,BGIOSGA006800
biological_process	GO:0040008 regulation of growth	5 out of 1177 genes, 0.4%	64 out of 25542 genes, 0.3%	1	BGIOSGA000303,BGIOSGA035270,BGIOSGA016475,BGIOSGA000304,BGIOSGA019157
biological_process	GO:0046434 organophosphate catabolic process	5 out of 1177 genes, 0.4%	99 out of 25542 genes, 0.4%	1	BGIOSGA020715,BGIOSGA030471,BGIOSGA006476,BGIOSGA019844,BGIOSGA016755
molecular_function	GO:0015399 primary active transmembrane transporter activity	9 out of 1177 genes, 0.8%	166 out of 25542 genes, 0.6%	1	BGIOSGA004259,BGIOSGA006983,BGIOSGA003697,BGIOSGA007650,BGIOSGA020960,BGIOSGA013123,BGIOSGA005802,BGIOSGA016903,BGIOSGA019320
biological_process	GO:1990169 stress response to copper ion	2 out of 1177 genes, 0.2%	2 out of 25542 genes, 0.0%	1	BGIOSGA013573,BGIOSGA016903
biological_process	GO:0009142 nucleoside triphosphate biosynthetic process	4 out of 1177 genes, 0.3%	127 out of 25542 genes, 0.5%	1	BGIOSGA020715,BGIOSGA030471,BGIOSGA019844,BGIOSGA017521
biological_process	GO:0006112 energy reserve metabolic process	2 out of 1177 genes, 0.2%	18 out of 25542 genes, 0.1%	1	BGIOSGA017490,BGIOSGA009855
biological_process	GO:0048638 regulation of developmental growth	5 out of 1177 genes, 0.4%	45 out of 25542 genes, 0.2%	1	BGIOSGA000303,BGIOSGA035270,BGIOSGA016475,BGIOSGA000304,BGIOSGA019157
molecular_function	GO:0004857 enzyme inhibitor activity	12 out of 1177 genes, 1.0%	149 out of 25542 genes, 0.6%	1	BGIOSGA012816,BGIOSGA002480,BGIOSGA002693,BGIOSGA002482,BGIOSGA003164,BGIOSGA015730,BGIOSGA002456,BGIOSGA028767,BGIOSGA036043,BGIOSGA026890,BGIOSGA004591,BGIOSGA006927
biological_process	GO:0008037 cell recognition	9 out of 1177 genes, 0.8%	111 out of 25542 genes, 0.4%	1	BGIOSGA021840,BGIOSGA016403,BGIOSGA023132,BGIOSGA020130,BGIOSGA009487,BGIOSGA034326,BGIOSGA001048,BGIOSGA016398,BGIOSGA024700
biological_process	GO:0051707 response to other organism	10 out of 1177 genes, 0.8%	182 out of 25542 genes, 0.7%	1	BGIOSGA013573,BGIOSGA018766,BGIOSGA016747,BGIOSGA013525,BGIOSGA024058,BGIOSGA033688,BGIOSGA015029,BGIOSGA016364,BGIOSGA001182,BGIOSGA004591
biological_process	GO:0098656 anion transmembrane transport	5 out of 1177 genes, 0.4%	97 out of 25542 genes, 0.4%	1	BGIOSGA036265,BGIOSGA023055,BGIOSGA031561,BGIOSGA016963,BGIOSGA005787
biological_process	GO:0006468 protein phosphorylation	83 out of 1177 genes, 7.1%	1501 out of 25542 genes, 5.9%	1	BGIOSGA006874,BGIOSGA001315,BGIOSGA031556,BGIOSGA006096,BGIOSGA034899,BGIOSGA033581,BGIOSGA028166,BGIOSGA034651,BGIOSGA030536,BGIOSGA002003,BGIOSGA012425,BGIOSGA002717,BGIOSGA030546,BGIOSGA017217,BGIOSGA008015,BGIOSGA021840,BGIOSGA016403,BGIOSGA034298,BGIOSGA009469,BGIOSGA017574,BGIOSGA025743,BGIOSGA009487,BGIOSGA025881,BGIOSGA015535,BGIOSGA024058,BGIOSGA024865,BGIOSGA002694,BGIOSGA037437,BGIOSGA…
biological_process	GO:0055080 cation homeostasis	3 out of 1177 genes, 0.3%	48 out of 25542 genes, 0.2%	1	BGIOSGA022793,BGIOSGA025019,BGIOSGA014915
biological_process	GO:0034968 histone lysine methylation	3 out of 1177 genes, 0.3%	38 out of 25542 genes, 0.1%	1	BGIOSGA030230,BGIOSGA002119,BGIOSGA034571
biological_process	GO:0009737 response to abscisic acid	12 out of 1177 genes, 1.0%	112 out of 25542 genes, 0.4%	1	BGIOSGA026215,BGIOSGA017978,BGIOSGA015611,BGIOSGA019656,BGIOSGA004865,BGIOSGA028819,BGIOSGA016963,BGIOSGA009456,BGIOSGA005701,BGIOSGA011032,BGIOSGA001182,BGIOSGA029699
biological_process	GO:0006886 intracellular protein transport	4 out of 1177 genes, 0.3%	224 out of 25542 genes, 0.9%	1	BGIOSGA017746,BGIOSGA014336,BGIOSGA010932,BGIOSGA024541
biological_process	GO:0009311 oligosaccharide metabolic process	5 out of 1177 genes, 0.4%	64 out of 25542 genes, 0.3%	1	BGIOSGA017978,BGIOSGA012770,BGIOSGA006190,BGIOSGA004865,BGIOSGA010770
cellular_component	GO:0009536 plastid	36 out of 1177 genes, 3.1%	952 out of 25542 genes, 3.7%	1	BGIOSGA029383,BGIOSGA009697,BGIOSGA000944,BGIOSGA024248,BGIOSGA022241,BGIOSGA013027,BGIOSGA014484,BGIOSGA002584,BGIOSGA030064,BGIOSGA013787,BGIOSGA028984,BGIOSGA012917,BGIOSGA012921,BGIOSGA004212,BGIOSGA017331,BGIOSGA017217,BGIOSGA009456,BGIOSGA021342,BGIOSGA037302,BGIOSGA034490,BGIOSGA011733,BGIOSGA017490,BGIOSGA022117,BGIOSGA008078,BGIOSGA009064,BGIOSGA009855,BGIOSGA025915,BGIOSGA020157,BGIOSGA…
biological_process	GO:0070085 glycosylation	3 out of 1177 genes, 0.3%	146 out of 25542 genes, 0.6%	1	BGIOSGA018019,BGIOSGA036025,BGIOSGA014998
molecular_function	GO:0015035 protein disulfide oxidoreductase activity	4 out of 1177 genes, 0.3%	83 out of 25542 genes, 0.3%	1	BGIOSGA016674,BGIOSGA035642,BGIOSGA017325,BGIOSGA025157
biological_process	GO:0048653 anther development	2 out of 1177 genes, 0.2%	21 out of 25542 genes, 0.1%	1	BGIOSGA037371,BGIOSGA017836
molecular_function	GO:0004180 carboxypeptidase activity	6 out of 1177 genes, 0.5%	66 out of 25542 genes, 0.3%	1	BGIOSGA009199,BGIOSGA010598,BGIOSGA008678,BGIOSGA029197,BGIOSGA034071,BGIOSGA034080
biological_process	GO:0048232 male gamete generation	2 out of 1177 genes, 0.2%	22 out of 25542 genes, 0.1%	1	BGIOSGA012417,BGIOSGA007619
biological_process	GO:0042440 pigment metabolic process	3 out of 1177 genes, 0.3%	67 out of 25542 genes, 0.3%	1	BGIOSGA008617,BGIOSGA022003,BGIOSGA000410
biological_process	GO:0010629 negative regulation of gene expression	9 out of 1177 genes, 0.8%	206 out of 25542 genes, 0.8%	1	BGIOSGA024696,BGIOSGA011277,BGIOSGA002194,BGIOSGA015004,BGIOSGA003882,BGIOSGA011414,BGIOSGA010783,BGIOSGA030568,BGIOSGA004292
biological_process	GO:0019941 modification-dependent protein catabolic process	5 out of 1177 genes, 0.4%	162 out of 25542 genes, 0.6%	1	BGIOSGA002665,BGIOSGA020722,BGIOSGA035901,BGIOSGA037716,BGIOSGA026170
molecular_function	GO:0017136 NAD-dependent histone deacetylase activity	3 out of 1177 genes, 0.3%	13 out of 25542 genes, 0.1%	1	BGIOSGA017970,BGIOSGA006874,BGIOSGA034344
cellular_component	GO:0044435 plastid part	18 out of 1177 genes, 1.5%	518 out of 25542 genes, 2.0%	1	BGIOSGA009697,BGIOSGA000944,BGIOSGA037302,BGIOSGA024248,BGIOSGA013027,BGIOSGA022117,BGIOSGA013787,BGIOSGA028984,BGIOSGA012917,BGIOSGA009064,BGIOSGA012921,BGIOSGA004212,BGIOSGA017217,BGIOSGA030423,BGIOSGA015984,BGIOSGA009456,BGIOSGA010193,BGIOSGA038191
molecular_function	GO:0004407 histone deacetylase activity	3 out of 1177 genes, 0.3%	13 out of 25542 genes, 0.1%	1	BGIOSGA017970,BGIOSGA006874,BGIOSGA034344
molecular_function	GO:0016840 carbon-nitrogen lyase activity	6 out of 1177 genes, 0.5%	47 out of 25542 genes, 0.2%	1	BGIOSGA015002,BGIOSGA018017,BGIOSGA013969,BGIOSGA026125,BGIOSGA014705,BGIOSGA006000
biological_process	GO:1901565 organonitrogen compound catabolic process	14 out of 1177 genes, 1.2%	308 out of 25542 genes, 1.2%	1	BGIOSGA002665,BGIOSGA035901,BGIOSGA037716,BGIOSGA033278,BGIOSGA026170,BGIOSGA033387,BGIOSGA015002,BGIOSGA020722,BGIOSGA020721,BGIOSGA023633,BGIOSGA018017,BGIOSGA021971,BGIOSGA006000,BGIOSGA014705
biological_process	GO:0009152 purine ribonucleotide biosynthetic process	5 out of 1177 genes, 0.4%	157 out of 25542 genes, 0.6%	1	BGIOSGA020715,BGIOSGA030471,BGIOSGA019844,BGIOSGA006004,BGIOSGA000410
molecular_function	GO:0046872 metal ion binding	132 out of 1177 genes, 11.2%	3069 out of 25542 genes, 12.0%	1	BGIOSGA024456,BGIOSGA018712,BGIOSGA004140,BGIOSGA020995,BGIOSGA004741,BGIOSGA033360,BGIOSGA024439,BGIOSGA020381,BGIOSGA034344,BGIOSGA030097,BGIOSGA031909,BGIOSGA034366,BGIOSGA022657,BGIOSGA033310,BGIOSGA000426,BGIOSGA020004,BGIOSGA007010,BGIOSGA033607,BGIOSGA034810,BGIOSGA011014,BGIOSGA001585,BGIOSGA015755,BGIOSGA001877,BGIOSGA029476,BGIOSGA028481,BGIOSGA011032,BGIOSGA007796,BGIOSGA012812,BGIOSGA…
biological_process	GO:0022402 cell cycle process	8 out of 1177 genes, 0.7%	126 out of 25542 genes, 0.5%	1	BGIOSGA004223,BGIOSGA024248,BGIOSGA003630,BGIOSGA007619,BGIOSGA037371,BGIOSGA011053,BGIOSGA033075,BGIOSGA036025
biological_process	GO:0043604 amide biosynthetic process	18 out of 1177 genes, 1.5%	631 out of 25542 genes, 2.5%	1	BGIOSGA004839,BGIOSGA012058,BGIOSGA011598,BGIOSGA017643,BGIOSGA009123,BGIOSGA036259,BGIOSGA008264,BGIOSGA036082,BGIOSGA012910,BGIOSGA020083,BGIOSGA019532,BGIOSGA001808,BGIOSGA006310,BGIOSGA002929,BGIOSGA017106,BGIOSGA009276,BGIOSGA002092,BGIOSGA036003
biological_process	GO:0030245 cellulose catabolic process	2 out of 1177 genes, 0.2%	20 out of 25542 genes, 0.1%	1	BGIOSGA007420,BGIOSGA009019
biological_process	GO:0043101 purine-containing compound salvage	2 out of 1177 genes, 0.2%	9 out of 25542 genes, 0.0%	1	BGIOSGA008617,BGIOSGA006004
biological_process	GO:0034660 ncRNA metabolic process	5 out of 1177 genes, 0.4%	292 out of 25542 genes, 1.1%	1	BGIOSGA004508,BGIOSGA013796,BGIOSGA009456,BGIOSGA000016,BGIOSGA018401
molecular_function	GO:0022857 transmembrane transporter activity	63 out of 1177 genes, 5.4%	1062 out of 25542 genes, 4.2%	1	BGIOSGA017444,BGIOSGA030807,BGIOSGA025019,BGIOSGA006190,BGIOSGA040600,BGIOSGA036864,BGIOSGA006983,BGIOSGA032186,BGIOSGA020960,BGIOSGA000010,BGIOSGA022793,BGIOSGA024972,BGIOSGA023055,BGIOSGA000019,BGIOSGA005802,BGIOSGA030867,BGIOSGA036709,BGIOSGA017359,BGIOSGA001800,BGIOSGA004891,BGIOSGA024257,BGIOSGA016963,BGIOSGA005787,BGIOSGA017410,BGIOSGA002461,BGIOSGA011495,BGIOSGA005106,BGIOSGA015029,BGIOSGA…
cellular_component	GO:0044421 extracellular region part	4 out of 1177 genes, 0.3%	50 out of 25542 genes, 0.2%	1	BGIOSGA013715,BGIOSGA023985,BGIOSGA016782,BGIOSGA035043
biological_process	GO:0009116 nucleoside metabolic process	5 out of 1177 genes, 0.4%	71 out of 25542 genes, 0.3%	1	BGIOSGA008617,BGIOSGA019234,BGIOSGA006004,BGIOSGA017521,BGIOSGA000410
biological_process	GO:0006096 glycolytic process	3 out of 1177 genes, 0.3%	78 out of 25542 genes, 0.3%	1	BGIOSGA020715,BGIOSGA030471,BGIOSGA019844
molecular_function	GO:0061134 peptidase regulator activity	5 out of 1177 genes, 0.4%	62 out of 25542 genes, 0.2%	1	BGIOSGA002480,BGIOSGA002456,BGIOSGA036043,BGIOSGA002693,BGIOSGA002482
biological_process	GO:0042398 cellular modified amino acid biosynthetic process	2 out of 1177 genes, 0.2%	34 out of 25542 genes, 0.1%	1	BGIOSGA036259,BGIOSGA002092
biological_process	GO:0009163 nucleoside biosynthetic process	2 out of 1177 genes, 0.2%	29 out of 25542 genes, 0.1%	1	BGIOSGA006004,BGIOSGA017521
molecular_function	GO:0042802 identical protein binding	5 out of 1177 genes, 0.4%	82 out of 25542 genes, 0.3%	1	BGIOSGA034034,BGIOSGA011445,BGIOSGA038191,BGIOSGA017836,BGIOSGA008418
biological_process	GO:0006334 nucleosome assembly	6 out of 1177 genes, 0.5%	28 out of 25542 genes, 0.1%	1	BGIOSGA025915,BGIOSGA013734,BGIOSGA029793,BGIOSGA011733,BGIOSGA014484,BGIOSGA004753
biological_process	GO:0030258 lipid modification	4 out of 1177 genes, 0.3%	73 out of 25542 genes, 0.3%	1	BGIOSGA019284,BGIOSGA013714,BGIOSGA034510,BGIOSGA024097
molecular_function	GO:0005488 binding	661 out of 1177 genes, 56.2%	13834 out of 25542 genes, 54.2%	1	BGIOSGA026553,BGIOSGA009285,BGIOSGA031556,BGIOSGA006983,BGIOSGA037799,BGIOSGA004061,BGIOSGA012645,BGIOSGA033962,BGIOSGA028166,BGIOSGA030924,BGIOSGA009127,BGIOSGA003122,BGIOSGA030097,BGIOSGA030546,BGIOSGA035738,BGIOSGA029690,BGIOSGA021840,BGIOSGA034366,BGIOSGA014527,BGIOSGA016782,BGIOSGA008482,BGIOSGA001626,BGIOSGA013734,BGIOSGA004812,BGIOSGA006454,BGIOSGA025881,BGIOSGA031964,BGIOSGA018242,BGIOSGA…
molecular_function	GO:0016831 carboxy-lyase activity	2 out of 1177 genes, 0.2%	91 out of 25542 genes, 0.4%	1	BGIOSGA026849,BGIOSGA002537
biological_process	GO:0048545 response to steroid hormone	3 out of 1177 genes, 0.3%	22 out of 25542 genes, 0.1%	1	BGIOSGA017836,BGIOSGA011317,BGIOSGA002271
biological_process	GO:0009719 response to endogenous stimulus	31 out of 1177 genes, 2.6%	421 out of 25542 genes, 1.6%	1	BGIOSGA026215,BGIOSGA000303,BGIOSGA017262,BGIOSGA019656,BGIOSGA004865,BGIOSGA005312,BGIOSGA002271,BGIOSGA024710,BGIOSGA016167,BGIOSGA011032,BGIOSGA005701,BGIOSGA001182,BGIOSGA004096,BGIOSGA022468,BGIOSGA029699,BGIOSGA016475,BGIOSGA013573,BGIOSGA017978,BGIOSGA015611,BGIOSGA019301,BGIOSGA008704,BGIOSGA028819,BGIOSGA017836,BGIOSGA005417,BGIOSGA016963,BGIOSGA009456,BGIOSGA016767,BGIOSGA018445,BGIOSGA…
biological_process	GO:0051347 positive regulation of transferase activity	3 out of 1177 genes, 0.3%	17 out of 25542 genes, 0.1%	1	BGIOSGA030483,BGIOSGA024248,BGIOSGA012103
biological_process	GO:0043170 macromolecule metabolic process	311 out of 1177 genes, 26.4%	6010 out of 25542 genes, 23.5%	1	BGIOSGA009285,BGIOSGA031556,BGIOSGA037799,BGIOSGA012017,BGIOSGA028166,BGIOSGA024439,BGIOSGA008264,BGIOSGA012425,BGIOSGA030546,BGIOSGA001157,BGIOSGA021840,BGIOSGA008678,BGIOSGA005090,BGIOSGA035899,BGIOSGA012175,BGIOSGA022089,BGIOSGA002929,BGIOSGA009487,BGIOSGA006454,BGIOSGA025881,BGIOSGA031964,BGIOSGA018242,BGIOSGA007162,BGIOSGA007010,BGIOSGA001388,BGIOSGA005312,BGIOSGA005835,BGIOSGA001877,BGIOSGA…
biological_process	GO:0006476 protein deacetylation	3 out of 1177 genes, 0.3%	19 out of 25542 genes, 0.1%	1	BGIOSGA017970,BGIOSGA006874,BGIOSGA034344
biological_process	GO:0006790 sulfur compound metabolic process	5 out of 1177 genes, 0.4%	168 out of 25542 genes, 0.7%	1	BGIOSGA031909,BGIOSGA015002,BGIOSGA009834,BGIOSGA001652,BGIOSGA020381
molecular_function	GO:0016769 transferase activity, transferring nitrogenous groups	2 out of 1177 genes, 0.2%	58 out of 25542 genes, 0.2%	1	BGIOSGA021287,BGIOSGA017115
biological_process	GO:0009072 aromatic amino acid family metabolic process	3 out of 1177 genes, 0.3%	81 out of 25542 genes, 0.3%	1	BGIOSGA018017,BGIOSGA014705,BGIOSGA006000
biological_process	GO:0009179 purine ribonucleoside diphosphate metabolic process	3 out of 1177 genes, 0.3%	79 out of 25542 genes, 0.3%	1	BGIOSGA020715,BGIOSGA030471,BGIOSGA019844
biological_process	GO:0090701 specification of plant organ identity	2 out of 1177 genes, 0.2%	8 out of 25542 genes, 0.0%	1	BGIOSGA011213,BGIOSGA019900
biological_process	GO:0019953 sexual reproduction	4 out of 1177 genes, 0.3%	59 out of 25542 genes, 0.2%	1	BGIOSGA031429,BGIOSGA037371,BGIOSGA012417,BGIOSGA007619
biological_process	GO:0042254 ribosome biogenesis	3 out of 1177 genes, 0.3%	112 out of 25542 genes, 0.4%	1	BGIOSGA004508,BGIOSGA009456,BGIOSGA000016
biological_process	GO:1901617 organic hydroxy compound biosynthetic process	3 out of 1177 genes, 0.3%	66 out of 25542 genes, 0.3%	1	BGIOSGA017331,BGIOSGA014915,BGIOSGA018401
molecular_function	GO:0005516 calmodulin binding	2 out of 1177 genes, 0.2%	60 out of 25542 genes, 0.2%	1	BGIOSGA004952,BGIOSGA012095
biological_process	GO:0046395 carboxylic acid catabolic process	5 out of 1177 genes, 0.4%	74 out of 25542 genes, 0.3%	1	BGIOSGA019284,BGIOSGA018017,BGIOSGA033278,BGIOSGA014705,BGIOSGA006000
biological_process	GO:0071482 cellular response to light stimulus	2 out of 1177 genes, 0.2%	29 out of 25542 genes, 0.1%	1	BGIOSGA004812,BGIOSGA005701
biological_process	GO:0090407 organophosphate biosynthetic process	10 out of 1177 genes, 0.8%	344 out of 25542 genes, 1.3%	1	BGIOSGA021510,BGIOSGA020715,BGIOSGA019844,BGIOSGA006004,BGIOSGA030471,BGIOSGA036259,BGIOSGA022222,BGIOSGA000410,BGIOSGA017521,BGIOSGA018401
molecular_function	GO:0015405 P-P-bond-hydrolysis-driven transmembrane transporter activity	9 out of 1177 genes, 0.8%	166 out of 25542 genes, 0.6%	1	BGIOSGA004259,BGIOSGA006983,BGIOSGA003697,BGIOSGA007650,BGIOSGA020960,BGIOSGA013123,BGIOSGA005802,BGIOSGA016903,BGIOSGA019320
biological_process	GO:0051336 regulation of hydrolase activity	6 out of 1177 genes, 0.5%	124 out of 25542 genes, 0.5%	1	BGIOSGA002456,BGIOSGA036043,BGIOSGA035270,BGIOSGA006927,BGIOSGA002693,BGIOSGA002482
molecular_function	GO:0004725 protein tyrosine phosphatase activity	2 out of 1177 genes, 0.2%	22 out of 25542 genes, 0.1%	1	BGIOSGA008943,BGIOSGA005528
biological_process	GO:0032269 negative regulation of cellular protein metabolic process	5 out of 1177 genes, 0.4%	130 out of 25542 genes, 0.5%	1	BGIOSGA002456,BGIOSGA036043,BGIOSGA006927,BGIOSGA002693,BGIOSGA002482
biological_process	GO:0022900 electron transport chain	11 out of 1177 genes, 0.9%	208 out of 25542 genes, 0.8%	1	BGIOSGA035642,BGIOSGA009671,BGIOSGA025157,BGIOSGA035291,BGIOSGA013027,BGIOSGA022117,BGIOSGA016674,BGIOSGA009946,BGIOSGA013952,BGIOSGA007590,BGIOSGA009947
molecular_function	GO:0022836 gated channel activity	4 out of 1177 genes, 0.3%	70 out of 25542 genes, 0.3%	1	BGIOSGA030807,BGIOSGA036265,BGIOSGA025019,BGIOSGA016963
biological_process	GO:0009126 purine nucleoside monophosphate metabolic process	6 out of 1177 genes, 0.5%	158 out of 25542 genes, 0.6%	1	BGIOSGA020715,BGIOSGA030471,BGIOSGA019844,BGIOSGA007650,BGIOSGA006004,BGIOSGA000410
biological_process	GO:0010951 negative regulation of endopeptidase activity	4 out of 1177 genes, 0.3%	58 out of 25542 genes, 0.2%	1	BGIOSGA002456,BGIOSGA036043,BGIOSGA002693,BGIOSGA002482
molecular_function	GO:0005102 signaling receptor binding	3 out of 1177 genes, 0.3%	24 out of 25542 genes, 0.1%	1	BGIOSGA017231,BGIOSGA005039,BGIOSGA001182
biological_process	GO:0045454 cell redox homeostasis	4 out of 1177 genes, 0.3%	152 out of 25542 genes, 0.6%	1	BGIOSGA016674,BGIOSGA035642,BGIOSGA025157,BGIOSGA006969
biological_process	GO:0044267 cellular protein metabolic process	136 out of 1177 genes, 11.6%	2996 out of 25542 genes, 11.7%	1	BGIOSGA004140,BGIOSGA031556,BGIOSGA033581,BGIOSGA028166,BGIOSGA002003,BGIOSGA034344,BGIOSGA008264,BGIOSGA012425,BGIOSGA030546,BGIOSGA021840,BGIOSGA016403,BGIOSGA034298,BGIOSGA035899,BGIOSGA019532,BGIOSGA002929,BGIOSGA009487,BGIOSGA006454,BGIOSGA025881,BGIOSGA007010,BGIOSGA024058,BGIOSGA011032,BGIOSGA037437,BGIOSGA026954,BGIOSGA021971,BGIOSGA012910,BGIOSGA008854,BGIOSGA033780,BGIOSGA024915,BGIOSGA…
biological_process	GO:0051239 regulation of multicellular organismal process	10 out of 1177 genes, 0.8%	150 out of 25542 genes, 0.6%	1	BGIOSGA000303,BGIOSGA007010,BGIOSGA000180,BGIOSGA017836,BGIOSGA019157,BGIOSGA017610,BGIOSGA005039,BGIOSGA035270,BGIOSGA000304,BGIOSGA016475
cellular_component	GO:0031974 membrane-enclosed lumen	12 out of 1177 genes, 1.0%	345 out of 25542 genes, 1.4%	1	BGIOSGA031964,BGIOSGA025915,BGIOSGA024248,BGIOSGA019232,BGIOSGA011733,BGIOSGA012113,BGIOSGA014484,BGIOSGA008973,BGIOSGA004753,BGIOSGA031963,BGIOSGA020381,BGIOSGA023868
cellular_component	GO:0005856 cytoskeleton	13 out of 1177 genes, 1.1%	150 out of 25542 genes, 0.6%	1	BGIOSGA010915,BGIOSGA030483,BGIOSGA024975,BGIOSGA024248,BGIOSGA001254,BGIOSGA012103,BGIOSGA031612,BGIOSGA037544,BGIOSGA013463,BGIOSGA001879,BGIOSGA011667,BGIOSGA037858,BGIOSGA031611
molecular_function	GO:0008276 protein methyltransferase activity	3 out of 1177 genes, 0.3%	48 out of 25542 genes, 0.2%	1	BGIOSGA030230,BGIOSGA002119,BGIOSGA034571
biological_process	GO:0032147 activation of protein kinase activity	3 out of 1177 genes, 0.3%	8 out of 25542 genes, 0.0%	1	BGIOSGA030483,BGIOSGA024248,BGIOSGA012103
biological_process	GO:0000910 cytokinesis	3 out of 1177 genes, 0.3%	30 out of 25542 genes, 0.1%	1	BGIOSGA004223,BGIOSGA003630,BGIOSGA036025
cellular_component	GO:0044431 Golgi apparatus part	3 out of 1177 genes, 0.3%	195 out of 25542 genes, 0.8%	1	BGIOSGA036631,BGIOSGA018019,BGIOSGA032179
biological_process	GO:0051338 regulation of transferase activity	3 out of 1177 genes, 0.3%	44 out of 25542 genes, 0.2%	1	BGIOSGA030483,BGIOSGA024248,BGIOSGA012103
biological_process	GO:0006865 amino acid transport	2 out of 1177 genes, 0.2%	35 out of 25542 genes, 0.1%	1	BGIOSGA023055,BGIOSGA005787
biological_process	GO:0010584 pollen exine formation	3 out of 1177 genes, 0.3%	18 out of 25542 genes, 0.1%	1	BGIOSGA026682,BGIOSGA011938,BGIOSGA017836
molecular_function	GO:0005215 transporter activity	67 out of 1177 genes, 5.7%	1147 out of 25542 genes, 4.5%	1	BGIOSGA017444,BGIOSGA030807,BGIOSGA040600,BGIOSGA036864,BGIOSGA006983,BGIOSGA032186,BGIOSGA022793,BGIOSGA023055,BGIOSGA017359,BGIOSGA001800,BGIOSGA004891,BGIOSGA024257,BGIOSGA016963,BGIOSGA005787,BGIOSGA002461,BGIOSGA011495,BGIOSGA013123,BGIOSGA026509,BGIOSGA011443,BGIOSGA004259,BGIOSGA027049,BGIOSGA036706,BGIOSGA032393,BGIOSGA000551,BGIOSGA028861,BGIOSGA024102,BGIOSGA019320,BGIOSGA011208,BGIOSGA…
molecular_function	GO:0016684 oxidoreductase activity, acting on peroxide as acceptor	13 out of 1177 genes, 1.1%	217 out of 25542 genes, 0.8%	1	BGIOSGA020004,BGIOSGA007854,BGIOSGA029361,BGIOSGA005232,BGIOSGA001845,BGIOSGA033360,BGIOSGA011559,BGIOSGA026390,BGIOSGA019138,BGIOSGA020119,BGIOSGA034670,BGIOSGA014191,BGIOSGA021078
molecular_function	GO:0016763 transferase activity, transferring pentosyl groups	4 out of 1177 genes, 0.3%	42 out of 25542 genes, 0.2%	1	BGIOSGA008617,BGIOSGA012172,BGIOSGA006335,BGIOSGA000410
biological_process	GO:0051254 positive regulation of RNA metabolic process	13 out of 1177 genes, 1.1%	112 out of 25542 genes, 0.4%	1	BGIOSGA011213,BGIOSGA002178,BGIOSGA036463,BGIOSGA021662,BGIOSGA000269,BGIOSGA000840,BGIOSGA005701,BGIOSGA019900,BGIOSGA024713,BGIOSGA007056,BGIOSGA008494,BGIOSGA011317,BGIOSGA009093
biological_process	GO:0033865 nucleoside bisphosphate metabolic process	2 out of 1177 genes, 0.2%	37 out of 25542 genes, 0.1%	1	BGIOSGA005742,BGIOSGA019234
cellular_component	GO:0005777 peroxisome	2 out of 1177 genes, 0.2%	72 out of 25542 genes, 0.3%	1	BGIOSGA023846,BGIOSGA011571
molecular_function	GO:0004386 helicase activity	5 out of 1177 genes, 0.4%	96 out of 25542 genes, 0.4%	1	BGIOSGA036008,BGIOSGA020045,BGIOSGA005432,BGIOSGA035270,BGIOSGA003718
molecular_function	GO:0140097 catalytic activity, acting on DNA	8 out of 1177 genes, 0.7%	150 out of 25542 genes, 0.6%	1	BGIOSGA036008,BGIOSGA000426,BGIOSGA032246,BGIOSGA019232,BGIOSGA003718,BGIOSGA005432,BGIOSGA025270,BGIOSGA035270
molecular_function	GO:0016829 lyase activity	14 out of 1177 genes, 1.2%	388 out of 25542 genes, 1.5%	1	BGIOSGA016359,BGIOSGA032246,BGIOSGA026849,BGIOSGA026125,BGIOSGA019844,BGIOSGA002537,BGIOSGA015002,BGIOSGA006694,BGIOSGA018017,BGIOSGA013969,BGIOSGA016031,BGIOSGA002304,BGIOSGA006000,BGIOSGA014705
biological_process	GO:0071496 cellular response to external stimulus	2 out of 1177 genes, 0.2%	40 out of 25542 genes, 0.2%	1	BGIOSGA031561,BGIOSGA023907
molecular_function	GO:0016407 acetyltransferase activity	2 out of 1177 genes, 0.2%	73 out of 25542 genes, 0.3%	1	BGIOSGA030568,BGIOSGA010486
molecular_function	GO:0042132 fructose 1,6-bisphosphate 1-phosphatase activity	2 out of 1177 genes, 0.2%	7 out of 25542 genes, 0.0%	1	BGIOSGA017978,BGIOSGA004865
molecular_function	GO:0097367 carbohydrate derivative binding	172 out of 1177 genes, 14.6%	3449 out of 25542 genes, 13.5%	1	BGIOSGA026553,BGIOSGA017746,BGIOSGA024975,BGIOSGA001254,BGIOSGA031556,BGIOSGA006983,BGIOSGA033962,BGIOSGA033581,BGIOSGA028166,BGIOSGA009252,BGIOSGA002003,BGIOSGA025814,BGIOSGA012425,BGIOSGA030546,BGIOSGA035738,BGIOSGA021840,BGIOSGA016403,BGIOSGA034298,BGIOSGA002426,BGIOSGA037007,BGIOSGA013123,BGIOSGA009487,BGIOSGA001879,BGIOSGA036573,BGIOSGA025881,BGIOSGA000426,BGIOSGA024058,BGIOSGA020872,BGIOSGA…
biological_process	GO:0061640 cytoskeleton-dependent cytokinesis	2 out of 1177 genes, 0.2%	18 out of 25542 genes, 0.1%	1	BGIOSGA003630,BGIOSGA036025
biological_process	GO:0098813 nuclear chromosome segregation	2 out of 1177 genes, 0.2%	37 out of 25542 genes, 0.1%	1	BGIOSGA033075,BGIOSGA011053
biological_process	GO:0016054 organic acid catabolic process	5 out of 1177 genes, 0.4%	74 out of 25542 genes, 0.3%	1	BGIOSGA019284,BGIOSGA018017,BGIOSGA033278,BGIOSGA014705,BGIOSGA006000
biological_process	GO:0006928 movement of cell or subcellular component	9 out of 1177 genes, 0.8%	88 out of 25542 genes, 0.3%	1	BGIOSGA006836,BGIOSGA024975,BGIOSGA003630,BGIOSGA001254,BGIOSGA037544,BGIOSGA015238,BGIOSGA037858,BGIOSGA009252,BGIOSGA001953
molecular_function	GO:0015085 calcium ion transmembrane transporter activity	2 out of 1177 genes, 0.2%	18 out of 25542 genes, 0.1%	1	BGIOSGA017444,BGIOSGA013123
biological_process	GO:0031328 positive regulation of cellular biosynthetic process	13 out of 1177 genes, 1.1%	128 out of 25542 genes, 0.5%	1	BGIOSGA011213,BGIOSGA002178,BGIOSGA036463,BGIOSGA021662,BGIOSGA000269,BGIOSGA000840,BGIOSGA005701,BGIOSGA019900,BGIOSGA024713,BGIOSGA007056,BGIOSGA008494,BGIOSGA011317,BGIOSGA009093
biological_process	GO:0051179 localization	98 out of 1177 genes, 8.3%	2134 out of 25542 genes, 8.4%	1	BGIOSGA017444,BGIOSGA030807,BGIOSGA017746,BGIOSGA040600,BGIOSGA036864,BGIOSGA006983,BGIOSGA032186,BGIOSGA005931,BGIOSGA000916,BGIOSGA022793,BGIOSGA023055,BGIOSGA002562,BGIOSGA034684,BGIOSGA017359,BGIOSGA001800,BGIOSGA004891,BGIOSGA024257,BGIOSGA016963,BGIOSGA005787,BGIOSGA011840,BGIOSGA014687,BGIOSGA002461,BGIOSGA011495,BGIOSGA013123,BGIOSGA026509,BGIOSGA011443,BGIOSGA004259,BGIOSGA008808,BGIOSGA…
biological_process	GO:0045229 external encapsulating structure organization	15 out of 1177 genes, 1.3%	281 out of 25542 genes, 1.1%	1	BGIOSGA012816,BGIOSGA032372,BGIOSGA017836,BGIOSGA000343,BGIOSGA017380,BGIOSGA026682,BGIOSGA000344,BGIOSGA028767,BGIOSGA026092,BGIOSGA026890,BGIOSGA004591,BGIOSGA011938,BGIOSGA036025,BGIOSGA032179,BGIOSGA028253
biological_process	GO:0015672 monovalent inorganic cation transport	6 out of 1177 genes, 0.5%	182 out of 25542 genes, 0.7%	1	BGIOSGA022793,BGIOSGA005106,BGIOSGA025019,BGIOSGA036864,BGIOSGA007650,BGIOSGA030867
biological_process	GO:0006757 ATP generation from ADP	3 out of 1177 genes, 0.3%	78 out of 25542 genes, 0.3%	1	BGIOSGA020715,BGIOSGA030471,BGIOSGA019844
biological_process	GO:1901606 alpha-amino acid catabolic process	4 out of 1177 genes, 0.3%	41 out of 25542 genes, 0.2%	1	BGIOSGA018017,BGIOSGA033278,BGIOSGA014705,BGIOSGA006000
biological_process	GO:0001101 response to acid chemical	20 out of 1177 genes, 1.7%	232 out of 25542 genes, 0.9%	1	BGIOSGA026215,BGIOSGA019656,BGIOSGA011733,BGIOSGA004865,BGIOSGA014484,BGIOSGA005701,BGIOSGA011032,BGIOSGA001182,BGIOSGA029699,BGIOSGA011421,BGIOSGA015611,BGIOSGA017978,BGIOSGA025915,BGIOSGA028819,BGIOSGA016963,BGIOSGA004753,BGIOSGA009456,BGIOSGA036025,BGIOSGA034050,BGIOSGA004022
biological_process	GO:0009110 vitamin biosynthetic process	4 out of 1177 genes, 0.3%	69 out of 25542 genes, 0.3%	1	BGIOSGA017331,BGIOSGA001652,BGIOSGA002092,BGIOSGA018401
molecular_function	GO:0034062 5'-3' RNA polymerase activity	6 out of 1177 genes, 0.5%	73 out of 25542 genes, 0.3%	1	BGIOSGA000426,BGIOSGA024439,BGIOSGA018215,BGIOSGA027577,BGIOSGA002194,BGIOSGA000630
molecular_function	GO:0015077 monovalent inorganic cation transmembrane transporter activity	8 out of 1177 genes, 0.7%	162 out of 25542 genes, 0.6%	1	BGIOSGA017444,BGIOSGA025019,BGIOSGA006190,BGIOSGA036864,BGIOSGA007650,BGIOSGA022793,BGIOSGA005106,BGIOSGA030867
biological_process	GO:0060236 regulation of mitotic spindle organization	3 out of 1177 genes, 0.3%	6 out of 25542 genes, 0.0%	1	BGIOSGA030483,BGIOSGA024248,BGIOSGA012103
biological_process	GO:0009262 deoxyribonucleotide metabolic process	3 out of 1177 genes, 0.3%	10 out of 25542 genes, 0.0%	1	BGIOSGA021510,BGIOSGA036259,BGIOSGA022222
cellular_component	GO:0009941 chloroplast envelope	6 out of 1177 genes, 0.5%	193 out of 25542 genes, 0.8%	1	BGIOSGA010193,BGIOSGA037302,BGIOSGA024248,BGIOSGA038191,BGIOSGA015984,BGIOSGA004212
molecular_function	GO:0008080 N-acetyltransferase activity	2 out of 1177 genes, 0.2%	54 out of 25542 genes, 0.2%	1	BGIOSGA030568,BGIOSGA010486
biological_process	GO:0008299 isoprenoid biosynthetic process	4 out of 1177 genes, 0.3%	83 out of 25542 genes, 0.3%	1	BGIOSGA000974,BGIOSGA014188,BGIOSGA005742,BGIOSGA017637
biological_process	GO:0006457 protein folding	6 out of 1177 genes, 0.5%	134 out of 25542 genes, 0.5%	1	BGIOSGA016881,BGIOSGA000363,BGIOSGA013787,BGIOSGA012917,BGIOSGA009507,BGIOSGA005485
molecular_function	GO:0003729 mRNA binding	2 out of 1177 genes, 0.2%	75 out of 25542 genes, 0.3%	1	BGIOSGA009456,BGIOSGA009280
biological_process	GO:0022607 cellular component assembly	15 out of 1177 genes, 1.3%	299 out of 25542 genes, 1.2%	1	BGIOSGA028817,BGIOSGA025915,BGIOSGA029793,BGIOSGA024248,BGIOSGA011733,BGIOSGA017836,BGIOSGA014484,BGIOSGA004753,BGIOSGA026682,BGIOSGA013734,BGIOSGA026092,BGIOSGA011938,BGIOSGA036025,BGIOSGA013715,BGIOSGA020381
molecular_function	GO:0017016 Ras GTPase binding	3 out of 1177 genes, 0.3%	27 out of 25542 genes, 0.1%	1	BGIOSGA007948,BGIOSGA010932,BGIOSGA000488
molecular_function	GO:0032550 purine ribonucleoside binding	7 out of 1177 genes, 0.6%	236 out of 25542 genes, 0.9%	1	BGIOSGA016471,BGIOSGA017746,BGIOSGA035510,BGIOSGA011667,BGIOSGA004462,BGIOSGA001879,BGIOSGA032037
biological_process	GO:0006979 response to oxidative stress	14 out of 1177 genes, 1.2%	295 out of 25542 genes, 1.2%	1	BGIOSGA007854,BGIOSGA029361,BGIOSGA016963,BGIOSGA008912,BGIOSGA005232,BGIOSGA001845,BGIOSGA033360,BGIOSGA011559,BGIOSGA026390,BGIOSGA019138,BGIOSGA020119,BGIOSGA034670,BGIOSGA014191,BGIOSGA021078
biological_process	GO:0009314 response to radiation	8 out of 1177 genes, 0.7%	174 out of 25542 genes, 0.7%	1	BGIOSGA013573,BGIOSGA032246,BGIOSGA006218,BGIOSGA017836,BGIOSGA004812,BGIOSGA005701,BGIOSGA014915,BGIOSGA008418
biological_process	GO:0006412 translation	16 out of 1177 genes, 1.4%	576 out of 25542 genes, 2.3%	1	BGIOSGA004839,BGIOSGA012058,BGIOSGA011598,BGIOSGA017643,BGIOSGA009123,BGIOSGA008264,BGIOSGA036082,BGIOSGA012910,BGIOSGA020083,BGIOSGA019532,BGIOSGA001808,BGIOSGA006310,BGIOSGA002929,BGIOSGA017106,BGIOSGA009276,BGIOSGA036003
biological_process	GO:0098732 macromolecule deacylation	3 out of 1177 genes, 0.3%	21 out of 25542 genes, 0.1%	1	BGIOSGA017970,BGIOSGA006874,BGIOSGA034344
biological_process	GO:0071103 DNA conformation change	11 out of 1177 genes, 0.9%	92 out of 25542 genes, 0.4%	1	BGIOSGA036008,BGIOSGA025915,BGIOSGA029793,BGIOSGA011733,BGIOSGA003718,BGIOSGA014484,BGIOSGA004753,BGIOSGA009456,BGIOSGA013734,BGIOSGA005432,BGIOSGA035270
biological_process	GO:0015979 photosynthesis	6 out of 1177 genes, 0.5%	124 out of 25542 genes, 0.5%	1	BGIOSGA017978,BGIOSGA037302,BGIOSGA020157,BGIOSGA028984,BGIOSGA004865,BGIOSGA005968
biological_process	GO:0070647 protein modification by small protein conjugation or removal	15 out of 1177 genes, 1.3%	262 out of 25542 genes, 1.0%	1	BGIOSGA002665,BGIOSGA007010,BGIOSGA019934,BGIOSGA006283,BGIOSGA006218,BGIOSGA005770,BGIOSGA013157,BGIOSGA028554,BGIOSGA011312,BGIOSGA020722,BGIOSGA010499,BGIOSGA006454,BGIOSGA029699,BGIOSGA036843,BGIOSGA031471
biological_process	GO:0043603 cellular amide metabolic process	20 out of 1177 genes, 1.7%	690 out of 25542 genes, 2.7%	1	BGIOSGA004839,BGIOSGA012058,BGIOSGA011598,BGIOSGA017643,BGIOSGA015002,BGIOSGA020721,BGIOSGA009123,BGIOSGA036259,BGIOSGA008264,BGIOSGA036082,BGIOSGA012910,BGIOSGA020083,BGIOSGA019532,BGIOSGA001808,BGIOSGA006310,BGIOSGA002929,BGIOSGA017106,BGIOSGA009276,BGIOSGA002092,BGIOSGA036003
biological_process	GO:0009735 response to cytokinin	6 out of 1177 genes, 0.5%	56 out of 25542 genes, 0.2%	1	BGIOSGA013573,BGIOSGA000303,BGIOSGA016167,BGIOSGA016475,BGIOSGA005312,BGIOSGA000304
biological_process	GO:0006633 fatty acid biosynthetic process	6 out of 1177 genes, 0.5%	118 out of 25542 genes, 0.5%	1	BGIOSGA033118,BGIOSGA015012,BGIOSGA013525,BGIOSGA011202,BGIOSGA016031,BGIOSGA003684
biological_process	GO:0010410 hemicellulose metabolic process	2 out of 1177 genes, 0.2%	44 out of 25542 genes, 0.2%	1	BGIOSGA032372,BGIOSGA028253
cellular_component	GO:0009507 chloroplast	35 out of 1177 genes, 3.0%	908 out of 25542 genes, 3.6%	1	BGIOSGA029383,BGIOSGA009697,BGIOSGA024248,BGIOSGA022241,BGIOSGA013027,BGIOSGA014484,BGIOSGA002584,BGIOSGA030064,BGIOSGA013787,BGIOSGA028984,BGIOSGA012917,BGIOSGA012921,BGIOSGA004212,BGIOSGA017331,BGIOSGA017217,BGIOSGA009456,BGIOSGA021342,BGIOSGA037302,BGIOSGA034490,BGIOSGA011733,BGIOSGA017490,BGIOSGA022117,BGIOSGA008078,BGIOSGA009064,BGIOSGA009855,BGIOSGA025915,BGIOSGA020157,BGIOSGA022586,BGIOSGA…
molecular_function	GO:0016491 oxidoreductase activity	95 out of 1177 genes, 8.1%	1975 out of 25542 genes, 7.7%	1	BGIOSGA024456,BGIOSGA020995,BGIOSGA004741,BGIOSGA033360,BGIOSGA013771,BGIOSGA013235,BGIOSGA022222,BGIOSGA021078,BGIOSGA030097,BGIOSGA010237,BGIOSGA031909,BGIOSGA017325,BGIOSGA004401,BGIOSGA016782,BGIOSGA013769,BGIOSGA033310,BGIOSGA020004,BGIOSGA033607,BGIOSGA014509,BGIOSGA015757,BGIOSGA011014,BGIOSGA022117,BGIOSGA001585,BGIOSGA005742,BGIOSGA007314,BGIOSGA009947,BGIOSGA032693,BGIOSGA001391,BGIOSGA…
molecular_function	GO:0004175 endopeptidase activity	9 out of 1177 genes, 0.8%	370 out of 25542 genes, 1.4%	1	BGIOSGA008770,BGIOSGA001877,BGIOSGA027322,BGIOSGA001860,BGIOSGA036297,BGIOSGA013715,BGIOSGA015338,BGIOSGA004277,BGIOSGA021971
biological_process	GO:0010375 stomatal complex patterning	2 out of 1177 genes, 0.2%	4 out of 25542 genes, 0.0%	1	BGIOSGA005039,BGIOSGA001182
biological_process	GO:0140013 meiotic nuclear division	2 out of 1177 genes, 0.2%	41 out of 25542 genes, 0.2%	1	BGIOSGA007619,BGIOSGA033075
biological_process	GO:0015833 peptide transport	7 out of 1177 genes, 0.6%	369 out of 25542 genes, 1.4%	1	BGIOSGA037839,BGIOSGA017746,BGIOSGA011075,BGIOSGA010193,BGIOSGA014336,BGIOSGA010932,BGIOSGA024541
biological_process	GO:1903046 meiotic cell cycle process	3 out of 1177 genes, 0.3%	53 out of 25542 genes, 0.2%	1	BGIOSGA037371,BGIOSGA007619,BGIOSGA033075
molecular_function	GO:0032041 NAD-dependent histone deacetylase activity (H3-K14 specific)	3 out of 1177 genes, 0.3%	13 out of 25542 genes, 0.1%	1	BGIOSGA017970,BGIOSGA006874,BGIOSGA034344
molecular_function	GO:0043621 protein self-association	2 out of 1177 genes, 0.2%	29 out of 25542 genes, 0.1%	1	BGIOSGA037544,BGIOSGA009127
molecular_function	GO:0016787 hydrolase activity	146 out of 1177 genes, 12.4%	3185 out of 25542 genes, 12.5%	1	BGIOSGA012411,BGIOSGA009285,BGIOSGA017746,BGIOSGA036026,BGIOSGA024975,BGIOSGA004140,BGIOSGA001254,BGIOSGA006983,BGIOSGA014897,BGIOSGA005246,BGIOSGA020617,BGIOSGA013433,BGIOSGA029627,BGIOSGA012642,BGIOSGA009252,BGIOSGA034344,BGIOSGA013573,BGIOSGA008678,BGIOSGA036917,BGIOSGA001006,BGIOSGA029543,BGIOSGA002993,BGIOSGA013123,BGIOSGA001879,BGIOSGA000426,BGIOSGA001388,BGIOSGA034810,BGIOSGA000343,BGIOSGA…
biological_process	GO:0072488 ammonium transmembrane transport	2 out of 1177 genes, 0.2%	13 out of 25542 genes, 0.1%	1	BGIOSGA016747,BGIOSGA000551
biological_process	GO:0043207 response to external biotic stimulus	10 out of 1177 genes, 0.8%	182 out of 25542 genes, 0.7%	1	BGIOSGA013573,BGIOSGA018766,BGIOSGA016747,BGIOSGA013525,BGIOSGA024058,BGIOSGA033688,BGIOSGA015029,BGIOSGA016364,BGIOSGA001182,BGIOSGA004591
biological_process	GO:0055082 cellular chemical homeostasis	3 out of 1177 genes, 0.3%	48 out of 25542 genes, 0.2%	1	BGIOSGA025019,BGIOSGA014915,BGIOSGA016963
molecular_function	GO:0016887 ATPase activity	16 out of 1177 genes, 1.4%	441 out of 25542 genes, 1.7%	1	BGIOSGA032999,BGIOSGA004259,BGIOSGA030945,BGIOSGA006983,BGIOSGA007650,BGIOSGA020960,BGIOSGA037544,BGIOSGA000130,BGIOSGA002266,BGIOSGA019320,BGIOSGA005802,BGIOSGA001236,BGIOSGA011421,BGIOSGA003697,BGIOSGA013123,BGIOSGA016903
cellular_component	GO:1902494 catalytic complex	6 out of 1177 genes, 0.5%	368 out of 25542 genes, 1.4%	1	BGIOSGA000944,BGIOSGA007010,BGIOSGA019232,BGIOSGA028984,BGIOSGA033278,BGIOSGA021971
molecular_function	GO:0004575 sucrose alpha-glucosidase activity	2 out of 1177 genes, 0.2%	5 out of 25542 genes, 0.0%	1	BGIOSGA016364,BGIOSGA007345
cellular_component	GO:0098805 whole membrane	9 out of 1177 genes, 0.8%	235 out of 25542 genes, 0.9%	1	BGIOSGA025915,BGIOSGA025019,BGIOSGA011733,BGIOSGA014484,BGIOSGA011571,BGIOSGA004753,BGIOSGA022793,BGIOSGA023055,BGIOSGA004591
biological_process	GO:0006816 calcium ion transport	2 out of 1177 genes, 0.2%	19 out of 25542 genes, 0.1%	1	BGIOSGA017444,BGIOSGA013123
molecular_function	GO:0035251 UDP-glucosyltransferase activity	5 out of 1177 genes, 0.4%	74 out of 25542 genes, 0.3%	1	BGIOSGA036024,BGIOSGA022586,BGIOSGA022241,BGIOSGA036025,BGIOSGA010770
molecular_function	GO:0043169 cation binding	132 out of 1177 genes, 11.2%	3100 out of 25542 genes, 12.1%	1	BGIOSGA024456,BGIOSGA018712,BGIOSGA004140,BGIOSGA020995,BGIOSGA004741,BGIOSGA033360,BGIOSGA024439,BGIOSGA020381,BGIOSGA034344,BGIOSGA030097,BGIOSGA031909,BGIOSGA034366,BGIOSGA022657,BGIOSGA033310,BGIOSGA000426,BGIOSGA020004,BGIOSGA007010,BGIOSGA033607,BGIOSGA034810,BGIOSGA011014,BGIOSGA001585,BGIOSGA015755,BGIOSGA001877,BGIOSGA029476,BGIOSGA028481,BGIOSGA011032,BGIOSGA007796,BGIOSGA012812,BGIOSGA…
biological_process	GO:0071897 DNA biosynthetic process	2 out of 1177 genes, 0.2%	33 out of 25542 genes, 0.1%	1	BGIOSGA000426,BGIOSGA019232
biological_process	GO:0099132 ATP hydrolysis coupled cation transmembrane transport	3 out of 1177 genes, 0.3%	59 out of 25542 genes, 0.2%	1	BGIOSGA013123,BGIOSGA016903,BGIOSGA007650
biological_process	GO:0009144 purine nucleoside triphosphate metabolic process	4 out of 1177 genes, 0.3%	138 out of 25542 genes, 0.5%	1	BGIOSGA020715,BGIOSGA030471,BGIOSGA019844,BGIOSGA007650
molecular_function	GO:0003777 microtubule motor activity	9 out of 1177 genes, 0.8%	76 out of 25542 genes, 0.3%	1	BGIOSGA006836,BGIOSGA024975,BGIOSGA003630,BGIOSGA001254,BGIOSGA037544,BGIOSGA015238,BGIOSGA037858,BGIOSGA009252,BGIOSGA001953
biological_process	GO:0006022 aminoglycan metabolic process	2 out of 1177 genes, 0.2%	22 out of 25542 genes, 0.1%	1	BGIOSGA023633,BGIOSGA033387
biological_process	GO:0016575 histone deacetylation	3 out of 1177 genes, 0.3%	17 out of 25542 genes, 0.1%	1	BGIOSGA017970,BGIOSGA006874,BGIOSGA034344
molecular_function	GO:0003755 peptidyl-prolyl cis-trans isomerase activity	2 out of 1177 genes, 0.2%	68 out of 25542 genes, 0.3%	1	BGIOSGA030266,BGIOSGA009064
biological_process	GO:0097237 cellular response to toxic substance	14 out of 1177 genes, 1.2%	234 out of 25542 genes, 0.9%	1	BGIOSGA020004,BGIOSGA007854,BGIOSGA029361,BGIOSGA008912,BGIOSGA005232,BGIOSGA001845,BGIOSGA033360,BGIOSGA011559,BGIOSGA026390,BGIOSGA019138,BGIOSGA020119,BGIOSGA034670,BGIOSGA014191,BGIOSGA021078
molecular_function	GO:0019842 vitamin binding	6 out of 1177 genes, 0.5%	213 out of 25542 genes, 0.8%	1	BGIOSGA021287,BGIOSGA017115,BGIOSGA018973,BGIOSGA000104,BGIOSGA026849,BGIOSGA009886
molecular_function	GO:0043167 ion binding	311 out of 1177 genes, 26.4%	6710 out of 25542 genes, 26.3%	1	BGIOSGA026553,BGIOSGA031556,BGIOSGA006983,BGIOSGA033962,BGIOSGA033360,BGIOSGA028166,BGIOSGA024439,BGIOSGA020381,BGIOSGA030097,BGIOSGA012425,BGIOSGA030546,BGIOSGA035738,BGIOSGA021840,BGIOSGA034366,BGIOSGA022657,BGIOSGA016782,BGIOSGA002426,BGIOSGA033310,BGIOSGA009487,BGIOSGA001879,BGIOSGA025881,BGIOSGA007010,BGIOSGA033607,BGIOSGA034810,BGIOSGA015755,BGIOSGA001877,BGIOSGA029476,BGIOSGA020872,BGIOSGA…
cellular_component	GO:0012505 endomembrane system	18 out of 1177 genes, 1.5%	641 out of 25542 genes, 2.5%	1	BGIOSGA018019,BGIOSGA035510,BGIOSGA018857,BGIOSGA000916,BGIOSGA014653,BGIOSGA005742,BGIOSGA020721,BGIOSGA028023,BGIOSGA016031,BGIOSGA018867,BGIOSGA030757,BGIOSGA017836,BGIOSGA036631,BGIOSGA004812,BGIOSGA016812,BGIOSGA009507,BGIOSGA036025,BGIOSGA032179
cellular_component	GO:1990234 transferase complex	3 out of 1177 genes, 0.3%	163 out of 25542 genes, 0.6%	1	BGIOSGA000944,BGIOSGA007010,BGIOSGA019232
biological_process	GO:0044282 small molecule catabolic process	6 out of 1177 genes, 0.5%	105 out of 25542 genes, 0.4%	1	BGIOSGA019284,BGIOSGA023093,BGIOSGA018017,BGIOSGA033278,BGIOSGA014705,BGIOSGA006000
molecular_function	GO:0004373 glycogen (starch) synthase activity	2 out of 1177 genes, 0.2%	9 out of 25542 genes, 0.0%	1	BGIOSGA022586,BGIOSGA022241
biological_process	GO:0006631 fatty acid metabolic process	8 out of 1177 genes, 0.7%	158 out of 25542 genes, 0.6%	1	BGIOSGA033118,BGIOSGA019284,BGIOSGA018867,BGIOSGA013525,BGIOSGA011202,BGIOSGA015012,BGIOSGA016031,BGIOSGA003684
cellular_component	GO:0015629 actin cytoskeleton	2 out of 1177 genes, 0.2%	44 out of 25542 genes, 0.2%	1	BGIOSGA037544,BGIOSGA037858
cellular_component	GO:0005819 spindle	3 out of 1177 genes, 0.3%	24 out of 25542 genes, 0.1%	1	BGIOSGA030483,BGIOSGA024248,BGIOSGA012103
biological_process	GO:0045860 positive regulation of protein kinase activity	3 out of 1177 genes, 0.3%	10 out of 25542 genes, 0.0%	1	BGIOSGA030483,BGIOSGA024248,BGIOSGA012103
biological_process	GO:0048518 positive regulation of biological process	25 out of 1177 genes, 2.1%	333 out of 25542 genes, 1.3%	1	BGIOSGA022020,BGIOSGA030483,BGIOSGA024248,BGIOSGA019232,BGIOSGA018119,BGIOSGA012103,BGIOSGA021662,BGIOSGA005039,BGIOSGA000269,BGIOSGA005701,BGIOSGA016475,BGIOSGA005485,BGIOSGA007056,BGIOSGA008494,BGIOSGA009093,BGIOSGA011213,BGIOSGA017836,BGIOSGA002178,BGIOSGA036463,BGIOSGA030333,BGIOSGA000840,BGIOSGA019900,BGIOSGA024713,BGIOSGA010834,BGIOSGA011317
biological_process	GO:0016311 dephosphorylation	17 out of 1177 genes, 1.4%	270 out of 25542 genes, 1.1%	1	BGIOSGA013714,BGIOSGA004140,BGIOSGA008943,BGIOSGA004865,BGIOSGA034810,BGIOSGA029631,BGIOSGA034659,BGIOSGA029476,BGIOSGA011032,BGIOSGA012770,BGIOSGA015611,BGIOSGA017978,BGIOSGA015136,BGIOSGA010801,BGIOSGA005528,BGIOSGA033398,BGIOSGA004789
biological_process	GO:0009698 phenylpropanoid metabolic process	3 out of 1177 genes, 0.3%	31 out of 25542 genes, 0.1%	1	BGIOSGA018017,BGIOSGA014705,BGIOSGA006000
biological_process	GO:0007276 gamete generation	2 out of 1177 genes, 0.2%	23 out of 25542 genes, 0.1%	1	BGIOSGA012417,BGIOSGA007619
biological_process	GO:0009250 glucan biosynthetic process	7 out of 1177 genes, 0.6%	81 out of 25542 genes, 0.3%	1	BGIOSGA036024,BGIOSGA022586,BGIOSGA022241,BGIOSGA017490,BGIOSGA036025,BGIOSGA009855,BGIOSGA007056
molecular_function	GO:0004252 serine-type endopeptidase activity	4 out of 1177 genes, 0.3%	121 out of 25542 genes, 0.5%	1	BGIOSGA001877,BGIOSGA008770,BGIOSGA036297,BGIOSGA004277
biological_process	GO:0006820 anion transport	11 out of 1177 genes, 0.9%	183 out of 25542 genes, 0.7%	1	BGIOSGA010953,BGIOSGA011440,BGIOSGA036265,BGIOSGA016963,BGIOSGA005856,BGIOSGA005787,BGIOSGA011495,BGIOSGA023055,BGIOSGA012266,BGIOSGA031561,BGIOSGA021480
cellular_component	GO:0010287 plastoglobule	2 out of 1177 genes, 0.2%	26 out of 25542 genes, 0.1%	1	BGIOSGA017217,BGIOSGA037302
biological_process	GO:0070727 cellular macromolecule localization	4 out of 1177 genes, 0.3%	247 out of 25542 genes, 1.0%	1	BGIOSGA017746,BGIOSGA014336,BGIOSGA010932,BGIOSGA024541
molecular_function	GO:0008308 voltage-gated anion channel activity	2 out of 1177 genes, 0.2%	22 out of 25542 genes, 0.1%	1	BGIOSGA036265,BGIOSGA016963
molecular_function	GO:0016701 oxidoreductase activity, acting on single donors with incorporation of molecular oxygen	8 out of 1177 genes, 0.7%	75 out of 25542 genes, 0.3%	1	BGIOSGA031909,BGIOSGA013525,BGIOSGA021853,BGIOSGA005777,BGIOSGA013771,BGIOSGA013235,BGIOSGA023093,BGIOSGA001391
molecular_function	GO:0033558 protein deacetylase activity	3 out of 1177 genes, 0.3%	15 out of 25542 genes, 0.1%	1	BGIOSGA017970,BGIOSGA006874,BGIOSGA034344
biological_process	GO:0022622 root system development	6 out of 1177 genes, 0.5%	98 out of 25542 genes, 0.4%	1	BGIOSGA000303,BGIOSGA011445,BGIOSGA035270,BGIOSGA028023,BGIOSGA031963,BGIOSGA000304
biological_process	GO:0031667 response to nutrient levels	2 out of 1177 genes, 0.2%	54 out of 25542 genes, 0.2%	1	BGIOSGA031561,BGIOSGA023907
biological_process	GO:0070932 histone H3 deacetylation	3 out of 1177 genes, 0.3%	13 out of 25542 genes, 0.1%	1	BGIOSGA017970,BGIOSGA006874,BGIOSGA034344
molecular_function	GO:0019139 cytokinin dehydrogenase activity	2 out of 1177 genes, 0.2%	11 out of 25542 genes, 0.0%	1	BGIOSGA016782,BGIOSGA002195
molecular_function	GO:0008233 peptidase activity	24 out of 1177 genes, 2.0%	708 out of 25542 genes, 2.8%	1	BGIOSGA012411,BGIOSGA009285,BGIOSGA001877,BGIOSGA010598,BGIOSGA020783,BGIOSGA020721,BGIOSGA036297,BGIOSGA015338,BGIOSGA034071,BGIOSGA021971,BGIOSGA004277,BGIOSGA007796,BGIOSGA011864,BGIOSGA013573,BGIOSGA008770,BGIOSGA008678,BGIOSGA007076,BGIOSGA027322,BGIOSGA009199,BGIOSGA001860,BGIOSGA029197,BGIOSGA013715,BGIOSGA017447,BGIOSGA034080
biological_process	GO:0010941 regulation of cell death	2 out of 1177 genes, 0.2%	18 out of 25542 genes, 0.1%	1	BGIOSGA017836,BGIOSGA007056
biological_process	GO:0048443 stamen development	2 out of 1177 genes, 0.2%	26 out of 25542 genes, 0.1%	1	BGIOSGA037371,BGIOSGA017836
biological_process	GO:0044036 cell wall macromolecule metabolic process	4 out of 1177 genes, 0.3%	71 out of 25542 genes, 0.3%	1	BGIOSGA032372,BGIOSGA023633,BGIOSGA033387,BGIOSGA028253
biological_process	GO:0009891 positive regulation of biosynthetic process	13 out of 1177 genes, 1.1%	128 out of 25542 genes, 0.5%	1	BGIOSGA011213,BGIOSGA002178,BGIOSGA036463,BGIOSGA021662,BGIOSGA000269,BGIOSGA000840,BGIOSGA005701,BGIOSGA019900,BGIOSGA024713,BGIOSGA007056,BGIOSGA008494,BGIOSGA011317,BGIOSGA009093
molecular_function	GO:0004672 protein kinase activity	82 out of 1177 genes, 7.0%	1463 out of 25542 genes, 5.7%	1	BGIOSGA006874,BGIOSGA001315,BGIOSGA031556,BGIOSGA006096,BGIOSGA034899,BGIOSGA033581,BGIOSGA028166,BGIOSGA034651,BGIOSGA030536,BGIOSGA002003,BGIOSGA012425,BGIOSGA002717,BGIOSGA030546,BGIOSGA017217,BGIOSGA008015,BGIOSGA021840,BGIOSGA016403,BGIOSGA034298,BGIOSGA009469,BGIOSGA017574,BGIOSGA025743,BGIOSGA009487,BGIOSGA025881,BGIOSGA015535,BGIOSGA024058,BGIOSGA024865,BGIOSGA002694,BGIOSGA037437,BGIOSGA…
biological_process	GO:0031347 regulation of defense response	2 out of 1177 genes, 0.2%	63 out of 25542 genes, 0.2%	1	BGIOSGA001182,BGIOSGA005528
molecular_function	GO:0003735 structural constituent of ribosome	15 out of 1177 genes, 1.3%	356 out of 25542 genes, 1.4%	1	BGIOSGA012910,BGIOSGA004839,BGIOSGA020083,BGIOSGA012058,BGIOSGA011598,BGIOSGA017643,BGIOSGA019532,BGIOSGA001808,BGIOSGA006310,BGIOSGA017106,BGIOSGA002929,BGIOSGA009123,BGIOSGA009276,BGIOSGA036003,BGIOSGA008264
biological_process	GO:0008610 lipid biosynthetic process	12 out of 1177 genes, 1.0%	333 out of 25542 genes, 1.3%	1	BGIOSGA000974,BGIOSGA033118,BGIOSGA014188,BGIOSGA013525,BGIOSGA028416,BGIOSGA005742,BGIOSGA017637,BGIOSGA011202,BGIOSGA014915,BGIOSGA015012,BGIOSGA016031,BGIOSGA003684
biological_process	GO:0010466 negative regulation of peptidase activity	4 out of 1177 genes, 0.3%	58 out of 25542 genes, 0.2%	1	BGIOSGA002456,BGIOSGA036043,BGIOSGA002693,BGIOSGA002482
molecular_function	GO:0019829 cation-transporting ATPase activity	3 out of 1177 genes, 0.3%	58 out of 25542 genes, 0.2%	1	BGIOSGA013123,BGIOSGA016903,BGIOSGA007650
biological_process	GO:0065003 protein-containing complex assembly	8 out of 1177 genes, 0.7%	202 out of 25542 genes, 0.8%	1	BGIOSGA028817,BGIOSGA025915,BGIOSGA029793,BGIOSGA011733,BGIOSGA014484,BGIOSGA004753,BGIOSGA013734,BGIOSGA013715
biological_process	GO:0044706 multi-multicellular organism process	9 out of 1177 genes, 0.8%	149 out of 25542 genes, 0.6%	1	BGIOSGA021840,BGIOSGA016403,BGIOSGA023132,BGIOSGA020130,BGIOSGA009487,BGIOSGA034326,BGIOSGA001048,BGIOSGA016398,BGIOSGA024700
biological_process	GO:0044093 positive regulation of molecular function	5 out of 1177 genes, 0.4%	73 out of 25542 genes, 0.3%	1	BGIOSGA030483,BGIOSGA024248,BGIOSGA018119,BGIOSGA005485,BGIOSGA012103
biological_process	GO:0009908 flower development	8 out of 1177 genes, 0.7%	97 out of 25542 genes, 0.4%	1	BGIOSGA013573,BGIOSGA011213,BGIOSGA017836,BGIOSGA020424,BGIOSGA037371,BGIOSGA019900,BGIOSGA009093,BGIOSGA012115
biological_process	GO:0005978 glycogen biosynthetic process	2 out of 1177 genes, 0.2%	13 out of 25542 genes, 0.1%	1	BGIOSGA017490,BGIOSGA009855
biological_process	GO:0009108 coenzyme biosynthetic process	6 out of 1177 genes, 0.5%	202 out of 25542 genes, 0.8%	1	BGIOSGA020715,BGIOSGA030471,BGIOSGA036259,BGIOSGA019844,BGIOSGA002092,BGIOSGA018401
molecular_function	GO:0008483 transaminase activity	2 out of 1177 genes, 0.2%	58 out of 25542 genes, 0.2%	1	BGIOSGA021287,BGIOSGA017115
biological_process	GO:0034637 cellular carbohydrate biosynthetic process	10 out of 1177 genes, 0.8%	132 out of 25542 genes, 0.5%	1	BGIOSGA017978,BGIOSGA012770,BGIOSGA022586,BGIOSGA022241,BGIOSGA017490,BGIOSGA004865,BGIOSGA036024,BGIOSGA036025,BGIOSGA009855,BGIOSGA007056
biological_process	GO:0051716 cellular response to stimulus	59 out of 1177 genes, 5.0%	1134 out of 25542 genes, 4.4%	1	BGIOSGA009697,BGIOSGA030807,BGIOSGA018672,BGIOSGA032246,BGIOSGA008912,BGIOSGA001845,BGIOSGA033360,BGIOSGA011559,BGIOSGA019107,BGIOSGA033581,BGIOSGA024436,BGIOSGA016167,BGIOSGA010192,BGIOSGA001182,BGIOSGA004096,BGIOSGA037509,BGIOSGA029381,BGIOSGA021078,BGIOSGA031471,BGIOSGA013573,BGIOSGA003856,BGIOSGA019301,BGIOSGA029361,BGIOSGA005417,BGIOSGA005232,BGIOSGA026390,BGIOSGA025713,BGIOSGA016767,BGIOSGA…
biological_process	GO:0000911 cytokinesis by cell plate formation	2 out of 1177 genes, 0.2%	17 out of 25542 genes, 0.1%	1	BGIOSGA003630,BGIOSGA036025
biological_process	GO:0009803 cinnamic acid metabolic process	3 out of 1177 genes, 0.3%	6 out of 25542 genes, 0.0%	1	BGIOSGA018017,BGIOSGA014705,BGIOSGA006000
molecular_function	GO:0015631 tubulin binding	13 out of 1177 genes, 1.1%	125 out of 25542 genes, 0.5%	1	BGIOSGA006836,BGIOSGA004223,BGIOSGA024975,BGIOSGA024248,BGIOSGA003630,BGIOSGA001254,BGIOSGA031612,BGIOSGA037544,BGIOSGA015238,BGIOSGA037858,BGIOSGA031611,BGIOSGA009252,BGIOSGA001953
cellular_component	GO:0005730 nucleolus	4 out of 1177 genes, 0.3%	112 out of 25542 genes, 0.4%	1	BGIOSGA025915,BGIOSGA011733,BGIOSGA014484,BGIOSGA004753
biological_process	GO:0019359 nicotinamide nucleotide biosynthetic process	3 out of 1177 genes, 0.3%	96 out of 25542 genes, 0.4%	1	BGIOSGA020715,BGIOSGA030471,BGIOSGA019844
molecular_function	GO:0008144 drug binding	146 out of 1177 genes, 12.4%	2803 out of 25542 genes, 11.0%	1	BGIOSGA024975,BGIOSGA017115,BGIOSGA001254,BGIOSGA031556,BGIOSGA006983,BGIOSGA033581,BGIOSGA028166,BGIOSGA009252,BGIOSGA002003,BGIOSGA025814,BGIOSGA012425,BGIOSGA030546,BGIOSGA035738,BGIOSGA021840,BGIOSGA016403,BGIOSGA034298,BGIOSGA002426,BGIOSGA037007,BGIOSGA013123,BGIOSGA009487,BGIOSGA036573,BGIOSGA025881,BGIOSGA026849,BGIOSGA024058,BGIOSGA000130,BGIOSGA037437,BGIOSGA026954,BGIOSGA009855,BGIOSGA…
biological_process	GO:0043086 negative regulation of catalytic activity	12 out of 1177 genes, 1.0%	151 out of 25542 genes, 0.6%	1	BGIOSGA012816,BGIOSGA002693,BGIOSGA002482,BGIOSGA003164,BGIOSGA002456,BGIOSGA015730,BGIOSGA028767,BGIOSGA036043,BGIOSGA035270,BGIOSGA026890,BGIOSGA004591,BGIOSGA006927
biological_process	GO:0009553 embryo sac development	2 out of 1177 genes, 0.2%	54 out of 25542 genes, 0.2%	1	BGIOSGA027814,BGIOSGA003630
cellular_component	GO:0005886 plasma membrane	32 out of 1177 genes, 2.7%	521 out of 25542 genes, 2.0%	1	BGIOSGA035285,BGIOSGA006190,BGIOSGA014484,BGIOSGA022793,BGIOSGA023055,BGIOSGA028023,BGIOSGA009127,BGIOSGA004096,BGIOSGA016963,BGIOSGA005787,BGIOSGA009563,BGIOSGA004812,BGIOSGA015029,BGIOSGA009487,BGIOSGA023450,BGIOSGA036096,BGIOSGA011733,BGIOSGA016747,BGIOSGA017380,BGIOSGA001877,BGIOSGA002266,BGIOSGA011421,BGIOSGA025915,BGIOSGA030757,BGIOSGA009297,BGIOSGA006218,BGIOSGA017836,BGIOSGA004753,BGIOSGA…
molecular_function	GO:0070566 adenylyltransferase activity	4 out of 1177 genes, 0.3%	31 out of 25542 genes, 0.1%	1	BGIOSGA001157,BGIOSGA017490,BGIOSGA009834,BGIOSGA009855
biological_process	GO:0000226 microtubule cytoskeleton organization	2 out of 1177 genes, 0.2%	44 out of 25542 genes, 0.2%	1	BGIOSGA004223,BGIOSGA024248
biological_process	GO:0006306 DNA methylation	2 out of 1177 genes, 0.2%	12 out of 25542 genes, 0.0%	1	BGIOSGA001506,BGIOSGA025270
biological_process	GO:0030163 protein catabolic process	6 out of 1177 genes, 0.5%	201 out of 25542 genes, 0.8%	1	BGIOSGA002665,BGIOSGA020722,BGIOSGA035901,BGIOSGA037716,BGIOSGA026170,BGIOSGA021971
biological_process	GO:0048583 regulation of response to stimulus	11 out of 1177 genes, 0.9%	240 out of 25542 genes, 0.9%	1	BGIOSGA022020,BGIOSGA017231,BGIOSGA001870,BGIOSGA005528,BGIOSGA017610,BGIOSGA000916,BGIOSGA014172,BGIOSGA001182,BGIOSGA029699,BGIOSGA005485,BGIOSGA010834
molecular_function	GO:0005509 calcium ion binding	17 out of 1177 genes, 1.4%	325 out of 25542 genes, 1.3%	1	BGIOSGA037792,BGIOSGA020004,BGIOSGA023708,BGIOSGA010806,BGIOSGA034766,BGIOSGA028984,BGIOSGA021519,BGIOSGA032230,BGIOSGA023421,BGIOSGA009351,BGIOSGA035536,BGIOSGA012266,BGIOSGA005604,BGIOSGA009507,BGIOSGA007265,BGIOSGA023598,BGIOSGA019234
biological_process	GO:0048366 leaf development	4 out of 1177 genes, 0.3%	70 out of 25542 genes, 0.3%	1	BGIOSGA013573,BGIOSGA000426,BGIOSGA017836,BGIOSGA012115
biological_process	GO:0034728 nucleosome organization	6 out of 1177 genes, 0.5%	29 out of 25542 genes, 0.1%	1	BGIOSGA025915,BGIOSGA013734,BGIOSGA029793,BGIOSGA011733,BGIOSGA014484,BGIOSGA004753
biological_process	GO:0048437 floral organ development	6 out of 1177 genes, 0.5%	55 out of 25542 genes, 0.2%	1	BGIOSGA013573,BGIOSGA037371,BGIOSGA011213,BGIOSGA019900,BGIOSGA017836,BGIOSGA012115
molecular_function	GO:0015299 solute:proton antiporter activity	3 out of 1177 genes, 0.3%	35 out of 25542 genes, 0.1%	1	BGIOSGA017444,BGIOSGA022793,BGIOSGA036864
molecular_function	GO:0019901 protein kinase binding	2 out of 1177 genes, 0.2%	17 out of 25542 genes, 0.1%	1	BGIOSGA005039,BGIOSGA016963
biological_process	GO:0006541 glutamine metabolic process	2 out of 1177 genes, 0.2%	26 out of 25542 genes, 0.1%	1	BGIOSGA011196,BGIOSGA017521
biological_process	GO:0009791 post-embryonic development	21 out of 1177 genes, 1.8%	335 out of 25542 genes, 1.3%	1	BGIOSGA016967,BGIOSGA019232,BGIOSGA011445,BGIOSGA037371,BGIOSGA005701,BGIOSGA011032,BGIOSGA001182,BGIOSGA031963,BGIOSGA007056,BGIOSGA002195,BGIOSGA004186,BGIOSGA009093,BGIOSGA028704,BGIOSGA013573,BGIOSGA011213,BGIOSGA017836,BGIOSGA020424,BGIOSGA035270,BGIOSGA019900,BGIOSGA014915,BGIOSGA012115
biological_process	GO:0006221 pyrimidine nucleotide biosynthetic process	2 out of 1177 genes, 0.2%	44 out of 25542 genes, 0.2%	1	BGIOSGA036259,BGIOSGA017521
cellular_component	GO:0005911 cell-cell junction	6 out of 1177 genes, 0.5%	133 out of 25542 genes, 0.5%	1	BGIOSGA025915,BGIOSGA024439,BGIOSGA009297,BGIOSGA011733,BGIOSGA014484,BGIOSGA004753
biological_process	GO:0048519 negative regulation of biological process	18 out of 1177 genes, 1.5%	425 out of 25542 genes, 1.7%	1	BGIOSGA011277,BGIOSGA002194,BGIOSGA015004,BGIOSGA003882,BGIOSGA010783,BGIOSGA002456,BGIOSGA030568,BGIOSGA036043,BGIOSGA029699,BGIOSGA004292,BGIOSGA001870,BGIOSGA024696,BGIOSGA017836,BGIOSGA002693,BGIOSGA002482,BGIOSGA011414,BGIOSGA035270,BGIOSGA006927
molecular_function	GO:0098772 molecular function regulator	16 out of 1177 genes, 1.4%	284 out of 25542 genes, 1.1%	1	BGIOSGA007948,BGIOSGA015730,BGIOSGA002456,BGIOSGA036043,BGIOSGA026890,BGIOSGA012816,BGIOSGA002480,BGIOSGA017231,BGIOSGA002693,BGIOSGA002482,BGIOSGA003164,BGIOSGA028767,BGIOSGA004591,BGIOSGA037858,BGIOSGA006927,BGIOSGA000488
molecular_function	GO:0016614 oxidoreductase activity, acting on CH-OH group of donors	8 out of 1177 genes, 0.7%	218 out of 25542 genes, 0.9%	1	BGIOSGA016887,BGIOSGA009671,BGIOSGA016782,BGIOSGA015764,BGIOSGA005742,BGIOSGA007314,BGIOSGA006800,BGIOSGA002195
biological_process	GO:0009624 response to nematode	2 out of 1177 genes, 0.2%	13 out of 25542 genes, 0.1%	1	BGIOSGA015029,BGIOSGA016747
biological_process	GO:0034655 nucleobase-containing compound catabolic process	5 out of 1177 genes, 0.4%	131 out of 25542 genes, 0.5%	1	BGIOSGA020715,BGIOSGA030471,BGIOSGA006476,BGIOSGA019844,BGIOSGA016755
molecular_function	GO:0016818 hydrolase activity, acting on acid anhydrides, in phosphorus-containing anhydrides	41 out of 1177 genes, 3.5%	799 out of 25542 genes, 3.1%	1	BGIOSGA032999,BGIOSGA017746,BGIOSGA030945,BGIOSGA024975,BGIOSGA001254,BGIOSGA006983,BGIOSGA020960,BGIOSGA009252,BGIOSGA005802,BGIOSGA003630,BGIOSGA016471,BGIOSGA035270,BGIOSGA013123,BGIOSGA001879,BGIOSGA016903,BGIOSGA001953,BGIOSGA036008,BGIOSGA004259,BGIOSGA035510,BGIOSGA032037,BGIOSGA007650,BGIOSGA037544,BGIOSGA005432,BGIOSGA015238,BGIOSGA002266,BGIOSGA000130,BGIOSGA004462,BGIOSGA011667,BGIOSGA…
biological_process	GO:0090150 establishment of protein localization to membrane	2 out of 1177 genes, 0.2%	43 out of 25542 genes, 0.2%	1	BGIOSGA017746,BGIOSGA024541
molecular_function	GO:0050308 sugar-phosphatase activity	2 out of 1177 genes, 0.2%	13 out of 25542 genes, 0.1%	1	BGIOSGA017978,BGIOSGA004865
molecular_function	GO:0017048 Rho GTPase binding	2 out of 1177 genes, 0.2%	13 out of 25542 genes, 0.1%	1	BGIOSGA007948,BGIOSGA000488
biological_process	GO:0045861 negative regulation of proteolysis	4 out of 1177 genes, 0.3%	61 out of 25542 genes, 0.2%	1	BGIOSGA002456,BGIOSGA036043,BGIOSGA002693,BGIOSGA002482
biological_process	GO:0016567 protein ubiquitination	15 out of 1177 genes, 1.3%	181 out of 25542 genes, 0.7%	1	BGIOSGA002665,BGIOSGA007010,BGIOSGA019934,BGIOSGA006283,BGIOSGA006218,BGIOSGA005770,BGIOSGA013157,BGIOSGA028554,BGIOSGA011312,BGIOSGA020722,BGIOSGA010499,BGIOSGA006454,BGIOSGA029699,BGIOSGA036843,BGIOSGA031471
cellular_component	GO:0044446 intracellular organelle part	75 out of 1177 genes, 6.4%	1859 out of 25542 genes, 7.3%	1	BGIOSGA000944,BGIOSGA024975,BGIOSGA001254,BGIOSGA014484,BGIOSGA022793,BGIOSGA023055,BGIOSGA013787,BGIOSGA012917,BGIOSGA020381,BGIOSGA023868,BGIOSGA016031,BGIOSGA012921,BGIOSGA017217,BGIOSGA031612,BGIOSGA020410,BGIOSGA036631,BGIOSGA013734,BGIOSGA035270,BGIOSGA001879,BGIOSGA036008,BGIOSGA031964,BGIOSGA035510,BGIOSGA030483,BGIOSGA029793,BGIOSGA022117,BGIOSGA005742,BGIOSGA005432,BGIOSGA011667,BGIOSGA…
biological_process	GO:0010927 cellular component assembly involved in morphogenesis	3 out of 1177 genes, 0.3%	21 out of 25542 genes, 0.1%	1	BGIOSGA026682,BGIOSGA011938,BGIOSGA017836
cellular_component	GO:0009524 phragmoplast	3 out of 1177 genes, 0.3%	16 out of 25542 genes, 0.1%	1	BGIOSGA024248,BGIOSGA003630,BGIOSGA009252
biological_process	GO:1901293 nucleoside phosphate biosynthetic process	9 out of 1177 genes, 0.8%	243 out of 25542 genes, 1.0%	1	BGIOSGA021510,BGIOSGA020715,BGIOSGA019844,BGIOSGA006004,BGIOSGA030471,BGIOSGA036259,BGIOSGA022222,BGIOSGA000410,BGIOSGA017521
biological_process	GO:0010876 lipid localization	6 out of 1177 genes, 0.5%	106 out of 25542 genes, 0.4%	1	BGIOSGA020318,BGIOSGA020050,BGIOSGA010953,BGIOSGA012266,BGIOSGA034684,BGIOSGA026509
biological_process	GO:0044550 secondary metabolite biosynthetic process	3 out of 1177 genes, 0.3%	30 out of 25542 genes, 0.1%	1	BGIOSGA018017,BGIOSGA014705,BGIOSGA006000
biological_process	GO:0042737 drug catabolic process	21 out of 1177 genes, 1.8%	237 out of 25542 genes, 0.9%	1	BGIOSGA007854,BGIOSGA001845,BGIOSGA033387,BGIOSGA033360,BGIOSGA011559,BGIOSGA026890,BGIOSGA018017,BGIOSGA021078,BGIOSGA014705,BGIOSGA006000,BGIOSGA012816,BGIOSGA033278,BGIOSGA005232,BGIOSGA026390,BGIOSGA019138,BGIOSGA028767,BGIOSGA020119,BGIOSGA004591,BGIOSGA023633,BGIOSGA034670,BGIOSGA014191
biological_process	GO:1901576 organic substance biosynthetic process	180 out of 1177 genes, 15.3%	3176 out of 25542 genes, 12.4%	1	BGIOSGA000944,BGIOSGA003134,BGIOSGA022272,BGIOSGA037799,BGIOSGA020173,BGIOSGA012017,BGIOSGA024439,BGIOSGA000269,BGIOSGA022222,BGIOSGA016031,BGIOSGA034344,BGIOSGA008264,BGIOSGA031909,BGIOSGA005090,BGIOSGA000630,BGIOSGA019532,BGIOSGA012175,BGIOSGA022089,BGIOSGA016767,BGIOSGA002929,BGIOSGA001652,BGIOSGA003684,BGIOSGA000426,BGIOSGA031964,BGIOSGA018242,BGIOSGA007162,BGIOSGA002194,BGIOSGA005312,BGIOSGA…
biological_process	GO:0032446 protein modification by small protein conjugation	15 out of 1177 genes, 1.3%	196 out of 25542 genes, 0.8%	1	BGIOSGA002665,BGIOSGA007010,BGIOSGA019934,BGIOSGA006283,BGIOSGA006218,BGIOSGA005770,BGIOSGA013157,BGIOSGA028554,BGIOSGA011312,BGIOSGA020722,BGIOSGA010499,BGIOSGA006454,BGIOSGA029699,BGIOSGA036843,BGIOSGA031471
biological_process	GO:0044283 small molecule biosynthetic process	25 out of 1177 genes, 2.1%	593 out of 25542 genes, 2.3%	1	BGIOSGA011727,BGIOSGA010486,BGIOSGA019844,BGIOSGA030471,BGIOSGA018017,BGIOSGA015012,BGIOSGA036259,BGIOSGA016031,BGIOSGA014705,BGIOSGA006000,BGIOSGA020715,BGIOSGA017331,BGIOSGA033118,BGIOSGA031909,BGIOSGA006476,BGIOSGA013525,BGIOSGA006004,BGIOSGA016755,BGIOSGA011196,BGIOSGA001652,BGIOSGA011202,BGIOSGA002092,BGIOSGA018401,BGIOSGA017521,BGIOSGA003684
molecular_function	GO:0047429 nucleoside-triphosphate diphosphatase activity	2 out of 1177 genes, 0.2%	12 out of 25542 genes, 0.0%	1	BGIOSGA006476,BGIOSGA016755
biological_process	GO:0005983 starch catabolic process	2 out of 1177 genes, 0.2%	7 out of 25542 genes, 0.0%	1	BGIOSGA017978,BGIOSGA004865
biological_process	GO:0016053 organic acid biosynthetic process	18 out of 1177 genes, 1.5%	454 out of 25542 genes, 1.8%	1	BGIOSGA011727,BGIOSGA010486,BGIOSGA019844,BGIOSGA030471,BGIOSGA018017,BGIOSGA015012,BGIOSGA036259,BGIOSGA016031,BGIOSGA014705,BGIOSGA006000,BGIOSGA020715,BGIOSGA033118,BGIOSGA031909,BGIOSGA013525,BGIOSGA011196,BGIOSGA011202,BGIOSGA002092,BGIOSGA003684
cellular_component	GO:0015935 small ribosomal subunit	2 out of 1177 genes, 0.2%	42 out of 25542 genes, 0.2%	1	BGIOSGA036082,BGIOSGA012058
biological_process	GO:0023051 regulation of signaling	5 out of 1177 genes, 0.4%	114 out of 25542 genes, 0.4%	1	BGIOSGA022020,BGIOSGA000916,BGIOSGA017231,BGIOSGA001870,BGIOSGA029699
biological_process	GO:0032392 DNA geometric change	5 out of 1177 genes, 0.4%	37 out of 25542 genes, 0.1%	1	BGIOSGA036008,BGIOSGA009456,BGIOSGA005432,BGIOSGA035270,BGIOSGA003718
cellular_component	GO:0044422 organelle part	75 out of 1177 genes, 6.4%	1869 out of 25542 genes, 7.3%	1	BGIOSGA000944,BGIOSGA024975,BGIOSGA001254,BGIOSGA014484,BGIOSGA022793,BGIOSGA023055,BGIOSGA013787,BGIOSGA012917,BGIOSGA020381,BGIOSGA023868,BGIOSGA016031,BGIOSGA012921,BGIOSGA017217,BGIOSGA031612,BGIOSGA020410,BGIOSGA036631,BGIOSGA013734,BGIOSGA035270,BGIOSGA001879,BGIOSGA036008,BGIOSGA031964,BGIOSGA035510,BGIOSGA030483,BGIOSGA029793,BGIOSGA022117,BGIOSGA005742,BGIOSGA005432,BGIOSGA011667,BGIOSGA…
biological_process	GO:0071215 cellular response to abscisic acid stimulus	3 out of 1177 genes, 0.3%	29 out of 25542 genes, 0.1%	1	BGIOSGA011032,BGIOSGA005701,BGIOSGA001182
biological_process	GO:0071554 cell wall organization or biogenesis	15 out of 1177 genes, 1.3%	330 out of 25542 genes, 1.3%	1	BGIOSGA012816,BGIOSGA032372,BGIOSGA014998,BGIOSGA000343,BGIOSGA033387,BGIOSGA017380,BGIOSGA000344,BGIOSGA028767,BGIOSGA026092,BGIOSGA026890,BGIOSGA004591,BGIOSGA023633,BGIOSGA036025,BGIOSGA032179,BGIOSGA028253
molecular_function	GO:0016746 transferase activity, transferring acyl groups	17 out of 1177 genes, 1.4%	448 out of 25542 genes, 1.8%	1	BGIOSGA021876,BGIOSGA010486,BGIOSGA014860,BGIOSGA030568,BGIOSGA004820,BGIOSGA022290,BGIOSGA015012,BGIOSGA001820,BGIOSGA001831,BGIOSGA014476,BGIOSGA022434,BGIOSGA033118,BGIOSGA005088,BGIOSGA035899,BGIOSGA011202,BGIOSGA002353,BGIOSGA003684
biological_process	GO:0048469 cell maturation	2 out of 1177 genes, 0.2%	16 out of 25542 genes, 0.1%	1	BGIOSGA012417,BGIOSGA028023
biological_process	GO:0042364 water-soluble vitamin biosynthetic process	3 out of 1177 genes, 0.3%	60 out of 25542 genes, 0.2%	1	BGIOSGA001652,BGIOSGA002092,BGIOSGA018401
biological_process	GO:2000030 regulation of response to red or far red light	2 out of 1177 genes, 0.2%	12 out of 25542 genes, 0.0%	1	BGIOSGA017610,BGIOSGA001870
biological_process	GO:0033674 positive regulation of kinase activity	3 out of 1177 genes, 0.3%	12 out of 25542 genes, 0.0%	1	BGIOSGA030483,BGIOSGA024248,BGIOSGA012103
biological_process	GO:0016072 rRNA metabolic process	3 out of 1177 genes, 0.3%	77 out of 25542 genes, 0.3%	1	BGIOSGA004508,BGIOSGA009456,BGIOSGA000016
biological_process	GO:0009733 response to auxin	12 out of 1177 genes, 1.0%	172 out of 25542 genes, 0.7%	1	BGIOSGA013573,BGIOSGA017262,BGIOSGA019301,BGIOSGA008704,BGIOSGA005417,BGIOSGA024710,BGIOSGA016767,BGIOSGA004096,BGIOSGA022468,BGIOSGA016475,BGIOSGA018445,BGIOSGA037837
biological_process	GO:0043043 peptide biosynthetic process	16 out of 1177 genes, 1.4%	585 out of 25542 genes, 2.3%	1	BGIOSGA004839,BGIOSGA012058,BGIOSGA011598,BGIOSGA017643,BGIOSGA009123,BGIOSGA008264,BGIOSGA036082,BGIOSGA012910,BGIOSGA020083,BGIOSGA019532,BGIOSGA001808,BGIOSGA006310,BGIOSGA002929,BGIOSGA017106,BGIOSGA009276,BGIOSGA036003
biological_process	GO:0009636 response to toxic substance	15 out of 1177 genes, 1.3%	264 out of 25542 genes, 1.0%	1	BGIOSGA020004,BGIOSGA007854,BGIOSGA029361,BGIOSGA008912,BGIOSGA005232,BGIOSGA001845,BGIOSGA033360,BGIOSGA011559,BGIOSGA026390,BGIOSGA019138,BGIOSGA020119,BGIOSGA034670,BGIOSGA014191,BGIOSGA021078,BGIOSGA016903
biological_process	GO:0048608 reproductive structure development	15 out of 1177 genes, 1.3%	282 out of 25542 genes, 1.1%	1	BGIOSGA028704,BGIOSGA013573,BGIOSGA019232,BGIOSGA011213,BGIOSGA017836,BGIOSGA020424,BGIOSGA037371,BGIOSGA005701,BGIOSGA035270,BGIOSGA019900,BGIOSGA007056,BGIOSGA002195,BGIOSGA004186,BGIOSGA009093,BGIOSGA012115
biological_process	GO:0023052 signaling	30 out of 1177 genes, 2.5%	543 out of 25542 genes, 2.1%	1	BGIOSGA024374,BGIOSGA030807,BGIOSGA018672,BGIOSGA017262,BGIOSGA005312,BGIOSGA002271,BGIOSGA024710,BGIOSGA019107,BGIOSGA033581,BGIOSGA024436,BGIOSGA016167,BGIOSGA011032,BGIOSGA005701,BGIOSGA010192,BGIOSGA004096,BGIOSGA037509,BGIOSGA029381,BGIOSGA022468,BGIOSGA008418,BGIOSGA019301,BGIOSGA005417,BGIOSGA017836,BGIOSGA034706,BGIOSGA023368,BGIOSGA028494,BGIOSGA004812,BGIOSGA016767,BGIOSGA037858,BGIOSGA…
biological_process	GO:0009199 ribonucleoside triphosphate metabolic process	5 out of 1177 genes, 0.4%	150 out of 25542 genes, 0.6%	1	BGIOSGA020715,BGIOSGA030471,BGIOSGA019844,BGIOSGA007650,BGIOSGA017521
molecular_function	GO:0071949 FAD binding	5 out of 1177 genes, 0.4%	68 out of 25542 genes, 0.3%	1	BGIOSGA011879,BGIOSGA032246,BGIOSGA009671,BGIOSGA016782,BGIOSGA002195
biological_process	GO:0046394 carboxylic acid biosynthetic process	18 out of 1177 genes, 1.5%	454 out of 25542 genes, 1.8%	1	BGIOSGA011727,BGIOSGA010486,BGIOSGA019844,BGIOSGA030471,BGIOSGA018017,BGIOSGA015012,BGIOSGA036259,BGIOSGA016031,BGIOSGA014705,BGIOSGA006000,BGIOSGA020715,BGIOSGA033118,BGIOSGA031909,BGIOSGA013525,BGIOSGA011196,BGIOSGA011202,BGIOSGA002092,BGIOSGA003684
biological_process	GO:0032940 secretion by cell	3 out of 1177 genes, 0.3%	95 out of 25542 genes, 0.4%	1	BGIOSGA005006,BGIOSGA010193,BGIOSGA022431
biological_process	GO:0006325 chromatin organization	14 out of 1177 genes, 1.2%	160 out of 25542 genes, 0.6%	1	BGIOSGA030230,BGIOSGA025915,BGIOSGA029793,BGIOSGA002119,BGIOSGA017970,BGIOSGA011733,BGIOSGA006874,BGIOSGA001009,BGIOSGA034571,BGIOSGA014484,BGIOSGA004753,BGIOSGA030568,BGIOSGA013734,BGIOSGA034344
biological_process	GO:0001510 RNA methylation	2 out of 1177 genes, 0.2%	47 out of 25542 genes, 0.2%	1	BGIOSGA000016,BGIOSGA022441
cellular_component	GO:0031976 plastid thylakoid	7 out of 1177 genes, 0.6%	192 out of 25542 genes, 0.8%	1	BGIOSGA010193,BGIOSGA037302,BGIOSGA028984,BGIOSGA030423,BGIOSGA009064,BGIOSGA012921,BGIOSGA022117
biological_process	GO:0036211 protein modification process	116 out of 1177 genes, 9.9%	2281 out of 25542 genes, 8.9%	1	BGIOSGA004140,BGIOSGA006874,BGIOSGA001315,BGIOSGA031556,BGIOSGA006335,BGIOSGA006096,BGIOSGA020722,BGIOSGA034899,BGIOSGA033581,BGIOSGA028166,BGIOSGA034651,BGIOSGA030536,BGIOSGA002003,BGIOSGA034344,BGIOSGA012425,BGIOSGA002717,BGIOSGA030546,BGIOSGA017217,BGIOSGA015611,BGIOSGA008015,BGIOSGA021840,BGIOSGA016403,BGIOSGA034298,BGIOSGA009469,BGIOSGA034571,BGIOSGA035899,BGIOSGA017574,BGIOSGA025743,BGIOSGA…
molecular_function	GO:0005198 structural molecule activity	17 out of 1177 genes, 1.4%	412 out of 25542 genes, 1.6%	1	BGIOSGA004839,BGIOSGA012058,BGIOSGA011598,BGIOSGA017643,BGIOSGA009123,BGIOSGA011667,BGIOSGA008264,BGIOSGA012910,BGIOSGA020083,BGIOSGA019532,BGIOSGA001808,BGIOSGA006310,BGIOSGA002929,BGIOSGA017106,BGIOSGA001879,BGIOSGA009276,BGIOSGA036003
biological_process	GO:0071805 potassium ion transmembrane transport	3 out of 1177 genes, 0.3%	59 out of 25542 genes, 0.2%	1	BGIOSGA005106,BGIOSGA025019,BGIOSGA030867
molecular_function	GO:0015171 amino acid transmembrane transporter activity	2 out of 1177 genes, 0.2%	34 out of 25542 genes, 0.1%	1	BGIOSGA023055,BGIOSGA005787
biological_process	GO:0051603 proteolysis involved in cellular protein catabolic process	6 out of 1177 genes, 0.5%	178 out of 25542 genes, 0.7%	1	BGIOSGA002665,BGIOSGA020722,BGIOSGA035901,BGIOSGA037716,BGIOSGA026170,BGIOSGA021971
molecular_function	GO:0008168 methyltransferase activity	13 out of 1177 genes, 1.1%	325 out of 25542 genes, 1.3%	1	BGIOSGA030230,BGIOSGA001506,BGIOSGA022441,BGIOSGA022003,BGIOSGA002119,BGIOSGA018973,BGIOSGA034571,BGIOSGA032619,BGIOSGA032369,BGIOSGA000016,BGIOSGA025270,BGIOSGA009324,BGIOSGA036259
biological_process	GO:0072511 divalent inorganic cation transport	2 out of 1177 genes, 0.2%	48 out of 25542 genes, 0.2%	1	BGIOSGA017444,BGIOSGA013123
biological_process	GO:0044257 cellular protein catabolic process	6 out of 1177 genes, 0.5%	181 out of 25542 genes, 0.7%	1	BGIOSGA002665,BGIOSGA020722,BGIOSGA035901,BGIOSGA037716,BGIOSGA026170,BGIOSGA021971
molecular_function	GO:0016857 racemase and epimerase activity, acting on carbohydrates and derivatives	3 out of 1177 genes, 0.3%	31 out of 25542 genes, 0.1%	1	BGIOSGA029401,BGIOSGA020486,BGIOSGA008482
biological_process	GO:0071310 cellular response to organic substance	16 out of 1177 genes, 1.4%	216 out of 25542 genes, 0.8%	1	BGIOSGA017262,BGIOSGA005312,BGIOSGA002271,BGIOSGA024710,BGIOSGA016167,BGIOSGA005701,BGIOSGA011032,BGIOSGA001182,BGIOSGA004096,BGIOSGA022468,BGIOSGA016475,BGIOSGA019301,BGIOSGA005417,BGIOSGA017836,BGIOSGA016767,BGIOSGA011317
biological_process	GO:0051346 negative regulation of hydrolase activity	6 out of 1177 genes, 0.5%	72 out of 25542 genes, 0.3%	1	BGIOSGA002456,BGIOSGA036043,BGIOSGA035270,BGIOSGA006927,BGIOSGA002693,BGIOSGA002482
biological_process	GO:0071704 organic substance metabolic process	408 out of 1177 genes, 34.7%	8269 out of 25542 genes, 32.4%	1	BGIOSGA009285,BGIOSGA031556,BGIOSGA037799,BGIOSGA014897,BGIOSGA005246,BGIOSGA012017,BGIOSGA028166,BGIOSGA024439,BGIOSGA013433,BGIOSGA022222,BGIOSGA016031,BGIOSGA008264,BGIOSGA016536,BGIOSGA012425,BGIOSGA030546,BGIOSGA001157,BGIOSGA021840,BGIOSGA008678,BGIOSGA005090,BGIOSGA016782,BGIOSGA008482,BGIOSGA001006,BGIOSGA035899,BGIOSGA012175,BGIOSGA022089,BGIOSGA029543,BGIOSGA002929,BGIOSGA009487,BGIOSGA…
biological_process	GO:0072528 pyrimidine-containing compound biosynthetic process	3 out of 1177 genes, 0.3%	67 out of 25542 genes, 0.3%	1	BGIOSGA001652,BGIOSGA036259,BGIOSGA017521
biological_process	GO:0042592 homeostatic process	10 out of 1177 genes, 0.8%	255 out of 25542 genes, 1.0%	1	BGIOSGA035642,BGIOSGA025019,BGIOSGA025157,BGIOSGA017836,BGIOSGA016963,BGIOSGA000916,BGIOSGA016674,BGIOSGA022793,BGIOSGA014915,BGIOSGA006969
molecular_function	GO:0020037 heme binding	35 out of 1177 genes, 3.0%	664 out of 25542 genes, 2.6%	1	BGIOSGA024456,BGIOSGA001845,BGIOSGA035267,BGIOSGA033360,BGIOSGA011559,BGIOSGA026840,BGIOSGA021078,BGIOSGA030097,BGIOSGA032034,BGIOSGA029361,BGIOSGA005232,BGIOSGA026390,BGIOSGA004812,BGIOSGA020119,BGIOSGA005932,BGIOSGA033310,BGIOSGA015808,BGIOSGA007854,BGIOSGA001170,BGIOSGA028965,BGIOSGA005555,BGIOSGA026087,BGIOSGA001585,BGIOSGA003054,BGIOSGA013063,BGIOSGA002945,BGIOSGA020807,BGIOSGA032584,BGIOSGA…
biological_process	GO:0042133 neurotransmitter metabolic process	2 out of 1177 genes, 0.2%	27 out of 25542 genes, 0.1%	1	BGIOSGA036259,BGIOSGA033278
biological_process	GO:0005996 monosaccharide metabolic process	4 out of 1177 genes, 0.3%	116 out of 25542 genes, 0.5%	1	BGIOSGA029401,BGIOSGA029591,BGIOSGA020486,BGIOSGA008482
molecular_function	GO:0008289 lipid binding	9 out of 1177 genes, 0.8%	151 out of 25542 genes, 0.6%	1	BGIOSGA028817,BGIOSGA018766,BGIOSGA014527,BGIOSGA017836,BGIOSGA028102,BGIOSGA007330,BGIOSGA020050,BGIOSGA005604,BGIOSGA034684
biological_process	GO:0008643 carbohydrate transport	2 out of 1177 genes, 0.2%	50 out of 25542 genes, 0.2%	1	BGIOSGA030757,BGIOSGA006190
biological_process	GO:0034641 cellular nitrogen compound metabolic process	174 out of 1177 genes, 14.8%	3392 out of 25542 genes, 13.3%	1	BGIOSGA000944,BGIOSGA032246,BGIOSGA003134,BGIOSGA022272,BGIOSGA037799,BGIOSGA020173,BGIOSGA012017,BGIOSGA024439,BGIOSGA000269,BGIOSGA022222,BGIOSGA034344,BGIOSGA008264,BGIOSGA001157,BGIOSGA005090,BGIOSGA000630,BGIOSGA019532,BGIOSGA012175,BGIOSGA022089,BGIOSGA016767,BGIOSGA002929,BGIOSGA001652,BGIOSGA000426,BGIOSGA031964,BGIOSGA018242,BGIOSGA007162,BGIOSGA001388,BGIOSGA005312,BGIOSGA002194,BGIOSGA…
biological_process	GO:0006304 DNA modification	2 out of 1177 genes, 0.2%	15 out of 25542 genes, 0.1%	1	BGIOSGA001506,BGIOSGA025270
biological_process	GO:0046034 ATP metabolic process	4 out of 1177 genes, 0.3%	132 out of 25542 genes, 0.5%	1	BGIOSGA020715,BGIOSGA030471,BGIOSGA019844,BGIOSGA007650
cellular_component	GO:0048046 apoplast	4 out of 1177 genes, 0.3%	134 out of 25542 genes, 0.5%	1	BGIOSGA032372,BGIOSGA016364,BGIOSGA036242,BGIOSGA028253
biological_process	GO:0009124 nucleoside monophosphate biosynthetic process	6 out of 1177 genes, 0.5%	149 out of 25542 genes, 0.6%	1	BGIOSGA020715,BGIOSGA030471,BGIOSGA036259,BGIOSGA019844,BGIOSGA006004,BGIOSGA000410
biological_process	GO:0034622 cellular protein-containing complex assembly	7 out of 1177 genes, 0.6%	179 out of 25542 genes, 0.7%	1	BGIOSGA028817,BGIOSGA025915,BGIOSGA013734,BGIOSGA029793,BGIOSGA011733,BGIOSGA014484,BGIOSGA004753
biological_process	GO:0042742 defense response to bacterium	3 out of 1177 genes, 0.3%	70 out of 25542 genes, 0.3%	1	BGIOSGA033688,BGIOSGA016364,BGIOSGA024058
molecular_function	GO:0015238 drug transmembrane transporter activity	10 out of 1177 genes, 0.8%	83 out of 25542 genes, 0.3%	1	BGIOSGA036709,BGIOSGA008799,BGIOSGA006190,BGIOSGA024257,BGIOSGA027049,BGIOSGA036706,BGIOSGA031561,BGIOSGA028861,BGIOSGA011208,BGIOSGA016947
molecular_function	GO:0003950 NAD+ ADP-ribosyltransferase activity	2 out of 1177 genes, 0.2%	8 out of 25542 genes, 0.0%	1	BGIOSGA012172,BGIOSGA006335
biological_process	GO:0016999 antibiotic metabolic process	14 out of 1177 genes, 1.2%	216 out of 25542 genes, 0.8%	1	BGIOSGA016887,BGIOSGA007854,BGIOSGA005232,BGIOSGA002537,BGIOSGA001845,BGIOSGA033360,BGIOSGA011559,BGIOSGA026390,BGIOSGA019138,BGIOSGA020119,BGIOSGA034670,BGIOSGA014191,BGIOSGA021078,BGIOSGA006800
cellular_component	GO:0000139 Golgi membrane	3 out of 1177 genes, 0.3%	122 out of 25542 genes, 0.5%	1	BGIOSGA036631,BGIOSGA018019,BGIOSGA032179
biological_process	GO:0001932 regulation of protein phosphorylation	3 out of 1177 genes, 0.3%	33 out of 25542 genes, 0.1%	1	BGIOSGA030483,BGIOSGA024248,BGIOSGA012103
biological_process	GO:0045934 negative regulation of nucleobase-containing compound metabolic process	6 out of 1177 genes, 0.5%	87 out of 25542 genes, 0.3%	1	BGIOSGA011414,BGIOSGA010783,BGIOSGA030568,BGIOSGA011277,BGIOSGA015004,BGIOSGA003882
molecular_function	GO:0008270 zinc ion binding	24 out of 1177 genes, 2.0%	841 out of 25542 genes, 3.3%	1	BGIOSGA031005,BGIOSGA016359,BGIOSGA001007,BGIOSGA007010,BGIOSGA033607,BGIOSGA020768,BGIOSGA038764,BGIOSGA015755,BGIOSGA021302,BGIOSGA007796,BGIOSGA002665,BGIOSGA008348,BGIOSGA012812,BGIOSGA034366,BGIOSGA022657,BGIOSGA033383,BGIOSGA016125,BGIOSGA015984,BGIOSGA034571,BGIOSGA020424,BGIOSGA029821,BGIOSGA000840,BGIOSGA023892,BGIOSGA013715
biological_process	GO:0090558 plant epidermis development	2 out of 1177 genes, 0.2%	37 out of 25542 genes, 0.1%	1	BGIOSGA028023,BGIOSGA001182
biological_process	GO:0046128 purine ribonucleoside metabolic process	2 out of 1177 genes, 0.2%	26 out of 25542 genes, 0.1%	1	BGIOSGA019234,BGIOSGA006004
biological_process	GO:0006281 DNA repair	9 out of 1177 genes, 0.8%	216 out of 25542 genes, 0.8%	1	BGIOSGA032246,BGIOSGA003856,BGIOSGA018317,BGIOSGA015984,BGIOSGA012113,BGIOSGA025713,BGIOSGA000130,BGIOSGA019329,BGIOSGA031471
cellular_component	GO:0044448 cell cortex part	2 out of 1177 genes, 0.2%	75 out of 25542 genes, 0.3%	1	BGIOSGA005006,BGIOSGA022431
biological_process	GO:0090696 post-embryonic plant organ development	7 out of 1177 genes, 0.6%	42 out of 25542 genes, 0.2%	1	BGIOSGA016967,BGIOSGA037371,BGIOSGA011445,BGIOSGA011213,BGIOSGA019900,BGIOSGA031963,BGIOSGA017836
biological_process	GO:0051248 negative regulation of protein metabolic process	5 out of 1177 genes, 0.4%	130 out of 25542 genes, 0.5%	1	BGIOSGA002456,BGIOSGA036043,BGIOSGA006927,BGIOSGA002693,BGIOSGA002482
cellular_component	GO:0000325 plant-type vacuole	2 out of 1177 genes, 0.2%	32 out of 25542 genes, 0.1%	1	BGIOSGA013573,BGIOSGA025019
molecular_function	GO:0140096 catalytic activity, acting on a protein	133 out of 1177 genes, 11.3%	2676 out of 25542 genes, 10.5%	1	BGIOSGA012411,BGIOSGA009285,BGIOSGA004140,BGIOSGA031556,BGIOSGA033581,BGIOSGA028166,BGIOSGA002003,BGIOSGA034344,BGIOSGA013573,BGIOSGA012425,BGIOSGA030546,BGIOSGA021840,BGIOSGA016403,BGIOSGA008678,BGIOSGA034298,BGIOSGA009487,BGIOSGA006454,BGIOSGA025881,BGIOSGA007010,BGIOSGA024058,BGIOSGA001877,BGIOSGA011032,BGIOSGA037437,BGIOSGA026954,BGIOSGA021971,BGIOSGA007796,BGIOSGA011864,BGIOSGA008854,BGIOSGA…
biological_process	GO:0065008 regulation of biological quality	19 out of 1177 genes, 1.6%	462 out of 25542 genes, 1.8%	1	BGIOSGA016764,BGIOSGA035642,BGIOSGA035285,BGIOSGA025019,BGIOSGA000916,BGIOSGA016674,BGIOSGA022793,BGIOSGA004096,BGIOSGA036259,BGIOSGA002195,BGIOSGA017836,BGIOSGA025157,BGIOSGA016782,BGIOSGA016963,BGIOSGA033278,BGIOSGA020477,BGIOSGA004485,BGIOSGA014915,BGIOSGA006969
biological_process	GO:0006165 nucleoside diphosphate phosphorylation	3 out of 1177 genes, 0.3%	83 out of 25542 genes, 0.3%	1	BGIOSGA020715,BGIOSGA030471,BGIOSGA019844
biological_process	GO:0019362 pyridine nucleotide metabolic process	3 out of 1177 genes, 0.3%	123 out of 25542 genes, 0.5%	1	BGIOSGA020715,BGIOSGA030471,BGIOSGA019844
molecular_function	GO:0016773 phosphotransferase activity, alcohol group as acceptor	87 out of 1177 genes, 7.4%	1615 out of 25542 genes, 6.3%	1	BGIOSGA006874,BGIOSGA001315,BGIOSGA031556,BGIOSGA034510,BGIOSGA006096,BGIOSGA034899,BGIOSGA033581,BGIOSGA028166,BGIOSGA034651,BGIOSGA030536,BGIOSGA002003,BGIOSGA012425,BGIOSGA002717,BGIOSGA030546,BGIOSGA017217,BGIOSGA008015,BGIOSGA021840,BGIOSGA016403,BGIOSGA034298,BGIOSGA009469,BGIOSGA006004,BGIOSGA017574,BGIOSGA025743,BGIOSGA009487,BGIOSGA001652,BGIOSGA025881,BGIOSGA015535,BGIOSGA024058,BGIOSGA…
biological_process	GO:0032989 cellular component morphogenesis	5 out of 1177 genes, 0.4%	83 out of 25542 genes, 0.3%	1	BGIOSGA026682,BGIOSGA011938,BGIOSGA001182,BGIOSGA017836,BGIOSGA018445
biological_process	GO:0015031 protein transport	7 out of 1177 genes, 0.6%	339 out of 25542 genes, 1.3%	1	BGIOSGA037839,BGIOSGA017746,BGIOSGA011075,BGIOSGA010193,BGIOSGA014336,BGIOSGA010932,BGIOSGA024541
biological_process	GO:0006559 L-phenylalanine catabolic process	3 out of 1177 genes, 0.3%	7 out of 25542 genes, 0.0%	1	BGIOSGA018017,BGIOSGA014705,BGIOSGA006000
biological_process	GO:0042044 fluid transport	2 out of 1177 genes, 0.2%	3 out of 25542 genes, 0.0%	1	BGIOSGA011421,BGIOSGA031561
cellular_component	GO:0098827 endoplasmic reticulum subcompartment	4 out of 1177 genes, 0.3%	131 out of 25542 genes, 0.5%	1	BGIOSGA014653,BGIOSGA005742,BGIOSGA035510,BGIOSGA016031
biological_process	GO:0051187 cofactor catabolic process	12 out of 1177 genes, 1.0%	175 out of 25542 genes, 0.7%	1	BGIOSGA007854,BGIOSGA005232,BGIOSGA001845,BGIOSGA033360,BGIOSGA011559,BGIOSGA026390,BGIOSGA015002,BGIOSGA019138,BGIOSGA020119,BGIOSGA034670,BGIOSGA014191,BGIOSGA021078
biological_process	GO:0005985 sucrose metabolic process	4 out of 1177 genes, 0.3%	23 out of 25542 genes, 0.1%	1	BGIOSGA017978,BGIOSGA006190,BGIOSGA004865,BGIOSGA010770
biological_process	GO:0048364 root development	6 out of 1177 genes, 0.5%	98 out of 25542 genes, 0.4%	1	BGIOSGA000303,BGIOSGA011445,BGIOSGA035270,BGIOSGA028023,BGIOSGA031963,BGIOSGA000304
biological_process	GO:0006364 rRNA processing	3 out of 1177 genes, 0.3%	74 out of 25542 genes, 0.3%	1	BGIOSGA004508,BGIOSGA009456,BGIOSGA000016
molecular_function	GO:0003899 DNA-directed 5'-3' RNA polymerase activity	5 out of 1177 genes, 0.4%	68 out of 25542 genes, 0.3%	1	BGIOSGA000426,BGIOSGA024439,BGIOSGA018215,BGIOSGA027577,BGIOSGA000630
biological_process	GO:0032787 monocarboxylic acid metabolic process	17 out of 1177 genes, 1.4%	319 out of 25542 genes, 1.2%	1	BGIOSGA019284,BGIOSGA019844,BGIOSGA030471,BGIOSGA018017,BGIOSGA009324,BGIOSGA015012,BGIOSGA016031,BGIOSGA006000,BGIOSGA014705,BGIOSGA020715,BGIOSGA033118,BGIOSGA018867,BGIOSGA013525,BGIOSGA018078,BGIOSGA011202,BGIOSGA002092,BGIOSGA003684
biological_process	GO:0009743 response to carbohydrate	4 out of 1177 genes, 0.3%	40 out of 25542 genes, 0.2%	1	BGIOSGA013573,BGIOSGA017978,BGIOSGA004865,BGIOSGA031963
biological_process	GO:0010383 cell wall polysaccharide metabolic process	2 out of 1177 genes, 0.2%	47 out of 25542 genes, 0.2%	1	BGIOSGA032372,BGIOSGA028253
biological_process	GO:0019538 protein metabolic process	160 out of 1177 genes, 13.6%	3642 out of 25542 genes, 14.3%	1	BGIOSGA012411,BGIOSGA009285,BGIOSGA004140,BGIOSGA031556,BGIOSGA033581,BGIOSGA028166,BGIOSGA002003,BGIOSGA034344,BGIOSGA008264,BGIOSGA013573,BGIOSGA012425,BGIOSGA030546,BGIOSGA021840,BGIOSGA016403,BGIOSGA008678,BGIOSGA034298,BGIOSGA035899,BGIOSGA019532,BGIOSGA002929,BGIOSGA009487,BGIOSGA006454,BGIOSGA025881,BGIOSGA007010,BGIOSGA024058,BGIOSGA001877,BGIOSGA011032,BGIOSGA037437,BGIOSGA026954,BGIOSGA…
cellular_component	GO:0043233 organelle lumen	12 out of 1177 genes, 1.0%	345 out of 25542 genes, 1.4%	1	BGIOSGA031964,BGIOSGA025915,BGIOSGA024248,BGIOSGA019232,BGIOSGA011733,BGIOSGA012113,BGIOSGA014484,BGIOSGA008973,BGIOSGA004753,BGIOSGA031963,BGIOSGA020381,BGIOSGA023868
biological_process	GO:0009657 plastid organization	2 out of 1177 genes, 0.2%	98 out of 25542 genes, 0.4%	1	BGIOSGA038191,BGIOSGA012917
biological_process	GO:0010154 fruit development	5 out of 1177 genes, 0.4%	166 out of 25542 genes, 0.6%	1	BGIOSGA019232,BGIOSGA005701,BGIOSGA035270,BGIOSGA007056,BGIOSGA004186
molecular_function	GO:0005524 ATP binding	139 out of 1177 genes, 11.8%	2615 out of 25542 genes, 10.2%	1	BGIOSGA024975,BGIOSGA001254,BGIOSGA031556,BGIOSGA006983,BGIOSGA033581,BGIOSGA028166,BGIOSGA009252,BGIOSGA002003,BGIOSGA025814,BGIOSGA012425,BGIOSGA030546,BGIOSGA035738,BGIOSGA021840,BGIOSGA016403,BGIOSGA034298,BGIOSGA002426,BGIOSGA037007,BGIOSGA013123,BGIOSGA009487,BGIOSGA036573,BGIOSGA025881,BGIOSGA024058,BGIOSGA000130,BGIOSGA037437,BGIOSGA026954,BGIOSGA009855,BGIOSGA019320,BGIOSGA008854,BGIOSGA…
biological_process	GO:0006869 lipid transport	6 out of 1177 genes, 0.5%	101 out of 25542 genes, 0.4%	1	BGIOSGA020318,BGIOSGA020050,BGIOSGA010953,BGIOSGA012266,BGIOSGA034684,BGIOSGA026509
biological_process	GO:0072657 protein localization to membrane	2 out of 1177 genes, 0.2%	45 out of 25542 genes, 0.2%	1	BGIOSGA017746,BGIOSGA024541
molecular_function	GO:0090599 alpha-glucosidase activity	2 out of 1177 genes, 0.2%	5 out of 25542 genes, 0.0%	1	BGIOSGA016364,BGIOSGA007345
molecular_function	GO:0016758 transferase activity, transferring hexosyl groups	27 out of 1177 genes, 2.3%	489 out of 25542 genes, 1.9%	1	BGIOSGA007754,BGIOSGA022562,BGIOSGA018019,BGIOSGA032372,BGIOSGA022241,BGIOSGA028218,BGIOSGA014998,BGIOSGA025351,BGIOSGA022720,BGIOSGA010770,BGIOSGA000865,BGIOSGA009471,BGIOSGA023734,BGIOSGA004073,BGIOSGA013588,BGIOSGA008489,BGIOSGA008488,BGIOSGA009782,BGIOSGA022586,BGIOSGA002715,BGIOSGA028416,BGIOSGA036024,BGIOSGA032130,BGIOSGA006902,BGIOSGA036025,BGIOSGA032179,BGIOSGA028253
cellular_component	GO:0098797 plasma membrane protein complex	2 out of 1177 genes, 0.2%	46 out of 25542 genes, 0.2%	1	BGIOSGA010193,BGIOSGA004096
biological_process	GO:0016049 cell growth	3 out of 1177 genes, 0.3%	67 out of 25542 genes, 0.3%	1	BGIOSGA026092,BGIOSGA028023,BGIOSGA018445
biological_process	GO:0009166 nucleotide catabolic process	3 out of 1177 genes, 0.3%	83 out of 25542 genes, 0.3%	1	BGIOSGA020715,BGIOSGA030471,BGIOSGA019844
biological_process	GO:0044281 small molecule metabolic process	52 out of 1177 genes, 4.4%	1392 out of 25542 genes, 5.4%	1	BGIOSGA008617,BGIOSGA016359,BGIOSGA011727,BGIOSGA019844,BGIOSGA023093,BGIOSGA018017,BGIOSGA015012,BGIOSGA009324,BGIOSGA026840,BGIOSGA022222,BGIOSGA016031,BGIOSGA006800,BGIOSGA014705,BGIOSGA021510,BGIOSGA017331,BGIOSGA031909,BGIOSGA029401,BGIOSGA033278,BGIOSGA006004,BGIOSGA008482,BGIOSGA029821,BGIOSGA011196,BGIOSGA004485,BGIOSGA001652,BGIOSGA018401,BGIOSGA003684,BGIOSGA019284,BGIOSGA029591,BGIOSGA…
cellular_component	GO:0031981 nuclear lumen	11 out of 1177 genes, 0.9%	281 out of 25542 genes, 1.1%	1	BGIOSGA031964,BGIOSGA025915,BGIOSGA024248,BGIOSGA019232,BGIOSGA011733,BGIOSGA012113,BGIOSGA014484,BGIOSGA008973,BGIOSGA004753,BGIOSGA031963,BGIOSGA023868
biological_process	GO:0072521 purine-containing compound metabolic process	10 out of 1177 genes, 0.8%	236 out of 25542 genes, 0.9%	1	BGIOSGA020715,BGIOSGA008617,BGIOSGA019844,BGIOSGA007650,BGIOSGA006004,BGIOSGA005742,BGIOSGA020721,BGIOSGA030471,BGIOSGA019234,BGIOSGA000410
biological_process	GO:0046942 carboxylic acid transport	5 out of 1177 genes, 0.4%	69 out of 25542 genes, 0.3%	1	BGIOSGA023055,BGIOSGA012266,BGIOSGA021480,BGIOSGA005856,BGIOSGA005787
biological_process	GO:0010022 meristem determinacy	2 out of 1177 genes, 0.2%	7 out of 25542 genes, 0.0%	1	BGIOSGA011213,BGIOSGA012115
cellular_component	GO:1990204 oxidoreductase complex	2 out of 1177 genes, 0.2%	73 out of 25542 genes, 0.3%	1	BGIOSGA028984,BGIOSGA033278
biological_process	GO:0034284 response to monosaccharide	3 out of 1177 genes, 0.3%	17 out of 25542 genes, 0.1%	1	BGIOSGA013573,BGIOSGA017978,BGIOSGA004865
molecular_function	GO:0016813 hydrolase activity, acting on carbon-nitrogen (but not peptide) bonds, in linear amidines	2 out of 1177 genes, 0.2%	14 out of 25542 genes, 0.1%	1	BGIOSGA020721,BGIOSGA004744
biological_process	GO:0010604 positive regulation of macromolecule metabolic process	17 out of 1177 genes, 1.4%	171 out of 25542 genes, 0.7%	1	BGIOSGA030483,BGIOSGA024248,BGIOSGA012103,BGIOSGA021662,BGIOSGA000269,BGIOSGA005701,BGIOSGA007056,BGIOSGA008494,BGIOSGA009093,BGIOSGA011213,BGIOSGA002178,BGIOSGA036463,BGIOSGA030333,BGIOSGA000840,BGIOSGA019900,BGIOSGA024713,BGIOSGA011317
molecular_function	GO:0019213 deacetylase activity	3 out of 1177 genes, 0.3%	17 out of 25542 genes, 0.1%	1	BGIOSGA017970,BGIOSGA006874,BGIOSGA034344
biological_process	GO:0006164 purine nucleotide biosynthetic process	5 out of 1177 genes, 0.4%	165 out of 25542 genes, 0.6%	1	BGIOSGA020715,BGIOSGA030471,BGIOSGA019844,BGIOSGA006004,BGIOSGA000410
molecular_function	GO:0022832 voltage-gated channel activity	3 out of 1177 genes, 0.3%	42 out of 25542 genes, 0.2%	1	BGIOSGA036265,BGIOSGA025019,BGIOSGA016963
biological_process	GO:0051094 positive regulation of developmental process	3 out of 1177 genes, 0.3%	42 out of 25542 genes, 0.2%	1	BGIOSGA005039,BGIOSGA017836,BGIOSGA016475
molecular_function	GO:0070279 vitamin B6 binding	6 out of 1177 genes, 0.5%	157 out of 25542 genes, 0.6%	1	BGIOSGA021287,BGIOSGA017115,BGIOSGA018973,BGIOSGA000104,BGIOSGA026849,BGIOSGA009886
cellular_component	GO:0030054 cell junction	6 out of 1177 genes, 0.5%	133 out of 25542 genes, 0.5%	1	BGIOSGA025915,BGIOSGA024439,BGIOSGA009297,BGIOSGA011733,BGIOSGA014484,BGIOSGA004753
biological_process	GO:1901615 organic hydroxy compound metabolic process	4 out of 1177 genes, 0.3%	104 out of 25542 genes, 0.4%	1	BGIOSGA017331,BGIOSGA023093,BGIOSGA014915,BGIOSGA018401
biological_process	GO:0009628 response to abiotic stimulus	29 out of 1177 genes, 2.5%	488 out of 25542 genes, 1.9%	1	BGIOSGA026215,BGIOSGA009697,BGIOSGA032246,BGIOSGA035285,BGIOSGA011733,BGIOSGA008280,BGIOSGA029299,BGIOSGA014484,BGIOSGA022793,BGIOSGA005701,BGIOSGA012917,BGIOSGA000130,BGIOSGA008418,BGIOSGA016881,BGIOSGA013573,BGIOSGA011421,BGIOSGA025915,BGIOSGA006218,BGIOSGA017836,BGIOSGA016963,BGIOSGA004753,BGIOSGA009456,BGIOSGA004812,BGIOSGA036025,BGIOSGA034050,BGIOSGA014915,BGIOSGA013969,BGIOSGA004022,BGIOSGA…
cellular_component	GO:0031224 intrinsic component of membrane	297 out of 1177 genes, 25.2%	6390 out of 25542 genes, 25.0%	1	BGIOSGA028134,BGIOSGA006983,BGIOSGA032186,BGIOSGA016805,BGIOSGA013433,BGIOSGA005130,BGIOSGA016031,BGIOSGA020335,BGIOSGA012425,BGIOSGA021840,BGIOSGA000357,BGIOSGA024257,BGIOSGA016963,BGIOSGA009563,BGIOSGA005787,BGIOSGA022089,BGIOSGA026092,BGIOSGA017347,BGIOSGA009487,BGIOSGA025881,BGIOSGA011443,BGIOSGA036096,BGIOSGA014509,BGIOSGA014998,BGIOSGA015755,BGIOSGA001877,BGIOSGA005742,BGIOSGA028861,BGIOSGA…
biological_process	GO:0009066 aspartate family amino acid metabolic process	2 out of 1177 genes, 0.2%	51 out of 25542 genes, 0.2%	1	BGIOSGA031909,BGIOSGA011727
biological_process	GO:0048316 seed development	5 out of 1177 genes, 0.4%	161 out of 25542 genes, 0.6%	1	BGIOSGA019232,BGIOSGA005701,BGIOSGA035270,BGIOSGA007056,BGIOSGA004186
biological_process	GO:0080134 regulation of response to stress	5 out of 1177 genes, 0.4%	108 out of 25542 genes, 0.4%	1	BGIOSGA014172,BGIOSGA001182,BGIOSGA005485,BGIOSGA010834,BGIOSGA005528
molecular_function	GO:0003682 chromatin binding	4 out of 1177 genes, 0.3%	37 out of 25542 genes, 0.1%	1	BGIOSGA001506,BGIOSGA022441,BGIOSGA005432,BGIOSGA025270
molecular_function	GO:0015103 inorganic anion transmembrane transporter activity	3 out of 1177 genes, 0.3%	69 out of 25542 genes, 0.3%	1	BGIOSGA036265,BGIOSGA031561,BGIOSGA016963
biological_process	GO:0048507 meristem development	6 out of 1177 genes, 0.5%	50 out of 25542 genes, 0.2%	1	BGIOSGA000303,BGIOSGA011213,BGIOSGA035270,BGIOSGA023255,BGIOSGA000304,BGIOSGA012115
biological_process	GO:1903825 organic acid transmembrane transport	2 out of 1177 genes, 0.2%	44 out of 25542 genes, 0.2%	1	BGIOSGA023055,BGIOSGA005787
biological_process	GO:1901135 carbohydrate derivative metabolic process	20 out of 1177 genes, 1.7%	525 out of 25542 genes, 2.1%	1	BGIOSGA008617,BGIOSGA018019,BGIOSGA004865,BGIOSGA019844,BGIOSGA007650,BGIOSGA033387,BGIOSGA005742,BGIOSGA030471,BGIOSGA036259,BGIOSGA022222,BGIOSGA020715,BGIOSGA021510,BGIOSGA017978,BGIOSGA006004,BGIOSGA028416,BGIOSGA029821,BGIOSGA023633,BGIOSGA019234,BGIOSGA017521,BGIOSGA000410
biological_process	GO:0016569 covalent chromatin modification	7 out of 1177 genes, 0.6%	113 out of 25542 genes, 0.4%	1	BGIOSGA030230,BGIOSGA030568,BGIOSGA002119,BGIOSGA017970,BGIOSGA006874,BGIOSGA034571,BGIOSGA034344
biological_process	GO:0007010 cytoskeleton organization	5 out of 1177 genes, 0.4%	118 out of 25542 genes, 0.5%	1	BGIOSGA010915,BGIOSGA004223,BGIOSGA024248,BGIOSGA011667,BGIOSGA001879
biological_process	GO:0009119 ribonucleoside metabolic process	3 out of 1177 genes, 0.3%	48 out of 25542 genes, 0.2%	1	BGIOSGA019234,BGIOSGA006004,BGIOSGA017521
biological_process	GO:2000113 negative regulation of cellular macromolecule biosynthetic process	6 out of 1177 genes, 0.5%	119 out of 25542 genes, 0.5%	1	BGIOSGA011414,BGIOSGA010783,BGIOSGA030568,BGIOSGA011277,BGIOSGA015004,BGIOSGA003882
molecular_function	GO:0030060 L-malate dehydrogenase activity	2 out of 1177 genes, 0.2%	9 out of 25542 genes, 0.0%	1	BGIOSGA016887,BGIOSGA006800
molecular_function	GO:0003678 DNA helicase activity	4 out of 1177 genes, 0.3%	40 out of 25542 genes, 0.2%	1	BGIOSGA036008,BGIOSGA005432,BGIOSGA035270,BGIOSGA003718
molecular_function	GO:0017076 purine nucleotide binding	168 out of 1177 genes, 14.3%	3370 out of 25542 genes, 13.2%	1	BGIOSGA026553,BGIOSGA017746,BGIOSGA024975,BGIOSGA001254,BGIOSGA031556,BGIOSGA006983,BGIOSGA033962,BGIOSGA033581,BGIOSGA028166,BGIOSGA009252,BGIOSGA002003,BGIOSGA025814,BGIOSGA012425,BGIOSGA030546,BGIOSGA035738,BGIOSGA021840,BGIOSGA016403,BGIOSGA034298,BGIOSGA002426,BGIOSGA037007,BGIOSGA013123,BGIOSGA009487,BGIOSGA001879,BGIOSGA036573,BGIOSGA025881,BGIOSGA024058,BGIOSGA020872,BGIOSGA011667,BGIOSGA…
biological_process	GO:0016042 lipid catabolic process	7 out of 1177 genes, 0.6%	88 out of 25542 genes, 0.3%	1	BGIOSGA020822,BGIOSGA020684,BGIOSGA019284,BGIOSGA019107,BGIOSGA013433,BGIOSGA012266,BGIOSGA011795
biological_process	GO:0008652 cellular amino acid biosynthetic process	5 out of 1177 genes, 0.4%	206 out of 25542 genes, 0.8%	1	BGIOSGA031909,BGIOSGA011727,BGIOSGA011196,BGIOSGA010486,BGIOSGA036259
biological_process	GO:0048731 system development	26 out of 1177 genes, 2.2%	425 out of 25542 genes, 1.7%	1	BGIOSGA016967,BGIOSGA010675,BGIOSGA000426,BGIOSGA000303,BGIOSGA019232,BGIOSGA011445,BGIOSGA037371,BGIOSGA005701,BGIOSGA028023,BGIOSGA001182,BGIOSGA031963,BGIOSGA023255,BGIOSGA007056,BGIOSGA009093,BGIOSGA002195,BGIOSGA004186,BGIOSGA028704,BGIOSGA013573,BGIOSGA011213,BGIOSGA017836,BGIOSGA020424,BGIOSGA035270,BGIOSGA019900,BGIOSGA036025,BGIOSGA000304,BGIOSGA012115
biological_process	GO:0071702 organic substance transport	22 out of 1177 genes, 1.9%	631 out of 25542 genes, 2.5%	1	BGIOSGA017746,BGIOSGA016747,BGIOSGA006190,BGIOSGA023055,BGIOSGA034684,BGIOSGA024102,BGIOSGA021480,BGIOSGA010953,BGIOSGA020318,BGIOSGA011075,BGIOSGA030757,BGIOSGA024541,BGIOSGA016963,BGIOSGA005787,BGIOSGA005856,BGIOSGA037839,BGIOSGA020050,BGIOSGA010193,BGIOSGA012266,BGIOSGA010932,BGIOSGA014336,BGIOSGA026509
cellular_component	GO:0009532 plastid stroma	8 out of 1177 genes, 0.7%	278 out of 25542 genes, 1.1%	1	BGIOSGA009697,BGIOSGA017217,BGIOSGA037302,BGIOSGA013027,BGIOSGA009456,BGIOSGA013787,BGIOSGA012917,BGIOSGA004212
biological_process	GO:0009561 megagametogenesis	2 out of 1177 genes, 0.2%	33 out of 25542 genes, 0.1%	1	BGIOSGA027814,BGIOSGA003630
biological_process	GO:0030162 regulation of proteolysis	4 out of 1177 genes, 0.3%	75 out of 25542 genes, 0.3%	1	BGIOSGA002456,BGIOSGA036043,BGIOSGA002693,BGIOSGA002482
biological_process	GO:0044238 primary metabolic process	396 out of 1177 genes, 33.6%	7878 out of 25542 genes, 30.8%	1	BGIOSGA009285,BGIOSGA031556,BGIOSGA037799,BGIOSGA014897,BGIOSGA005246,BGIOSGA012017,BGIOSGA028166,BGIOSGA024439,BGIOSGA013433,BGIOSGA022222,BGIOSGA016031,BGIOSGA008264,BGIOSGA016536,BGIOSGA012425,BGIOSGA030546,BGIOSGA001157,BGIOSGA021840,BGIOSGA008678,BGIOSGA005090,BGIOSGA008482,BGIOSGA001006,BGIOSGA035899,BGIOSGA012175,BGIOSGA022089,BGIOSGA029543,BGIOSGA002929,BGIOSGA009487,BGIOSGA006454,BGIOSGA…
biological_process	GO:0007017 microtubule-based process	13 out of 1177 genes, 1.1%	141 out of 25542 genes, 0.6%	1	BGIOSGA006836,BGIOSGA004223,BGIOSGA024975,BGIOSGA024248,BGIOSGA003630,BGIOSGA001254,BGIOSGA037544,BGIOSGA015238,BGIOSGA001879,BGIOSGA011667,BGIOSGA037858,BGIOSGA009252,BGIOSGA001953
biological_process	GO:0033044 regulation of chromosome organization	2 out of 1177 genes, 0.2%	26 out of 25542 genes, 0.1%	1	BGIOSGA030333,BGIOSGA035270
cellular_component	GO:0098687 chromosomal region	2 out of 1177 genes, 0.2%	20 out of 25542 genes, 0.1%	1	BGIOSGA030568,BGIOSGA033075
biological_process	GO:0045184 establishment of protein localization	7 out of 1177 genes, 0.6%	341 out of 25542 genes, 1.3%	1	BGIOSGA037839,BGIOSGA017746,BGIOSGA011075,BGIOSGA010193,BGIOSGA014336,BGIOSGA010932,BGIOSGA024541
biological_process	GO:0055085 transmembrane transport	70 out of 1177 genes, 5.9%	1255 out of 25542 genes, 4.9%	1	BGIOSGA017444,BGIOSGA040600,BGIOSGA036864,BGIOSGA006983,BGIOSGA032186,BGIOSGA005931,BGIOSGA000916,BGIOSGA022793,BGIOSGA023055,BGIOSGA017359,BGIOSGA001800,BGIOSGA004891,BGIOSGA024257,BGIOSGA016963,BGIOSGA005787,BGIOSGA011840,BGIOSGA014687,BGIOSGA002461,BGIOSGA011495,BGIOSGA013123,BGIOSGA011443,BGIOSGA004259,BGIOSGA008808,BGIOSGA027049,BGIOSGA036706,BGIOSGA032393,BGIOSGA000551,BGIOSGA028861,BGIOSGA…
biological_process	GO:0006220 pyrimidine nucleotide metabolic process	2 out of 1177 genes, 0.2%	45 out of 25542 genes, 0.2%	1	BGIOSGA036259,BGIOSGA017521
biological_process	GO:0051276 chromosome organization	20 out of 1177 genes, 1.7%	263 out of 25542 genes, 1.0%	1	BGIOSGA036008,BGIOSGA029793,BGIOSGA011733,BGIOSGA006874,BGIOSGA014484,BGIOSGA030568,BGIOSGA005432,BGIOSGA011053,BGIOSGA034344,BGIOSGA030230,BGIOSGA025915,BGIOSGA002119,BGIOSGA001009,BGIOSGA003718,BGIOSGA017970,BGIOSGA034571,BGIOSGA004753,BGIOSGA009456,BGIOSGA013734,BGIOSGA035270
biological_process	GO:0006811 ion transport	34 out of 1177 genes, 2.9%	625 out of 25542 genes, 2.4%	1	BGIOSGA017444,BGIOSGA030807,BGIOSGA025019,BGIOSGA006161,BGIOSGA036864,BGIOSGA022793,BGIOSGA023055,BGIOSGA000019,BGIOSGA021480,BGIOSGA030867,BGIOSGA001800,BGIOSGA016963,BGIOSGA005787,BGIOSGA002461,BGIOSGA005106,BGIOSGA011495,BGIOSGA012266,BGIOSGA013123,BGIOSGA016903,BGIOSGA011440,BGIOSGA016747,BGIOSGA019188,BGIOSGA007650,BGIOSGA023091,BGIOSGA040597,BGIOSGA000551,BGIOSGA010953,BGIOSGA036265,BGIOSGA…
molecular_function	GO:0042623 ATPase activity, coupled	11 out of 1177 genes, 0.9%	242 out of 25542 genes, 0.9%	1	BGIOSGA004259,BGIOSGA006983,BGIOSGA003697,BGIOSGA007650,BGIOSGA020960,BGIOSGA037544,BGIOSGA000130,BGIOSGA013123,BGIOSGA019320,BGIOSGA005802,BGIOSGA016903
biological_process	GO:0015893 drug transport	10 out of 1177 genes, 0.8%	85 out of 25542 genes, 0.3%	1	BGIOSGA036709,BGIOSGA008799,BGIOSGA006190,BGIOSGA024257,BGIOSGA027049,BGIOSGA036706,BGIOSGA031561,BGIOSGA028861,BGIOSGA011208,BGIOSGA016947
biological_process	GO:1900150 regulation of defense response to fungus	2 out of 1177 genes, 0.2%	9 out of 25542 genes, 0.0%	1	BGIOSGA001182,BGIOSGA005528
biological_process	GO:0042278 purine nucleoside metabolic process	2 out of 1177 genes, 0.2%	26 out of 25542 genes, 0.1%	1	BGIOSGA019234,BGIOSGA006004
molecular_function	GO:0016791 phosphatase activity	16 out of 1177 genes, 1.4%	255 out of 25542 genes, 1.0%	1	BGIOSGA004140,BGIOSGA008943,BGIOSGA004865,BGIOSGA034810,BGIOSGA029631,BGIOSGA034659,BGIOSGA029476,BGIOSGA011032,BGIOSGA012770,BGIOSGA015611,BGIOSGA017978,BGIOSGA015136,BGIOSGA010801,BGIOSGA005528,BGIOSGA033398,BGIOSGA004789
biological_process	GO:0006544 glycine metabolic process	2 out of 1177 genes, 0.2%	19 out of 25542 genes, 0.1%	1	BGIOSGA036259,BGIOSGA033278
biological_process	GO:0009135 purine nucleoside diphosphate metabolic process	3 out of 1177 genes, 0.3%	79 out of 25542 genes, 0.3%	1	BGIOSGA020715,BGIOSGA030471,BGIOSGA019844
biological_process	GO:0051234 establishment of localization	97 out of 1177 genes, 8.2%	2102 out of 25542 genes, 8.2%	1	BGIOSGA017444,BGIOSGA030807,BGIOSGA017746,BGIOSGA040600,BGIOSGA036864,BGIOSGA006983,BGIOSGA032186,BGIOSGA005931,BGIOSGA000916,BGIOSGA022793,BGIOSGA023055,BGIOSGA002562,BGIOSGA034684,BGIOSGA017359,BGIOSGA001800,BGIOSGA004891,BGIOSGA024257,BGIOSGA016963,BGIOSGA005787,BGIOSGA011840,BGIOSGA014687,BGIOSGA002461,BGIOSGA011495,BGIOSGA013123,BGIOSGA026509,BGIOSGA011443,BGIOSGA004259,BGIOSGA008808,BGIOSGA…
molecular_function	GO:0018024 histone-lysine N-methyltransferase activity	3 out of 1177 genes, 0.3%	29 out of 25542 genes, 0.1%	1	BGIOSGA030230,BGIOSGA002119,BGIOSGA034571
molecular_function	GO:0009055 electron transfer activity	10 out of 1177 genes, 0.8%	177 out of 25542 genes, 0.7%	1	BGIOSGA035642,BGIOSGA009671,BGIOSGA025157,BGIOSGA035291,BGIOSGA022117,BGIOSGA016674,BGIOSGA009946,BGIOSGA013952,BGIOSGA007590,BGIOSGA009947
biological_process	GO:0006813 potassium ion transport	3 out of 1177 genes, 0.3%	68 out of 25542 genes, 0.3%	1	BGIOSGA005106,BGIOSGA025019,BGIOSGA030867
biological_process	GO:0034404 nucleobase-containing small molecule biosynthetic process	7 out of 1177 genes, 0.6%	117 out of 25542 genes, 0.5%	1	BGIOSGA020715,BGIOSGA030471,BGIOSGA006476,BGIOSGA019844,BGIOSGA016755,BGIOSGA006004,BGIOSGA017521
biological_process	GO:0051649 establishment of localization in cell	5 out of 1177 genes, 0.4%	275 out of 25542 genes, 1.1%	1	BGIOSGA037544,BGIOSGA017746,BGIOSGA014336,BGIOSGA010932,BGIOSGA024541
biological_process	GO:0006753 nucleoside phosphate metabolic process	14 out of 1177 genes, 1.2%	329 out of 25542 genes, 1.3%	1	BGIOSGA021510,BGIOSGA020715,BGIOSGA006476,BGIOSGA019844,BGIOSGA016755,BGIOSGA007650,BGIOSGA006004,BGIOSGA005742,BGIOSGA030471,BGIOSGA036259,BGIOSGA022222,BGIOSGA019234,BGIOSGA000410,BGIOSGA017521
biological_process	GO:1901361 organic cyclic compound catabolic process	9 out of 1177 genes, 0.8%	182 out of 25542 genes, 0.7%	1	BGIOSGA020715,BGIOSGA006476,BGIOSGA019844,BGIOSGA016755,BGIOSGA020721,BGIOSGA030471,BGIOSGA018017,BGIOSGA006000,BGIOSGA014705
biological_process	GO:0006650 glycerophospholipid metabolic process	3 out of 1177 genes, 0.3%	103 out of 25542 genes, 0.4%	1	BGIOSGA013714,BGIOSGA034510,BGIOSGA024097
biological_process	GO:0009555 pollen development	7 out of 1177 genes, 0.6%	92 out of 25542 genes, 0.4%	1	BGIOSGA000916,BGIOSGA026682,BGIOSGA037371,BGIOSGA003630,BGIOSGA011938,BGIOSGA017836,BGIOSGA023868
biological_process	GO:0009414 response to water deprivation	8 out of 1177 genes, 0.7%	79 out of 25542 genes, 0.3%	1	BGIOSGA026215,BGIOSGA011421,BGIOSGA025915,BGIOSGA011733,BGIOSGA014484,BGIOSGA004753,BGIOSGA036025,BGIOSGA004022
molecular_function	GO:1901505 carbohydrate derivative transmembrane transporter activity	2 out of 1177 genes, 0.2%	26 out of 25542 genes, 0.1%	1	BGIOSGA006190,BGIOSGA024102
biological_process	GO:0009888 tissue development	9 out of 1177 genes, 0.8%	116 out of 25542 genes, 0.5%	1	BGIOSGA017325,BGIOSGA000303,BGIOSGA011213,BGIOSGA035270,BGIOSGA001182,BGIOSGA028023,BGIOSGA000304,BGIOSGA023255,BGIOSGA012115
cellular_component	GO:0031967 organelle envelope	8 out of 1177 genes, 0.7%	375 out of 25542 genes, 1.5%	1	BGIOSGA037302,BGIOSGA024248,BGIOSGA018857,BGIOSGA024541,BGIOSGA015984,BGIOSGA010193,BGIOSGA038191,BGIOSGA004212
biological_process	GO:1901360 organic cyclic compound metabolic process	162 out of 1177 genes, 13.8%	2988 out of 25542 genes, 11.7%	1	BGIOSGA000944,BGIOSGA032246,BGIOSGA003134,BGIOSGA022272,BGIOSGA037799,BGIOSGA020173,BGIOSGA012017,BGIOSGA024439,BGIOSGA000269,BGIOSGA022222,BGIOSGA034344,BGIOSGA001157,BGIOSGA005090,BGIOSGA000630,BGIOSGA012175,BGIOSGA022089,BGIOSGA016767,BGIOSGA001652,BGIOSGA000426,BGIOSGA031964,BGIOSGA018242,BGIOSGA007162,BGIOSGA001388,BGIOSGA002194,BGIOSGA005312,BGIOSGA005835,BGIOSGA005742,BGIOSGA000016,BGIOSGA…
molecular_function	GO:0008237 metallopeptidase activity	3 out of 1177 genes, 0.3%	92 out of 25542 genes, 0.4%	1	BGIOSGA020721,BGIOSGA013715,BGIOSGA007796
molecular_function	GO:0000166 nucleotide binding	183 out of 1177 genes, 15.5%	3757 out of 25542 genes, 14.7%	1	BGIOSGA026553,BGIOSGA017746,BGIOSGA032246,BGIOSGA024975,BGIOSGA001254,BGIOSGA031556,BGIOSGA006983,BGIOSGA033962,BGIOSGA033581,BGIOSGA028166,BGIOSGA009252,BGIOSGA002003,BGIOSGA025814,BGIOSGA012425,BGIOSGA030546,BGIOSGA035738,BGIOSGA021840,BGIOSGA016403,BGIOSGA034298,BGIOSGA016782,BGIOSGA002426,BGIOSGA037007,BGIOSGA013123,BGIOSGA009487,BGIOSGA001879,BGIOSGA036573,BGIOSGA025881,BGIOSGA000426,BGIOSGA…
biological_process	GO:0042221 response to chemical	65 out of 1177 genes, 5.5%	967 out of 25542 genes, 3.8%	1	BGIOSGA014484,BGIOSGA033360,BGIOSGA021078,BGIOSGA013573,BGIOSGA017978,BGIOSGA015611,BGIOSGA019301,BGIOSGA005417,BGIOSGA024257,BGIOSGA016963,BGIOSGA016767,BGIOSGA036025,BGIOSGA034050,BGIOSGA037837,BGIOSGA020004,BGIOSGA005312,BGIOSGA027049,BGIOSGA024710,BGIOSGA036706,BGIOSGA011032,BGIOSGA028861,BGIOSGA022468,BGIOSGA016475,BGIOSGA011208,BGIOSGA008799,BGIOSGA031561,BGIOSGA014191,BGIOSGA000304,BGIOSGA…
molecular_function	GO:0042578 phosphoric ester hydrolase activity	18 out of 1177 genes, 1.5%	312 out of 25542 genes, 1.2%	1	BGIOSGA004140,BGIOSGA008943,BGIOSGA004865,BGIOSGA034810,BGIOSGA029631,BGIOSGA034659,BGIOSGA029476,BGIOSGA019107,BGIOSGA034095,BGIOSGA011032,BGIOSGA012770,BGIOSGA015611,BGIOSGA017978,BGIOSGA015136,BGIOSGA010801,BGIOSGA005528,BGIOSGA033398,BGIOSGA004789
biological_process	GO:0015980 energy derivation by oxidation of organic compounds	6 out of 1177 genes, 0.5%	94 out of 25542 genes, 0.4%	1	BGIOSGA016887,BGIOSGA017490,BGIOSGA009855,BGIOSGA013027,BGIOSGA006800,BGIOSGA002537
molecular_function	GO:0004601 peroxidase activity	13 out of 1177 genes, 1.1%	212 out of 25542 genes, 0.8%	1	BGIOSGA020004,BGIOSGA007854,BGIOSGA029361,BGIOSGA005232,BGIOSGA001845,BGIOSGA033360,BGIOSGA011559,BGIOSGA026390,BGIOSGA019138,BGIOSGA020119,BGIOSGA034670,BGIOSGA014191,BGIOSGA021078
biological_process	GO:0006082 organic acid metabolic process	31 out of 1177 genes, 2.6%	866 out of 25542 genes, 3.4%	1	BGIOSGA019284,BGIOSGA016887,BGIOSGA011727,BGIOSGA010486,BGIOSGA026849,BGIOSGA019844,BGIOSGA021287,BGIOSGA030471,BGIOSGA018017,BGIOSGA015012,BGIOSGA009324,BGIOSGA036259,BGIOSGA026840,BGIOSGA016031,BGIOSGA006800,BGIOSGA014705,BGIOSGA006000,BGIOSGA020715,BGIOSGA033118,BGIOSGA031909,BGIOSGA018867,BGIOSGA013525,BGIOSGA033278,BGIOSGA002537,BGIOSGA018078,BGIOSGA004485,BGIOSGA011196,BGIOSGA011202,BGIOSGA…
molecular_function	GO:0022839 ion gated channel activity	4 out of 1177 genes, 0.3%	68 out of 25542 genes, 0.3%	1	BGIOSGA030807,BGIOSGA036265,BGIOSGA025019,BGIOSGA016963
cellular_component	GO:0005938 cell cortex	2 out of 1177 genes, 0.2%	76 out of 25542 genes, 0.3%	1	BGIOSGA005006,BGIOSGA022431
cellular_component	GO:0031410 cytoplasmic vesicle	2 out of 1177 genes, 0.2%	165 out of 25542 genes, 0.6%	1	BGIOSGA028817,BGIOSGA017836
biological_process	GO:0030003 cellular cation homeostasis	2 out of 1177 genes, 0.2%	29 out of 25542 genes, 0.1%	1	BGIOSGA025019,BGIOSGA014915
biological_process	GO:0006826 iron ion transport	2 out of 1177 genes, 0.2%	17 out of 25542 genes, 0.1%	1	BGIOSGA014915,BGIOSGA023091
biological_process	GO:0031324 negative regulation of cellular metabolic process	11 out of 1177 genes, 0.9%	225 out of 25542 genes, 0.9%	1	BGIOSGA011277,BGIOSGA002693,BGIOSGA015004,BGIOSGA003882,BGIOSGA002482,BGIOSGA011414,BGIOSGA002456,BGIOSGA010783,BGIOSGA030568,BGIOSGA036043,BGIOSGA006927
molecular_function	GO:0051539 4 iron, 4 sulfur cluster binding	2 out of 1177 genes, 0.2%	49 out of 25542 genes, 0.2%	1	BGIOSGA000426,BGIOSGA024439
biological_process	GO:0006766 vitamin metabolic process	5 out of 1177 genes, 0.4%	73 out of 25542 genes, 0.3%	1	BGIOSGA017331,BGIOSGA001652,BGIOSGA009324,BGIOSGA002092,BGIOSGA018401
molecular_function	GO:0030247 polysaccharide binding	11 out of 1177 genes, 0.9%	174 out of 25542 genes, 0.7%	1	BGIOSGA002439,BGIOSGA037792,BGIOSGA023805,BGIOSGA005398,BGIOSGA002732,BGIOSGA002725,BGIOSGA008675,BGIOSGA004829,BGIOSGA002731,BGIOSGA002728,BGIOSGA007265
cellular_component	GO:0044391 ribosomal subunit	3 out of 1177 genes, 0.3%	85 out of 25542 genes, 0.3%	1	BGIOSGA036082,BGIOSGA004839,BGIOSGA012058
biological_process	GO:0006730 one-carbon metabolic process	2 out of 1177 genes, 0.2%	23 out of 25542 genes, 0.1%	1	BGIOSGA016359,BGIOSGA036259
biological_process	GO:0071368 cellular response to cytokinin stimulus	3 out of 1177 genes, 0.3%	22 out of 25542 genes, 0.1%	1	BGIOSGA016167,BGIOSGA016475,BGIOSGA005312
biological_process	GO:0006508 proteolysis	30 out of 1177 genes, 2.5%	835 out of 25542 genes, 3.3%	1	BGIOSGA012411,BGIOSGA009285,BGIOSGA035901,BGIOSGA001877,BGIOSGA020722,BGIOSGA010598,BGIOSGA020783,BGIOSGA020721,BGIOSGA036297,BGIOSGA012917,BGIOSGA015338,BGIOSGA034071,BGIOSGA021971,BGIOSGA004277,BGIOSGA007796,BGIOSGA002665,BGIOSGA011864,BGIOSGA013573,BGIOSGA008770,BGIOSGA008678,BGIOSGA007076,BGIOSGA037716,BGIOSGA026170,BGIOSGA027322,BGIOSGA009199,BGIOSGA001860,BGIOSGA029197,BGIOSGA013715,BGIOSGA…
biological_process	GO:1902221 erythrose 4-phosphate/phosphoenolpyruvate family amino acid metabolic process	3 out of 1177 genes, 0.3%	19 out of 25542 genes, 0.1%	1	BGIOSGA018017,BGIOSGA014705,BGIOSGA006000
biological_process	GO:0048655 anther wall tapetum morphogenesis	2 out of 1177 genes, 0.2%	6 out of 25542 genes, 0.0%	1	BGIOSGA037371,BGIOSGA017836
biological_process	GO:0070507 regulation of microtubule cytoskeleton organization	3 out of 1177 genes, 0.3%	7 out of 25542 genes, 0.0%	1	BGIOSGA030483,BGIOSGA024248,BGIOSGA012103
cellular_component	GO:0044429 mitochondrial part	2 out of 1177 genes, 0.2%	182 out of 25542 genes, 0.7%	1	BGIOSGA020381,BGIOSGA024541
biological_process	GO:0017144 drug metabolic process	34 out of 1177 genes, 2.9%	583 out of 25542 genes, 2.3%	1	BGIOSGA019844,BGIOSGA001845,BGIOSGA033360,BGIOSGA011559,BGIOSGA018017,BGIOSGA009324,BGIOSGA021078,BGIOSGA006800,BGIOSGA014705,BGIOSGA031909,BGIOSGA033278,BGIOSGA005232,BGIOSGA006004,BGIOSGA026390,BGIOSGA020119,BGIOSGA001652,BGIOSGA018401,BGIOSGA007854,BGIOSGA016887,BGIOSGA007650,BGIOSGA033387,BGIOSGA026890,BGIOSGA030471,BGIOSGA036259,BGIOSGA006000,BGIOSGA012816,BGIOSGA020715,BGIOSGA002537,BGIOSGA…
biological_process	GO:0031401 positive regulation of protein modification process	4 out of 1177 genes, 0.3%	17 out of 25542 genes, 0.1%	1	BGIOSGA030333,BGIOSGA030483,BGIOSGA024248,BGIOSGA012103
biological_process	GO:0006807 nitrogen compound metabolic process	330 out of 1177 genes, 28.0%	6734 out of 25542 genes, 26.4%	1	BGIOSGA009285,BGIOSGA031556,BGIOSGA037799,BGIOSGA012017,BGIOSGA028166,BGIOSGA024439,BGIOSGA022222,BGIOSGA008264,BGIOSGA012425,BGIOSGA030546,BGIOSGA001157,BGIOSGA021840,BGIOSGA008678,BGIOSGA005090,BGIOSGA016782,BGIOSGA035899,BGIOSGA012175,BGIOSGA022089,BGIOSGA002929,BGIOSGA009487,BGIOSGA006454,BGIOSGA001652,BGIOSGA025881,BGIOSGA031964,BGIOSGA018242,BGIOSGA007162,BGIOSGA007010,BGIOSGA001388,BGIOSGA…
molecular_function	GO:0016842 amidine-lyase activity	2 out of 1177 genes, 0.2%	13 out of 25542 genes, 0.1%	1	BGIOSGA015002,BGIOSGA013969
biological_process	GO:0048585 negative regulation of response to stimulus	2 out of 1177 genes, 0.2%	64 out of 25542 genes, 0.3%	1	BGIOSGA001870,BGIOSGA029699
biological_process	GO:0045333 cellular respiration	4 out of 1177 genes, 0.3%	76 out of 25542 genes, 0.3%	1	BGIOSGA016887,BGIOSGA013027,BGIOSGA006800,BGIOSGA002537
molecular_function	GO:0003978 UDP-glucose 4-epimerase activity	2 out of 1177 genes, 0.2%	9 out of 25542 genes, 0.0%	1	BGIOSGA029401,BGIOSGA020486
biological_process	GO:0009691 cytokinin biosynthetic process	2 out of 1177 genes, 0.2%	11 out of 25542 genes, 0.0%	1	BGIOSGA016764,BGIOSGA020477
cellular_component	GO:0044459 plasma membrane part	4 out of 1177 genes, 0.3%	87 out of 25542 genes, 0.3%	1	BGIOSGA010193,BGIOSGA031561,BGIOSGA006190,BGIOSGA004096
molecular_function	GO:0045330 aspartyl esterase activity	4 out of 1177 genes, 0.3%	41 out of 25542 genes, 0.2%	1	BGIOSGA012816,BGIOSGA028767,BGIOSGA026890,BGIOSGA004591
biological_process	GO:0015740 C4-dicarboxylate transport	2 out of 1177 genes, 0.2%	12 out of 25542 genes, 0.0%	1	BGIOSGA021480,BGIOSGA005856
biological_process	GO:0010224 response to UV-B	3 out of 1177 genes, 0.3%	20 out of 25542 genes, 0.1%	1	BGIOSGA013573,BGIOSGA017836,BGIOSGA008418
biological_process	GO:0051246 regulation of protein metabolic process	9 out of 1177 genes, 0.8%	236 out of 25542 genes, 0.9%	1	BGIOSGA030483,BGIOSGA024248,BGIOSGA002693,BGIOSGA012103,BGIOSGA002482,BGIOSGA002456,BGIOSGA030333,BGIOSGA036043,BGIOSGA006927
biological_process	GO:0009057 macromolecule catabolic process	16 out of 1177 genes, 1.4%	337 out of 25542 genes, 1.3%	1	BGIOSGA035901,BGIOSGA004865,BGIOSGA033387,BGIOSGA007420,BGIOSGA020722,BGIOSGA009019,BGIOSGA026890,BGIOSGA021971,BGIOSGA002665,BGIOSGA012816,BGIOSGA017978,BGIOSGA026170,BGIOSGA037716,BGIOSGA028767,BGIOSGA004591,BGIOSGA023633
biological_process	GO:0006875 cellular metal ion homeostasis	2 out of 1177 genes, 0.2%	27 out of 25542 genes, 0.1%	1	BGIOSGA025019,BGIOSGA014915
cellular_component	GO:0005794 Golgi apparatus	6 out of 1177 genes, 0.5%	310 out of 25542 genes, 1.2%	1	BGIOSGA036631,BGIOSGA018019,BGIOSGA004812,BGIOSGA016812,BGIOSGA036025,BGIOSGA032179
biological_process	GO:0044728 DNA methylation or demethylation	2 out of 1177 genes, 0.2%	15 out of 25542 genes, 0.1%	1	BGIOSGA001506,BGIOSGA025270
biological_process	GO:0071705 nitrogen compound transport	12 out of 1177 genes, 1.0%	483 out of 25542 genes, 1.9%	1	BGIOSGA017746,BGIOSGA011075,BGIOSGA016747,BGIOSGA024541,BGIOSGA005787,BGIOSGA037839,BGIOSGA010193,BGIOSGA023055,BGIOSGA010932,BGIOSGA014336,BGIOSGA000551,BGIOSGA024102

## Sheet: sheet2(SHR)
Catergory	GO_Term	Cluster frequency	Genome frequency of use	Corrected P-value	Genes annotated to the term
cellular_component	GO:0098590 plasma membrane region	2 out of 485 genes, 0.4%	3 out of 25542 genes, 0.0%	0.09912	BGIOSGA023413,BGIOSGA020840
cellular_component	GO:0031082 BLOC complex	2 out of 485 genes, 0.4%	4 out of 25542 genes, 0.0%	0.19575	BGIOSGA037284,BGIOSGA027931
cellular_component	GO:0000323 lytic vacuole	2 out of 485 genes, 0.4%	4 out of 25542 genes, 0.0%	0.19575	BGIOSGA023413,BGIOSGA002852
cellular_component	GO:0031083 BLOC-1 complex	2 out of 485 genes, 0.4%	4 out of 25542 genes, 0.0%	0.19575	BGIOSGA037284,BGIOSGA027931
biological_process	GO:0005984 disaccharide metabolic process	6 out of 485 genes, 1.2%	52 out of 25542 genes, 0.2%	0.22475	BGIOSGA026976,BGIOSGA010570,BGIOSGA009181,BGIOSGA030796,BGIOSGA026140,BGIOSGA000509
biological_process	GO:0098656 anion transmembrane transport	8 out of 485 genes, 1.6%	97 out of 25542 genes, 0.4%	0.26802	BGIOSGA025924,BGIOSGA019071,BGIOSGA010645,BGIOSGA002148,BGIOSGA014204,BGIOSGA018564,BGIOSGA010646,BGIOSGA016449
cellular_component	GO:0034357 photosynthetic membrane	10 out of 485 genes, 2.1%	200 out of 25542 genes, 0.8%	0.47344	BGIOSGA025148,BGIOSGA003595,BGIOSGA023730,BGIOSGA009039,BGIOSGA016844,BGIOSGA014185,BGIOSGA025153,BGIOSGA006068,BGIOSGA004351,BGIOSGA002411
biological_process	GO:0034637 cellular carbohydrate biosynthetic process	9 out of 485 genes, 1.9%	132 out of 25542 genes, 0.5%	0.49034	BGIOSGA029584,BGIOSGA009181,BGIOSGA032790,BGIOSGA026976,BGIOSGA025466,BGIOSGA029583,BGIOSGA030796,BGIOSGA000509,BGIOSGA024118
molecular_function	GO:0035251 UDP-glucosyltransferase activity	6 out of 485 genes, 1.2%	74 out of 25542 genes, 0.3%	0.54095	BGIOSGA029584,BGIOSGA029583,BGIOSGA025466,BGIOSGA010570,BGIOSGA026140,BGIOSGA024118
molecular_function	GO:0008509 anion transmembrane transporter activity	8 out of 485 genes, 1.6%	127 out of 25542 genes, 0.5%	0.57071	BGIOSGA019071,BGIOSGA010645,BGIOSGA002148,BGIOSGA011707,BGIOSGA014204,BGIOSGA018564,BGIOSGA010646,BGIOSGA016449
biological_process	GO:0005992 trehalose biosynthetic process	4 out of 485 genes, 0.8%	25 out of 25542 genes, 0.1%	0.60237	BGIOSGA026976,BGIOSGA009181,BGIOSGA030796,BGIOSGA000509
molecular_function	GO:0016211 ammonia ligase activity	2 out of 485 genes, 0.4%	5 out of 25542 genes, 0.0%	0.66164	BGIOSGA009926,BGIOSGA005667
molecular_function	GO:0016880 acid-ammonia (or amide) ligase activity	2 out of 485 genes, 0.4%	5 out of 25542 genes, 0.0%	0.66164	BGIOSGA009926,BGIOSGA005667
molecular_function	GO:0004356 glutamate-ammonia ligase activity	2 out of 485 genes, 0.4%	5 out of 25542 genes, 0.0%	0.66164	BGIOSGA009926,BGIOSGA005667
cellular_component	GO:0044436 thylakoid part	10 out of 485 genes, 2.1%	211 out of 25542 genes, 0.8%	0.6823	BGIOSGA025148,BGIOSGA003595,BGIOSGA023730,BGIOSGA009039,BGIOSGA016844,BGIOSGA014185,BGIOSGA025153,BGIOSGA006068,BGIOSGA004351,BGIOSGA002411
biological_process	GO:0009311 oligosaccharide metabolic process	6 out of 485 genes, 1.2%	64 out of 25542 genes, 0.3%	0.68372	BGIOSGA026976,BGIOSGA010570,BGIOSGA009181,BGIOSGA030796,BGIOSGA026140,BGIOSGA000509
cellular_component	GO:0009521 photosystem	5 out of 485 genes, 1.0%	64 out of 25542 genes, 0.3%	0.6841	BGIOSGA025148,BGIOSGA003595,BGIOSGA023730,BGIOSGA004351,BGIOSGA025153
molecular_function	GO:0015171 amino acid transmembrane transporter activity	4 out of 485 genes, 0.8%	34 out of 25542 genes, 0.1%	0.72441	BGIOSGA010645,BGIOSGA002148,BGIOSGA016449,BGIOSGA010646
biological_process	GO:1905039 carboxylic acid transmembrane transport	5 out of 485 genes, 1.0%	44 out of 25542 genes, 0.2%	0.72615	BGIOSGA025924,BGIOSGA010645,BGIOSGA002148,BGIOSGA016449,BGIOSGA010646
biological_process	GO:1903825 organic acid transmembrane transport	5 out of 485 genes, 1.0%	44 out of 25542 genes, 0.2%	0.72615	BGIOSGA025924,BGIOSGA010645,BGIOSGA002148,BGIOSGA016449,BGIOSGA010646
molecular_function	GO:0046527 glucosyltransferase activity	7 out of 485 genes, 1.4%	106 out of 25542 genes, 0.4%	0.79018	BGIOSGA029584,BGIOSGA029583,BGIOSGA025466,BGIOSGA022835,BGIOSGA010570,BGIOSGA026140,BGIOSGA024118
molecular_function	GO:0016760 cellulose synthase (UDP-forming) activity	4 out of 485 genes, 0.8%	35 out of 25542 genes, 0.1%	0.8058	BGIOSGA029584,BGIOSGA029583,BGIOSGA025466,BGIOSGA024118
molecular_function	GO:0008514 organic anion transmembrane transporter activity	5 out of 485 genes, 1.0%	57 out of 25542 genes, 0.2%	0.85927	BGIOSGA019071,BGIOSGA010645,BGIOSGA002148,BGIOSGA016449,BGIOSGA010646
molecular_function	GO:0016759 cellulose synthase activity	4 out of 485 genes, 0.8%	36 out of 25542 genes, 0.1%	0.89313	BGIOSGA029584,BGIOSGA029583,BGIOSGA025466,BGIOSGA024118
biological_process	GO:0005991 trehalose metabolic process	4 out of 485 genes, 0.8%	28 out of 25542 genes, 0.1%	0.93217	BGIOSGA026976,BGIOSGA009181,BGIOSGA030796,BGIOSGA000509
cellular_component	GO:0042651 thylakoid membrane	9 out of 485 genes, 1.9%	190 out of 25542 genes, 0.7%	0.99729	BGIOSGA025148,BGIOSGA003595,BGIOSGA009039,BGIOSGA016844,BGIOSGA014185,BGIOSGA025153,BGIOSGA006068,BGIOSGA004351,BGIOSGA002411
biological_process	GO:0022414 reproductive process	13 out of 485 genes, 2.7%	505 out of 25542 genes, 2.0%	1	BGIOSGA020524,BGIOSGA006319,BGIOSGA016407,BGIOSGA018752,BGIOSGA001052,BGIOSGA028797,BGIOSGA017102,BGIOSGA019176,BGIOSGA025912,BGIOSGA022052,BGIOSGA020840,BGIOSGA016518,BGIOSGA024115
cellular_component	GO:0009534 chloroplast thylakoid	7 out of 485 genes, 1.4%	192 out of 25542 genes, 0.8%	1	BGIOSGA009039,BGIOSGA004351,BGIOSGA016844,BGIOSGA014185,BGIOSGA002411,BGIOSGA025153,BGIOSGA006068
biological_process	GO:0006066 alcohol metabolic process	2 out of 485 genes, 0.4%	49 out of 25542 genes, 0.2%	1	BGIOSGA032790,BGIOSGA001660
molecular_function	GO:0005319 lipid transporter activity	2 out of 485 genes, 0.4%	30 out of 25542 genes, 0.1%	1	BGIOSGA009939,BGIOSGA015048
biological_process	GO:0098542 defense response to other organism	5 out of 485 genes, 1.0%	139 out of 25542 genes, 0.5%	1	BGIOSGA021310,BGIOSGA030922,BGIOSGA014554,BGIOSGA026594,BGIOSGA002459
biological_process	GO:0044255 cellular lipid metabolic process	8 out of 485 genes, 1.6%	434 out of 25542 genes, 1.7%	1	BGIOSGA001660,BGIOSGA030922,BGIOSGA028797,BGIOSGA011729,BGIOSGA014004,BGIOSGA031319,BGIOSGA032790,BGIOSGA002852
biological_process	GO:0044237 cellular metabolic process	155 out of 485 genes, 32.0%	7526 out of 25542 genes, 29.5%	1	BGIOSGA025360,BGIOSGA022620,BGIOSGA031460,BGIOSGA025410,BGIOSGA008014,BGIOSGA028797,BGIOSGA025153,BGIOSGA022277,BGIOSGA019120,BGIOSGA000509,BGIOSGA023408,BGIOSGA016298,BGIOSGA014137,BGIOSGA004234,BGIOSGA022427,BGIOSGA019833,BGIOSGA008720,BGIOSGA023882,BGIOSGA014605,BGIOSGA020524,BGIOSGA002753,BGIOSGA019615,BGIOSGA036980,BGIOSGA015252,BGIOSGA008810,BGIOSGA005988,BGIOSGA004351,BGIOSGA002680,BGIOSGA…
biological_process	GO:0044264 cellular polysaccharide metabolic process	5 out of 485 genes, 1.0%	163 out of 25542 genes, 0.6%	1	BGIOSGA029584,BGIOSGA029583,BGIOSGA025466,BGIOSGA022835,BGIOSGA024118
cellular_component	GO:0043228 non-membrane-bounded organelle	11 out of 485 genes, 2.3%	865 out of 25542 genes, 3.4%	1	BGIOSGA037982,BGIOSGA035206,BGIOSGA014405,BGIOSGA002746,BGIOSGA022277,BGIOSGA031992,BGIOSGA028978,BGIOSGA016518,BGIOSGA020950,BGIOSGA013388,BGIOSGA029496
biological_process	GO:0009607 response to biotic stimulus	9 out of 485 genes, 1.9%	204 out of 25542 genes, 0.8%	1	BGIOSGA021310,BGIOSGA030922,BGIOSGA028797,BGIOSGA002459,BGIOSGA012436,BGIOSGA038814,BGIOSGA014554,BGIOSGA006243,BGIOSGA026594
biological_process	GO:0072525 pyridine-containing compound biosynthetic process	2 out of 485 genes, 0.4%	108 out of 25542 genes, 0.4%	1	BGIOSGA004775,BGIOSGA031838
molecular_function	GO:0008092 cytoskeletal protein binding	3 out of 485 genes, 0.6%	196 out of 25542 genes, 0.8%	1	BGIOSGA031992,BGIOSGA019067,BGIOSGA014405
biological_process	GO:1901137 carbohydrate derivative biosynthetic process	8 out of 485 genes, 1.6%	356 out of 25542 genes, 1.4%	1	BGIOSGA022620,BGIOSGA019914,BGIOSGA004775,BGIOSGA031838,BGIOSGA020396,BGIOSGA008810,BGIOSGA012537,BGIOSGA029704
biological_process	GO:0006091 generation of precursor metabolites and energy	9 out of 485 genes, 1.9%	393 out of 25542 genes, 1.5%	1	BGIOSGA023411,BGIOSGA003595,BGIOSGA016298,BGIOSGA009811,BGIOSGA009039,BGIOSGA004775,BGIOSGA031838,BGIOSGA004351,BGIOSGA021665
biological_process	GO:1901607 alpha-amino acid biosynthetic process	3 out of 485 genes, 0.6%	171 out of 25542 genes, 0.7%	1	BGIOSGA009926,BGIOSGA005667,BGIOSGA008749
biological_process	GO:0009751 response to salicylic acid	2 out of 485 genes, 0.4%	32 out of 25542 genes, 0.1%	1	BGIOSGA021485,BGIOSGA008700
biological_process	GO:0072527 pyrimidine-containing compound metabolic process	2 out of 485 genes, 0.4%	75 out of 25542 genes, 0.3%	1	BGIOSGA023882,BGIOSGA020396
biological_process	GO:0019693 ribose phosphate metabolic process	6 out of 485 genes, 1.2%	240 out of 25542 genes, 0.9%	1	BGIOSGA022620,BGIOSGA019914,BGIOSGA008556,BGIOSGA004775,BGIOSGA031838,BGIOSGA020396
molecular_function	GO:0005216 ion channel activity	2 out of 485 genes, 0.4%	84 out of 25542 genes, 0.3%	1	BGIOSGA018564,BGIOSGA027351
biological_process	GO:0098869 cellular oxidant detoxification	6 out of 485 genes, 1.2%	229 out of 25542 genes, 0.9%	1	BGIOSGA022277,BGIOSGA034315,BGIOSGA014038,BGIOSGA007853,BGIOSGA014040,BGIOSGA011520
biological_process	GO:0042886 amide transport	5 out of 485 genes, 1.0%	371 out of 25542 genes, 1.5%	1	BGIOSGA013426,BGIOSGA027931,BGIOSGA013690,BGIOSGA011003,BGIOSGA029594
biological_process	GO:0006396 RNA processing	6 out of 485 genes, 1.2%	441 out of 25542 genes, 1.7%	1	BGIOSGA034204,BGIOSGA009977,BGIOSGA007826,BGIOSGA031838,BGIOSGA004234,BGIOSGA013388
biological_process	GO:0052548 regulation of endopeptidase activity	2 out of 485 genes, 0.4%	58 out of 25542 genes, 0.2%	1	BGIOSGA005043,BGIOSGA009543
molecular_function	GO:0003677 DNA binding	36 out of 485 genes, 7.4%	1848 out of 25542 genes, 7.2%	1	BGIOSGA025360,BGIOSGA028296,BGIOSGA025410,BGIOSGA008700,BGIOSGA011326,BGIOSGA035885,BGIOSGA007201,BGIOSGA023408,BGIOSGA022427,BGIOSGA018002,BGIOSGA008720,BGIOSGA021039,BGIOSGA014605,BGIOSGA004072,BGIOSGA002753,BGIOSGA013816,BGIOSGA036704,BGIOSGA028730,BGIOSGA036980,BGIOSGA008899,BGIOSGA022380,BGIOSGA005433,BGIOSGA014906,BGIOSGA020950,BGIOSGA034580,BGIOSGA012861,BGIOSGA023409,BGIOSGA033461,BGIOSGA…
biological_process	GO:0009206 purine ribonucleoside triphosphate biosynthetic process	2 out of 485 genes, 0.4%	115 out of 25542 genes, 0.5%	1	BGIOSGA004775,BGIOSGA031838
molecular_function	GO:0019787 ubiquitin-like protein transferase activity	3 out of 485 genes, 0.6%	164 out of 25542 genes, 0.6%	1	BGIOSGA010737,BGIOSGA031460,BGIOSGA030660
biological_process	GO:0080090 regulation of primary metabolic process	44 out of 485 genes, 9.1%	2119 out of 25542 genes, 8.3%	1	BGIOSGA025360,BGIOSGA011101,BGIOSGA025410,BGIOSGA009543,BGIOSGA011326,BGIOSGA035885,BGIOSGA010737,BGIOSGA007201,BGIOSGA017087,BGIOSGA023408,BGIOSGA034188,BGIOSGA022427,BGIOSGA008720,BGIOSGA021039,BGIOSGA014605,BGIOSGA014373,BGIOSGA015018,BGIOSGA033478,BGIOSGA002137,BGIOSGA002753,BGIOSGA036704,BGIOSGA036980,BGIOSGA005988,BGIOSGA022380,BGIOSGA005623,BGIOSGA005433,BGIOSGA014906,BGIOSGA034580,BGIOSGA…
biological_process	GO:0030243 cellulose metabolic process	4 out of 485 genes, 0.8%	64 out of 25542 genes, 0.3%	1	BGIOSGA029584,BGIOSGA029583,BGIOSGA025466,BGIOSGA024118
molecular_function	GO:0016209 antioxidant activity	6 out of 485 genes, 1.2%	230 out of 25542 genes, 0.9%	1	BGIOSGA022277,BGIOSGA034315,BGIOSGA014038,BGIOSGA007853,BGIOSGA014040,BGIOSGA011520
molecular_function	GO:0016705 oxidoreductase activity, acting on paired donors, with incorporation or reduction of molecular oxygen	9 out of 485 genes, 1.9%	512 out of 25542 genes, 2.0%	1	BGIOSGA025820,BGIOSGA023973,BGIOSGA037887,BGIOSGA031129,BGIOSGA032296,BGIOSGA034752,BGIOSGA011197,BGIOSGA021018,BGIOSGA025034
biological_process	GO:0042866 pyruvate biosynthetic process	2 out of 485 genes, 0.4%	78 out of 25542 genes, 0.3%	1	BGIOSGA004775,BGIOSGA031838
biological_process	GO:0019684 photosynthesis, light reaction	4 out of 485 genes, 0.8%	57 out of 25542 genes, 0.2%	1	BGIOSGA003595,BGIOSGA009811,BGIOSGA009039,BGIOSGA004351
biological_process	GO:0005975 carbohydrate metabolic process	29 out of 485 genes, 6.0%	972 out of 25542 genes, 3.8%	1	BGIOSGA029584,BGIOSGA009811,BGIOSGA012615,BGIOSGA004775,BGIOSGA031385,BGIOSGA026621,BGIOSGA032790,BGIOSGA025466,BGIOSGA022835,BGIOSGA008556,BGIOSGA003361,BGIOSGA010538,BGIOSGA030796,BGIOSGA000847,BGIOSGA000509,BGIOSGA006676,BGIOSGA014895,BGIOSGA009181,BGIOSGA031838,BGIOSGA008865,BGIOSGA025217,BGIOSGA026976,BGIOSGA019833,BGIOSGA029583,BGIOSGA010570,BGIOSGA017960,BGIOSGA000129,BGIOSGA026140,BGIOSGA…
biological_process	GO:0009168 purine ribonucleoside monophosphate biosynthetic process	3 out of 485 genes, 0.6%	135 out of 25542 genes, 0.5%	1	BGIOSGA019914,BGIOSGA004775,BGIOSGA031838
biological_process	GO:0034754 cellular hormone metabolic process	2 out of 485 genes, 0.4%	25 out of 25542 genes, 0.1%	1	BGIOSGA011686,BGIOSGA005140
biological_process	GO:0006810 transport	41 out of 485 genes, 8.5%	2095 out of 25542 genes, 8.2%	1	BGIOSGA008777,BGIOSGA019071,BGIOSGA011101,BGIOSGA027351,BGIOSGA009388,BGIOSGA002148,BGIOSGA013758,BGIOSGA031237,BGIOSGA009939,BGIOSGA003073,BGIOSGA024681,BGIOSGA023413,BGIOSGA018564,BGIOSGA013690,BGIOSGA016449,BGIOSGA004348,BGIOSGA000067,BGIOSGA025924,BGIOSGA018025,BGIOSGA014204,BGIOSGA022528,BGIOSGA011003,BGIOSGA013426,BGIOSGA034701,BGIOSGA010645,BGIOSGA026016,BGIOSGA002653,BGIOSGA003351,BGIOSGA…
biological_process	GO:0019439 aromatic compound catabolic process	4 out of 485 genes, 0.8%	177 out of 25542 genes, 0.7%	1	BGIOSGA004775,BGIOSGA031838,BGIOSGA017365,BGIOSGA017259
biological_process	GO:1901575 organic substance catabolic process	15 out of 485 genes, 3.1%	651 out of 25542 genes, 2.5%	1	BGIOSGA006676,BGIOSGA007603,BGIOSGA002680,BGIOSGA002673,BGIOSGA012615,BGIOSGA004775,BGIOSGA031838,BGIOSGA030922,BGIOSGA017365,BGIOSGA017259,BGIOSGA031385,BGIOSGA019833,BGIOSGA003361,BGIOSGA000847,BGIOSGA026594
biological_process	GO:0009161 ribonucleoside monophosphate metabolic process	3 out of 485 genes, 0.6%	167 out of 25542 genes, 0.7%	1	BGIOSGA019914,BGIOSGA004775,BGIOSGA031838
biological_process	GO:0061136 regulation of proteasomal protein catabolic process	2 out of 485 genes, 0.4%	15 out of 25542 genes, 0.1%	1	BGIOSGA007603,BGIOSGA010737
biological_process	GO:0048580 regulation of post-embryonic development	7 out of 485 genes, 1.4%	102 out of 25542 genes, 0.4%	1	BGIOSGA020524,BGIOSGA013816,BGIOSGA017524,BGIOSGA005623,BGIOSGA026511,BGIOSGA008700,BGIOSGA001397
biological_process	GO:0010557 positive regulation of macromolecule biosynthetic process	2 out of 485 genes, 0.4%	120 out of 25542 genes, 0.5%	1	BGIOSGA021849,BGIOSGA020950
biological_process	GO:0031407 oxylipin metabolic process	2 out of 485 genes, 0.4%	19 out of 25542 genes, 0.1%	1	BGIOSGA030922,BGIOSGA028797
biological_process	GO:0046351 disaccharide biosynthetic process	4 out of 485 genes, 0.8%	30 out of 25542 genes, 0.1%	1	BGIOSGA026976,BGIOSGA009181,BGIOSGA030796,BGIOSGA000509
biological_process	GO:0009112 nucleobase metabolic process	3 out of 485 genes, 0.6%	41 out of 25542 genes, 0.2%	1	BGIOSGA023882,BGIOSGA019914,BGIOSGA017365
molecular_function	GO:0004674 protein serine/threonine kinase activity	11 out of 485 genes, 2.3%	545 out of 25542 genes, 2.1%	1	BGIOSGA029756,BGIOSGA034249,BGIOSGA004268,BGIOSGA023433,BGIOSGA019615,BGIOSGA020630,BGIOSGA037723,BGIOSGA032546,BGIOSGA013356,BGIOSGA023803,BGIOSGA019635
biological_process	GO:0051172 negative regulation of nitrogen compound metabolic process	4 out of 485 genes, 0.8%	218 out of 25542 genes, 0.9%	1	BGIOSGA033478,BGIOSGA007603,BGIOSGA005043,BGIOSGA009543
biological_process	GO:0009767 photosynthetic electron transport chain	2 out of 485 genes, 0.4%	19 out of 25542 genes, 0.1%	1	BGIOSGA009811,BGIOSGA009039
biological_process	GO:0098662 inorganic cation transmembrane transport	3 out of 485 genes, 0.6%	221 out of 25542 genes, 0.9%	1	BGIOSGA028812,BGIOSGA034701,BGIOSGA018025
biological_process	GO:0043436 oxoacid metabolic process	14 out of 485 genes, 2.9%	863 out of 25542 genes, 3.4%	1	BGIOSGA026841,BGIOSGA009926,BGIOSGA022620,BGIOSGA001430,BGIOSGA004775,BGIOSGA040468,BGIOSGA031838,BGIOSGA030922,BGIOSGA020396,BGIOSGA012784,BGIOSGA028797,BGIOSGA014004,BGIOSGA005667,BGIOSGA008749
biological_process	GO:0015698 inorganic anion transport	4 out of 485 genes, 0.8%	83 out of 25542 genes, 0.3%	1	BGIOSGA014204,BGIOSGA029207,BGIOSGA018564,BGIOSGA011707
biological_process	GO:2000112 regulation of cellular macromolecule biosynthetic process	38 out of 485 genes, 7.8%	1895 out of 25542 genes, 7.4%	1	BGIOSGA025360,BGIOSGA011101,BGIOSGA025410,BGIOSGA011326,BGIOSGA035885,BGIOSGA007201,BGIOSGA017087,BGIOSGA023408,BGIOSGA034188,BGIOSGA022427,BGIOSGA008720,BGIOSGA021039,BGIOSGA014373,BGIOSGA014605,BGIOSGA015018,BGIOSGA033478,BGIOSGA002137,BGIOSGA002753,BGIOSGA036704,BGIOSGA036980,BGIOSGA005988,BGIOSGA022380,BGIOSGA005623,BGIOSGA005433,BGIOSGA014906,BGIOSGA034580,BGIOSGA012861,BGIOSGA017464,BGIOSGA…
biological_process	GO:0016310 phosphorylation	46 out of 485 genes, 9.5%	1786 out of 25542 genes, 7.0%	1	BGIOSGA014013,BGIOSGA002525,BGIOSGA024116,BGIOSGA031460,BGIOSGA008014,BGIOSGA013173,BGIOSGA030362,BGIOSGA019120,BGIOSGA002510,BGIOSGA038057,BGIOSGA020467,BGIOSGA014137,BGIOSGA023433,BGIOSGA031838,BGIOSGA023882,BGIOSGA002639,BGIOSGA020524,BGIOSGA029756,BGIOSGA004268,BGIOSGA040584,BGIOSGA033028,BGIOSGA004775,BGIOSGA019615,BGIOSGA020630,BGIOSGA037723,BGIOSGA034743,BGIOSGA013356,BGIOSGA013697,BGIOSGA…
molecular_function	GO:0050660 flavin adenine dinucleotide binding	3 out of 485 genes, 0.6%	188 out of 25542 genes, 0.7%	1	BGIOSGA031696,BGIOSGA025034,BGIOSGA005140
molecular_function	GO:0004722 protein serine/threonine phosphatase activity	2 out of 485 genes, 0.4%	106 out of 25542 genes, 0.4%	1	BGIOSGA007666,BGIOSGA017524
molecular_function	GO:0030599 pectinesterase activity	3 out of 485 genes, 0.6%	46 out of 25542 genes, 0.2%	1	BGIOSGA006676,BGIOSGA003361,BGIOSGA000847
biological_process	GO:0006259 DNA metabolic process	3 out of 485 genes, 0.6%	441 out of 25542 genes, 1.7%	1	BGIOSGA028978,BGIOSGA016518,BGIOSGA017259
biological_process	GO:0030001 metal ion transport	5 out of 485 genes, 1.0%	272 out of 25542 genes, 1.1%	1	BGIOSGA028812,BGIOSGA018025,BGIOSGA009388,BGIOSGA004348,BGIOSGA003351
biological_process	GO:0009259 ribonucleotide metabolic process	5 out of 485 genes, 1.0%	218 out of 25542 genes, 0.9%	1	BGIOSGA022620,BGIOSGA019914,BGIOSGA004775,BGIOSGA031838,BGIOSGA020396
biological_process	GO:0060918 auxin transport	2 out of 485 genes, 0.4%	23 out of 25542 genes, 0.1%	1	BGIOSGA023413,BGIOSGA013568
molecular_function	GO:0022803 passive transmembrane transporter activity	4 out of 485 genes, 0.8%	130 out of 25542 genes, 0.5%	1	BGIOSGA027994,BGIOSGA003073,BGIOSGA018564,BGIOSGA027351
biological_process	GO:0044042 glucan metabolic process	5 out of 485 genes, 1.0%	147 out of 25542 genes, 0.6%	1	BGIOSGA029584,BGIOSGA029583,BGIOSGA025466,BGIOSGA022835,BGIOSGA024118
molecular_function	GO:0070008 serine-type exopeptidase activity	3 out of 485 genes, 0.6%	71 out of 25542 genes, 0.3%	1	BGIOSGA000546,BGIOSGA021765,BGIOSGA015987
molecular_function	GO:1901363 heterocyclic compound binding	156 out of 485 genes, 32.2%	7722 out of 25542 genes, 30.2%	1	BGIOSGA025360,BGIOSGA028296,BGIOSGA033510,BGIOSGA031460,BGIOSGA025410,BGIOSGA022166,BGIOSGA008014,BGIOSGA028797,BGIOSGA025153,BGIOSGA002612,BGIOSGA019120,BGIOSGA023408,BGIOSGA023973,BGIOSGA010381,BGIOSGA022427,BGIOSGA008720,BGIOSGA023882,BGIOSGA014605,BGIOSGA025034,BGIOSGA026764,BGIOSGA020524,BGIOSGA013816,BGIOSGA002753,BGIOSGA019615,BGIOSGA036980,BGIOSGA015252,BGIOSGA004351,BGIOSGA030859,BGIOSGA…
biological_process	GO:0009653 anatomical structure morphogenesis	4 out of 485 genes, 0.8%	202 out of 25542 genes, 0.8%	1	BGIOSGA017102,BGIOSGA022052,BGIOSGA020840,BGIOSGA013568
biological_process	GO:0044270 cellular nitrogen compound catabolic process	4 out of 485 genes, 0.8%	158 out of 25542 genes, 0.6%	1	BGIOSGA004775,BGIOSGA031838,BGIOSGA017365,BGIOSGA017259
molecular_function	GO:0016301 kinase activity	44 out of 485 genes, 9.1%	1688 out of 25542 genes, 6.6%	1	BGIOSGA014013,BGIOSGA002525,BGIOSGA024116,BGIOSGA031460,BGIOSGA008014,BGIOSGA013173,BGIOSGA030362,BGIOSGA019120,BGIOSGA002510,BGIOSGA020467,BGIOSGA014137,BGIOSGA023433,BGIOSGA031838,BGIOSGA023882,BGIOSGA002639,BGIOSGA020524,BGIOSGA029756,BGIOSGA004268,BGIOSGA040584,BGIOSGA033028,BGIOSGA019615,BGIOSGA020630,BGIOSGA037723,BGIOSGA034743,BGIOSGA013356,BGIOSGA013697,BGIOSGA015252,BGIOSGA034454,BGIOSGA…
biological_process	GO:0046483 heterocycle metabolic process	46 out of 485 genes, 9.5%	2906 out of 25542 genes, 11.4%	1	BGIOSGA025360,BGIOSGA022620,BGIOSGA025410,BGIOSGA020396,BGIOSGA011326,BGIOSGA035885,BGIOSGA008556,BGIOSGA007201,BGIOSGA005140,BGIOSGA023408,BGIOSGA031838,BGIOSGA004234,BGIOSGA011686,BGIOSGA017259,BGIOSGA022427,BGIOSGA034204,BGIOSGA028978,BGIOSGA008720,BGIOSGA023882,BGIOSGA021039,BGIOSGA014605,BGIOSGA002753,BGIOSGA009977,BGIOSGA036704,BGIOSGA004775,BGIOSGA036980,BGIOSGA017365,BGIOSGA005988,BGIOSGA…
biological_process	GO:0006139 nucleobase-containing compound metabolic process	44 out of 485 genes, 9.1%	2665 out of 25542 genes, 10.4%	1	BGIOSGA025360,BGIOSGA022620,BGIOSGA025410,BGIOSGA020396,BGIOSGA011326,BGIOSGA035885,BGIOSGA008556,BGIOSGA007201,BGIOSGA023408,BGIOSGA031838,BGIOSGA004234,BGIOSGA017259,BGIOSGA022427,BGIOSGA034204,BGIOSGA028978,BGIOSGA008720,BGIOSGA023882,BGIOSGA021039,BGIOSGA014605,BGIOSGA002753,BGIOSGA009977,BGIOSGA036704,BGIOSGA004775,BGIOSGA036980,BGIOSGA017365,BGIOSGA005988,BGIOSGA008810,BGIOSGA022380,BGIOSGA…
molecular_function	GO:0008017 microtubule binding	2 out of 485 genes, 0.4%	112 out of 25542 genes, 0.4%	1	BGIOSGA031992,BGIOSGA019067
biological_process	GO:0009889 regulation of biosynthetic process	39 out of 485 genes, 8.0%	1933 out of 25542 genes, 7.6%	1	BGIOSGA025360,BGIOSGA011101,BGIOSGA025410,BGIOSGA011326,BGIOSGA035885,BGIOSGA007201,BGIOSGA017087,BGIOSGA023408,BGIOSGA034188,BGIOSGA022427,BGIOSGA008720,BGIOSGA021039,BGIOSGA014373,BGIOSGA014605,BGIOSGA015018,BGIOSGA033478,BGIOSGA002137,BGIOSGA002753,BGIOSGA036704,BGIOSGA036980,BGIOSGA005988,BGIOSGA022380,BGIOSGA005623,BGIOSGA005433,BGIOSGA014906,BGIOSGA034580,BGIOSGA020950,BGIOSGA012861,BGIOSGA…
biological_process	GO:0044248 cellular catabolic process	16 out of 485 genes, 3.3%	722 out of 25542 genes, 2.8%	1	BGIOSGA002673,BGIOSGA007853,BGIOSGA004775,BGIOSGA017365,BGIOSGA003361,BGIOSGA000847,BGIOSGA011520,BGIOSGA006676,BGIOSGA002680,BGIOSGA007603,BGIOSGA031838,BGIOSGA014040,BGIOSGA017259,BGIOSGA019833,BGIOSGA014038,BGIOSGA034315
biological_process	GO:1902680 positive regulation of RNA biosynthetic process	2 out of 485 genes, 0.4%	110 out of 25542 genes, 0.4%	1	BGIOSGA021849,BGIOSGA020950
molecular_function	GO:0019001 guanyl nucleotide binding	2 out of 485 genes, 0.4%	237 out of 25542 genes, 0.9%	1	BGIOSGA030433,BGIOSGA037750
biological_process	GO:0061458 reproductive system development	5 out of 485 genes, 1.0%	282 out of 25542 genes, 1.1%	1	BGIOSGA020524,BGIOSGA006319,BGIOSGA019176,BGIOSGA025912,BGIOSGA028797
molecular_function	GO:0016740 transferase activity	81 out of 485 genes, 16.7%	3840 out of 25542 genes, 15.0%	1	BGIOSGA014013,BGIOSGA034385,BGIOSGA031460,BGIOSGA008014,BGIOSGA008952,BGIOSGA024927,BGIOSGA019120,BGIOSGA002876,BGIOSGA014137,BGIOSGA026653,BGIOSGA004409,BGIOSGA023882,BGIOSGA010570,BGIOSGA024118,BGIOSGA020524,BGIOSGA029756,BGIOSGA033028,BGIOSGA019615,BGIOSGA002875,BGIOSGA015252,BGIOSGA034622,BGIOSGA024115,BGIOSGA014554,BGIOSGA008865,BGIOSGA026122,BGIOSGA009694,BGIOSGA019611,BGIOSGA017696,BGIOSGA…
biological_process	GO:0048646 anatomical structure formation involved in morphogenesis	2 out of 485 genes, 0.4%	75 out of 25542 genes, 0.3%	1	BGIOSGA017102,BGIOSGA022052
biological_process	GO:0042744 hydrogen peroxide catabolic process	5 out of 485 genes, 1.0%	153 out of 25542 genes, 0.6%	1	BGIOSGA034315,BGIOSGA014038,BGIOSGA007853,BGIOSGA014040,BGIOSGA011520
biological_process	GO:0048878 chemical homeostasis	2 out of 485 genes, 0.4%	87 out of 25542 genes, 0.3%	1	BGIOSGA018564,BGIOSGA002954
biological_process	GO:0090567 reproductive shoot system development	4 out of 485 genes, 0.8%	108 out of 25542 genes, 0.4%	1	BGIOSGA020524,BGIOSGA006319,BGIOSGA025912,BGIOSGA028797
cellular_component	GO:0098588 bounding membrane of organelle	4 out of 485 genes, 0.8%	345 out of 25542 genes, 1.4%	1	BGIOSGA012379,BGIOSGA010538,BGIOSGA029704,BGIOSGA029594
molecular_function	GO:0008238 exopeptidase activity	3 out of 485 genes, 0.6%	113 out of 25542 genes, 0.4%	1	BGIOSGA000546,BGIOSGA021765,BGIOSGA015987
biological_process	GO:0009416 response to light stimulus	2 out of 485 genes, 0.4%	166 out of 25542 genes, 0.6%	1	BGIOSGA002721,BGIOSGA029594
biological_process	GO:0009141 nucleoside triphosphate metabolic process	3 out of 485 genes, 0.6%	156 out of 25542 genes, 0.6%	1	BGIOSGA004775,BGIOSGA031838,BGIOSGA020396
biological_process	GO:0032101 regulation of response to external stimulus	2 out of 485 genes, 0.4%	33 out of 25542 genes, 0.1%	1	BGIOSGA010737,BGIOSGA002459
biological_process	GO:0010033 response to organic substance	14 out of 485 genes, 2.9%	492 out of 25542 genes, 1.9%	1	BGIOSGA026519,BGIOSGA007603,BGIOSGA021485,BGIOSGA031205,BGIOSGA011283,BGIOSGA008124,BGIOSGA008700,BGIOSGA005988,BGIOSGA029334,BGIOSGA023413,BGIOSGA010570,BGIOSGA020950,BGIOSGA025680,BGIOSGA028776
biological_process	GO:0009312 oligosaccharide biosynthetic process	4 out of 485 genes, 0.8%	41 out of 25542 genes, 0.2%	1	BGIOSGA026976,BGIOSGA009181,BGIOSGA030796,BGIOSGA000509
molecular_function	GO:0016168 chlorophyll binding	2 out of 485 genes, 0.4%	19 out of 25542 genes, 0.1%	1	BGIOSGA004351,BGIOSGA025153
biological_process	GO:0015849 organic acid transport	5 out of 485 genes, 1.0%	70 out of 25542 genes, 0.3%	1	BGIOSGA025924,BGIOSGA010645,BGIOSGA002148,BGIOSGA016449,BGIOSGA010646
biological_process	GO:0006163 purine nucleotide metabolic process	4 out of 485 genes, 0.8%	214 out of 25542 genes, 0.8%	1	BGIOSGA022620,BGIOSGA019914,BGIOSGA004775,BGIOSGA031838
biological_process	GO:0051274 beta-glucan biosynthetic process	4 out of 485 genes, 0.8%	56 out of 25542 genes, 0.2%	1	BGIOSGA029584,BGIOSGA029583,BGIOSGA025466,BGIOSGA024118
molecular_function	GO:0046914 transition metal ion binding	21 out of 485 genes, 4.3%	1504 out of 25542 genes, 5.9%	1	BGIOSGA025820,BGIOSGA002673,BGIOSGA028301,BGIOSGA017365,BGIOSGA016847,BGIOSGA021399,BGIOSGA010737,BGIOSGA031129,BGIOSGA026841,BGIOSGA002680,BGIOSGA023973,BGIOSGA034188,BGIOSGA037088,BGIOSGA023427,BGIOSGA031319,BGIOSGA025452,BGIOSGA034752,BGIOSGA032296,BGIOSGA016622,BGIOSGA021018,BGIOSGA011197
cellular_component	GO:0009579 thylakoid	11 out of 485 genes, 2.3%	273 out of 25542 genes, 1.1%	1	BGIOSGA025148,BGIOSGA003595,BGIOSGA023730,BGIOSGA009039,BGIOSGA016844,BGIOSGA014185,BGIOSGA025153,BGIOSGA006068,BGIOSGA022277,BGIOSGA004351,BGIOSGA002411
molecular_function	GO:0050661 NADP binding	3 out of 485 genes, 0.6%	87 out of 25542 genes, 0.3%	1	BGIOSGA008556,BGIOSGA022166,BGIOSGA025034
molecular_function	GO:0030246 carbohydrate binding	12 out of 485 genes, 2.5%	379 out of 25542 genes, 1.5%	1	BGIOSGA009811,BGIOSGA002740,BGIOSGA033028,BGIOSGA036980,BGIOSGA008014,BGIOSGA037723,BGIOSGA040503,BGIOSGA002639,BGIOSGA023802,BGIOSGA030362,BGIOSGA016815,BGIOSGA022275
molecular_function	GO:0032555 purine ribonucleotide binding	78 out of 485 genes, 16.1%	3366 out of 25542 genes, 13.2%	1	BGIOSGA014013,BGIOSGA031460,BGIOSGA008014,BGIOSGA005667,BGIOSGA019120,BGIOSGA010381,BGIOSGA035638,BGIOSGA023882,BGIOSGA001234,BGIOSGA026764,BGIOSGA020524,BGIOSGA029756,BGIOSGA033028,BGIOSGA019615,BGIOSGA015252,BGIOSGA034622,BGIOSGA030859,BGIOSGA024115,BGIOSGA014554,BGIOSGA022716,BGIOSGA026983,BGIOSGA035432,BGIOSGA008865,BGIOSGA026122,BGIOSGA013428,BGIOSGA019611,BGIOSGA017477,BGIOSGA037856,BGIOSGA…
biological_process	GO:0006644 phospholipid metabolic process	2 out of 485 genes, 0.4%	147 out of 25542 genes, 0.6%	1	BGIOSGA032790,BGIOSGA031319
biological_process	GO:0043412 macromolecule modification	51 out of 485 genes, 10.5%	2466 out of 25542 genes, 9.7%	1	BGIOSGA014013,BGIOSGA002525,BGIOSGA024116,BGIOSGA002673,BGIOSGA031460,BGIOSGA008014,BGIOSGA007666,BGIOSGA010737,BGIOSGA030362,BGIOSGA019120,BGIOSGA002510,BGIOSGA038057,BGIOSGA020467,BGIOSGA023433,BGIOSGA031838,BGIOSGA002639,BGIOSGA029704,BGIOSGA020524,BGIOSGA029756,BGIOSGA004268,BGIOSGA040584,BGIOSGA033028,BGIOSGA019615,BGIOSGA020630,BGIOSGA037723,BGIOSGA034743,BGIOSGA013356,BGIOSGA013697,BGIOSGA…
cellular_component	GO:0044428 nuclear part	4 out of 485 genes, 0.8%	417 out of 25542 genes, 1.6%	1	BGIOSGA009977,BGIOSGA016518,BGIOSGA020950,BGIOSGA013388
cellular_component	GO:0016020 membrane	152 out of 485 genes, 31.3%	7313 out of 25542 genes, 28.6%	1	BGIOSGA031771,BGIOSGA000378,BGIOSGA019123,BGIOSGA027351,BGIOSGA002148,BGIOSGA008014,BGIOSGA025153,BGIOSGA006477,BGIOSGA033381,BGIOSGA024681,BGIOSGA023413,BGIOSGA024820,BGIOSGA019120,BGIOSGA014115,BGIOSGA023973,BGIOSGA016298,BGIOSGA036745,BGIOSGA025924,BGIOSGA019510,BGIOSGA014204,BGIOSGA024373,BGIOSGA011940,BGIOSGA016825,BGIOSGA027439,BGIOSGA020524,BGIOSGA001981,BGIOSGA019615,BGIOSGA016407,BGIOSGA…
biological_process	GO:0051093 negative regulation of developmental process	3 out of 485 genes, 0.6%	30 out of 25542 genes, 0.1%	1	BGIOSGA029334,BGIOSGA013816,BGIOSGA026511
molecular_function	GO:0003774 motor activity	2 out of 485 genes, 0.4%	82 out of 25542 genes, 0.3%	1	BGIOSGA031992,BGIOSGA019067
biological_process	GO:0046031 ADP metabolic process	2 out of 485 genes, 0.4%	78 out of 25542 genes, 0.3%	1	BGIOSGA004775,BGIOSGA031838
biological_process	GO:0048869 cellular developmental process	3 out of 485 genes, 0.6%	175 out of 25542 genes, 0.7%	1	BGIOSGA017102,BGIOSGA022052,BGIOSGA020840
biological_process	GO:0072524 pyridine-containing compound metabolic process	3 out of 485 genes, 0.6%	135 out of 25542 genes, 0.5%	1	BGIOSGA008556,BGIOSGA004775,BGIOSGA031838
biological_process	GO:0006796 phosphate-containing compound metabolic process	59 out of 485 genes, 12.2%	2365 out of 25542 genes, 9.3%	1	BGIOSGA014013,BGIOSGA002525,BGIOSGA024116,BGIOSGA022620,BGIOSGA031460,BGIOSGA020396,BGIOSGA008014,BGIOSGA013173,BGIOSGA032790,BGIOSGA007666,BGIOSGA008556,BGIOSGA030362,BGIOSGA019120,BGIOSGA002510,BGIOSGA038057,BGIOSGA020467,BGIOSGA000509,BGIOSGA014137,BGIOSGA023433,BGIOSGA031838,BGIOSGA031319,BGIOSGA023882,BGIOSGA002639,BGIOSGA028359,BGIOSGA020524,BGIOSGA029756,BGIOSGA004268,BGIOSGA040584,BGIOSGA…
biological_process	GO:0031408 oxylipin biosynthetic process	2 out of 485 genes, 0.4%	18 out of 25542 genes, 0.1%	1	BGIOSGA030922,BGIOSGA028797
biological_process	GO:0007165 signal transduction	6 out of 485 genes, 1.2%	540 out of 25542 genes, 2.1%	1	BGIOSGA029756,BGIOSGA005988,BGIOSGA011283,BGIOSGA019635,BGIOSGA011003,BGIOSGA038057
biological_process	GO:0006520 cellular amino acid metabolic process	7 out of 485 genes, 1.4%	441 out of 25542 genes, 1.7%	1	BGIOSGA009926,BGIOSGA005667,BGIOSGA001430,BGIOSGA040468,BGIOSGA008749,BGIOSGA020396,BGIOSGA012784
molecular_function	GO:0032553 ribonucleotide binding	80 out of 485 genes, 16.5%	3412 out of 25542 genes, 13.4%	1	BGIOSGA014013,BGIOSGA031460,BGIOSGA008014,BGIOSGA028797,BGIOSGA005667,BGIOSGA019120,BGIOSGA010381,BGIOSGA035638,BGIOSGA023882,BGIOSGA001234,BGIOSGA026764,BGIOSGA020524,BGIOSGA029756,BGIOSGA033028,BGIOSGA019615,BGIOSGA015252,BGIOSGA034622,BGIOSGA030859,BGIOSGA024115,BGIOSGA014554,BGIOSGA022716,BGIOSGA026983,BGIOSGA035432,BGIOSGA008865,BGIOSGA026122,BGIOSGA013428,BGIOSGA019611,BGIOSGA017477,BGIOSGA…
biological_process	GO:0051173 positive regulation of nitrogen compound metabolic process	3 out of 485 genes, 0.6%	163 out of 25542 genes, 0.6%	1	BGIOSGA021849,BGIOSGA010737,BGIOSGA020950
molecular_function	GO:0016765 transferase activity, transferring alkyl or aryl (other than methyl) groups	2 out of 485 genes, 0.4%	76 out of 25542 genes, 0.3%	1	BGIOSGA012784,BGIOSGA009694
molecular_function	GO:0070001 aspartic-type peptidase activity	5 out of 485 genes, 1.0%	167 out of 25542 genes, 0.7%	1	BGIOSGA014322,BGIOSGA000089,BGIOSGA038287,BGIOSGA012317,BGIOSGA002744
cellular_component	GO:0043227 membrane-bounded organelle	90 out of 485 genes, 18.6%	4373 out of 25542 genes, 17.1%	1	BGIOSGA025360,BGIOSGA022620,BGIOSGA002673,BGIOSGA025410,BGIOSGA016844,BGIOSGA028797,BGIOSGA025153,BGIOSGA002459,BGIOSGA035885,BGIOSGA022277,BGIOSGA009939,BGIOSGA023413,BGIOSGA023408,BGIOSGA025924,BGIOSGA024373,BGIOSGA022427,BGIOSGA034204,BGIOSGA028978,BGIOSGA008720,BGIOSGA023882,BGIOSGA014605,BGIOSGA020524,BGIOSGA002753,BGIOSGA013816,BGIOSGA036980,BGIOSGA025912,BGIOSGA004351,BGIOSGA020950,BGIOSGA…
biological_process	GO:0033036 macromolecule localization	10 out of 485 genes, 2.1%	464 out of 25542 genes, 1.8%	1	BGIOSGA013426,BGIOSGA011101,BGIOSGA027931,BGIOSGA013758,BGIOSGA009939,BGIOSGA013690,BGIOSGA011003,BGIOSGA025241,BGIOSGA029594,BGIOSGA015048
molecular_function	GO:0046906 tetrapyrrole binding	14 out of 485 genes, 2.9%	684 out of 25542 genes, 2.7%	1	BGIOSGA025820,BGIOSGA023973,BGIOSGA007853,BGIOSGA014040,BGIOSGA025153,BGIOSGA004351,BGIOSGA034315,BGIOSGA014038,BGIOSGA034752,BGIOSGA032296,BGIOSGA031129,BGIOSGA011197,BGIOSGA011520,BGIOSGA021018
biological_process	GO:0006629 lipid metabolic process	12 out of 485 genes, 2.5%	647 out of 25542 genes, 2.5%	1	BGIOSGA001660,BGIOSGA030922,BGIOSGA028797,BGIOSGA026448,BGIOSGA032790,BGIOSGA031319,BGIOSGA011729,BGIOSGA014004,BGIOSGA037887,BGIOSGA002852,BGIOSGA004120,BGIOSGA026594
molecular_function	GO:0015291 secondary active transmembrane transporter activity	3 out of 485 genes, 0.6%	165 out of 25542 genes, 0.6%	1	BGIOSGA014204,BGIOSGA029207,BGIOSGA034701
biological_process	GO:0034470 ncRNA processing	4 out of 485 genes, 0.8%	184 out of 25542 genes, 0.7%	1	BGIOSGA007826,BGIOSGA031838,BGIOSGA004234,BGIOSGA013388
biological_process	GO:0006733 oxidoreduction coenzyme metabolic process	3 out of 485 genes, 0.6%	137 out of 25542 genes, 0.5%	1	BGIOSGA008556,BGIOSGA004775,BGIOSGA031838
biological_process	GO:0055114 oxidation-reduction process	44 out of 485 genes, 9.1%	2136 out of 25542 genes, 8.4%	1	BGIOSGA003595,BGIOSGA022620,BGIOSGA007853,BGIOSGA016844,BGIOSGA022166,BGIOSGA031696,BGIOSGA028797,BGIOSGA022277,BGIOSGA008556,BGIOSGA011520,BGIOSGA005140,BGIOSGA026841,BGIOSGA023973,BGIOSGA031417,BGIOSGA016298,BGIOSGA033377,BGIOSGA005956,BGIOSGA014040,BGIOSGA034309,BGIOSGA001063,BGIOSGA034315,BGIOSGA034752,BGIOSGA025034,BGIOSGA024680,BGIOSGA015018,BGIOSGA025820,BGIOSGA009039,BGIOSGA009811,BGIOSGA…
molecular_function	GO:0001882 nucleoside binding	2 out of 485 genes, 0.4%	246 out of 25542 genes, 1.0%	1	BGIOSGA030433,BGIOSGA037750
molecular_function	GO:0016741 transferase activity, transferring one-carbon groups	3 out of 485 genes, 0.6%	355 out of 25542 genes, 1.4%	1	BGIOSGA029575,BGIOSGA031838,BGIOSGA027761
biological_process	GO:0051321 meiotic cell cycle	2 out of 485 genes, 0.4%	57 out of 25542 genes, 0.2%	1	BGIOSGA017102,BGIOSGA016518
molecular_function	GO:0003712 transcription coregulator activity	2 out of 485 genes, 0.4%	44 out of 25542 genes, 0.2%	1	BGIOSGA020950,BGIOSGA016622
biological_process	GO:0016052 carbohydrate catabolic process	7 out of 485 genes, 1.4%	174 out of 25542 genes, 0.7%	1	BGIOSGA031385,BGIOSGA006676,BGIOSGA012615,BGIOSGA004775,BGIOSGA003361,BGIOSGA031838,BGIOSGA000847
biological_process	GO:0048831 regulation of shoot system development	4 out of 485 genes, 0.8%	58 out of 25542 genes, 0.2%	1	BGIOSGA020524,BGIOSGA011283,BGIOSGA026511,BGIOSGA008700
biological_process	GO:2000241 regulation of reproductive process	6 out of 485 genes, 1.2%	81 out of 25542 genes, 0.3%	1	BGIOSGA020524,BGIOSGA013816,BGIOSGA005623,BGIOSGA026511,BGIOSGA008700,BGIOSGA001397
molecular_function	GO:0016853 isomerase activity	5 out of 485 genes, 1.0%	316 out of 25542 genes, 1.2%	1	BGIOSGA026621,BGIOSGA032790,BGIOSGA008810,BGIOSGA001430,BGIOSGA004775
biological_process	GO:0006351 transcription, DNA-templated	27 out of 485 genes, 5.6%	1162 out of 25542 genes, 4.5%	1	BGIOSGA025360,BGIOSGA002753,BGIOSGA036704,BGIOSGA036980,BGIOSGA025410,BGIOSGA011326,BGIOSGA035885,BGIOSGA005988,BGIOSGA022380,BGIOSGA014906,BGIOSGA005433,BGIOSGA005623,BGIOSGA007201,BGIOSGA034580,BGIOSGA033461,BGIOSGA023408,BGIOSGA012306,BGIOSGA014615,BGIOSGA035329,BGIOSGA026934,BGIOSGA021849,BGIOSGA022427,BGIOSGA023401,BGIOSGA008720,BGIOSGA021039,BGIOSGA014605,BGIOSGA022580
molecular_function	GO:0003676 nucleic acid binding	56 out of 485 genes, 11.5%	3354 out of 25542 genes, 13.1%	1	BGIOSGA025360,BGIOSGA023217,BGIOSGA028296,BGIOSGA033510,BGIOSGA019712,BGIOSGA031189,BGIOSGA025410,BGIOSGA008700,BGIOSGA011326,BGIOSGA035885,BGIOSGA002612,BGIOSGA007201,BGIOSGA026783,BGIOSGA006953,BGIOSGA023408,BGIOSGA004521,BGIOSGA017259,BGIOSGA022427,BGIOSGA018002,BGIOSGA034204,BGIOSGA008720,BGIOSGA029280,BGIOSGA021039,BGIOSGA014605,BGIOSGA004072,BGIOSGA016894,BGIOSGA002753,BGIOSGA013816,BGIOSGA…
molecular_function	GO:0005543 phospholipid binding	2 out of 485 genes, 0.4%	52 out of 25542 genes, 0.2%	1	BGIOSGA019773,BGIOSGA029650
biological_process	GO:0006952 defense response	9 out of 485 genes, 1.9%	246 out of 25542 genes, 1.0%	1	BGIOSGA033478,BGIOSGA021310,BGIOSGA030922,BGIOSGA002459,BGIOSGA012436,BGIOSGA038814,BGIOSGA014554,BGIOSGA006243,BGIOSGA026594
cellular_component	GO:0005783 endoplasmic reticulum	5 out of 485 genes, 1.0%	292 out of 25542 genes, 1.1%	1	BGIOSGA023411,BGIOSGA024373,BGIOSGA037750,BGIOSGA024763,BGIOSGA017365
biological_process	GO:0040008 regulation of growth	3 out of 485 genes, 0.6%	64 out of 25542 genes, 0.3%	1	BGIOSGA020524,BGIOSGA029334,BGIOSGA005623
cellular_component	GO:0071944 cell periphery	14 out of 485 genes, 2.9%	757 out of 25542 genes, 3.0%	1	BGIOSGA020524,BGIOSGA006676,BGIOSGA019071,BGIOSGA018025,BGIOSGA002148,BGIOSGA008810,BGIOSGA025466,BGIOSGA023413,BGIOSGA022835,BGIOSGA020840,BGIOSGA003361,BGIOSGA024763,BGIOSGA000847,BGIOSGA014554
cellular_component	GO:0098796 membrane protein complex	7 out of 485 genes, 1.4%	315 out of 25542 genes, 1.2%	1	BGIOSGA025148,BGIOSGA003595,BGIOSGA023730,BGIOSGA009039,BGIOSGA004351,BGIOSGA023413,BGIOSGA025153
biological_process	GO:0002831 regulation of response to biotic stimulus	2 out of 485 genes, 0.4%	31 out of 25542 genes, 0.1%	1	BGIOSGA010737,BGIOSGA002459
biological_process	GO:0046434 organophosphate catabolic process	2 out of 485 genes, 0.4%	99 out of 25542 genes, 0.4%	1	BGIOSGA004775,BGIOSGA031838
cellular_component	GO:0031982 vesicle	2 out of 485 genes, 0.4%	172 out of 25542 genes, 0.7%	1	BGIOSGA019071,BGIOSGA018025
biological_process	GO:0060255 regulation of macromolecule metabolic process	46 out of 485 genes, 9.5%	2211 out of 25542 genes, 8.7%	1	BGIOSGA025360,BGIOSGA011101,BGIOSGA025410,BGIOSGA009543,BGIOSGA011326,BGIOSGA035885,BGIOSGA010737,BGIOSGA007201,BGIOSGA017087,BGIOSGA023408,BGIOSGA034188,BGIOSGA022427,BGIOSGA008720,BGIOSGA021039,BGIOSGA014605,BGIOSGA014373,BGIOSGA002689,BGIOSGA015018,BGIOSGA033478,BGIOSGA002137,BGIOSGA002753,BGIOSGA009811,BGIOSGA036704,BGIOSGA036980,BGIOSGA005988,BGIOSGA022380,BGIOSGA005623,BGIOSGA005433,BGIOSGA…
biological_process	GO:0009142 nucleoside triphosphate biosynthetic process	3 out of 485 genes, 0.6%	127 out of 25542 genes, 0.5%	1	BGIOSGA004775,BGIOSGA031838,BGIOSGA020396
molecular_function	GO:0120013 intermembrane lipid transfer activity	2 out of 485 genes, 0.4%	7 out of 25542 genes, 0.0%	1	BGIOSGA009939,BGIOSGA015048
molecular_function	GO:0004721 phosphoprotein phosphatase activity	2 out of 485 genes, 0.4%	150 out of 25542 genes, 0.6%	1	BGIOSGA007666,BGIOSGA017524
molecular_function	GO:0004857 enzyme inhibitor activity	4 out of 485 genes, 0.8%	149 out of 25542 genes, 0.6%	1	BGIOSGA006676,BGIOSGA005043,BGIOSGA003361,BGIOSGA009543
biological_process	GO:0048638 regulation of developmental growth	3 out of 485 genes, 0.6%	45 out of 25542 genes, 0.2%	1	BGIOSGA020524,BGIOSGA029334,BGIOSGA005623
biological_process	GO:0008037 cell recognition	4 out of 485 genes, 0.8%	111 out of 25542 genes, 0.4%	1	BGIOSGA016407,BGIOSGA024115,BGIOSGA018752,BGIOSGA001052
biological_process	GO:0051707 response to other organism	6 out of 485 genes, 1.2%	182 out of 25542 genes, 0.7%	1	BGIOSGA021310,BGIOSGA030922,BGIOSGA014554,BGIOSGA028797,BGIOSGA026594,BGIOSGA002459
cellular_component	GO:0044427 chromosomal part	2 out of 485 genes, 0.4%	146 out of 25542 genes, 0.6%	1	BGIOSGA028978,BGIOSGA016518
biological_process	GO:0030154 cell differentiation	2 out of 485 genes, 0.4%	116 out of 25542 genes, 0.5%	1	BGIOSGA022052,BGIOSGA020840
biological_process	GO:0006090 pyruvate metabolic process	3 out of 485 genes, 0.6%	94 out of 25542 genes, 0.4%	1	BGIOSGA022620,BGIOSGA004775,BGIOSGA031838
biological_process	GO:0006468 protein phosphorylation	39 out of 485 genes, 8.0%	1501 out of 25542 genes, 5.9%	1	BGIOSGA014013,BGIOSGA002525,BGIOSGA024116,BGIOSGA031460,BGIOSGA008014,BGIOSGA030362,BGIOSGA019120,BGIOSGA002510,BGIOSGA038057,BGIOSGA020467,BGIOSGA023433,BGIOSGA002639,BGIOSGA020524,BGIOSGA029756,BGIOSGA004268,BGIOSGA040584,BGIOSGA033028,BGIOSGA019615,BGIOSGA020630,BGIOSGA037723,BGIOSGA034743,BGIOSGA013356,BGIOSGA013697,BGIOSGA015252,BGIOSGA034454,BGIOSGA034622,BGIOSGA014554,BGIOSGA024115,BGIOSGA…
biological_process	GO:0051273 beta-glucan metabolic process	4 out of 485 genes, 0.8%	76 out of 25542 genes, 0.3%	1	BGIOSGA029584,BGIOSGA029583,BGIOSGA025466,BGIOSGA024118
cellular_component	GO:0005694 chromosome	2 out of 485 genes, 0.4%	203 out of 25542 genes, 0.8%	1	BGIOSGA028978,BGIOSGA016518
biological_process	GO:0072593 reactive oxygen species metabolic process	7 out of 485 genes, 1.4%	173 out of 25542 genes, 0.7%	1	BGIOSGA022277,BGIOSGA019176,BGIOSGA034315,BGIOSGA014038,BGIOSGA007853,BGIOSGA014040,BGIOSGA011520
molecular_function	GO:0030414 peptidase inhibitor activity	2 out of 485 genes, 0.4%	61 out of 25542 genes, 0.2%	1	BGIOSGA005043,BGIOSGA009543
biological_process	GO:0001666 response to hypoxia	2 out of 485 genes, 0.4%	7 out of 25542 genes, 0.0%	1	BGIOSGA023413,BGIOSGA030922
biological_process	GO:0005976 polysaccharide metabolic process	11 out of 485 genes, 2.3%	242 out of 25542 genes, 0.9%	1	BGIOSGA029584,BGIOSGA006676,BGIOSGA012615,BGIOSGA031385,BGIOSGA029583,BGIOSGA022835,BGIOSGA025466,BGIOSGA003361,BGIOSGA010538,BGIOSGA000847,BGIOSGA024118
biological_process	GO:0006886 intracellular protein transport	3 out of 485 genes, 0.6%	224 out of 25542 genes, 0.9%	1	BGIOSGA027931,BGIOSGA013690,BGIOSGA029594
molecular_function	GO:0001871 pattern binding	6 out of 485 genes, 1.2%	174 out of 25542 genes, 0.7%	1	BGIOSGA002740,BGIOSGA040503,BGIOSGA023802,BGIOSGA002639,BGIOSGA022275,BGIOSGA037723
cellular_component	GO:0009536 plastid	18 out of 485 genes, 3.7%	952 out of 25542 genes, 3.7%	1	BGIOSGA009811,BGIOSGA009039,BGIOSGA016844,BGIOSGA014621,BGIOSGA012784,BGIOSGA025153,BGIOSGA022277,BGIOSGA019176,BGIOSGA004351,BGIOSGA026783,BGIOSGA019014,BGIOSGA001430,BGIOSGA001660,BGIOSGA014185,BGIOSGA006068,BGIOSGA013992,BGIOSGA002411,BGIOSGA029594
biological_process	GO:0070085 glycosylation	2 out of 485 genes, 0.4%	146 out of 25542 genes, 0.6%	1	BGIOSGA012537,BGIOSGA029704
molecular_function	GO:0022804 active transmembrane transporter activity	3 out of 485 genes, 0.6%	336 out of 25542 genes, 1.3%	1	BGIOSGA014204,BGIOSGA029207,BGIOSGA034701
molecular_function	GO:0015035 protein disulfide oxidoreductase activity	3 out of 485 genes, 0.6%	83 out of 25542 genes, 0.3%	1	BGIOSGA023411,BGIOSGA016298,BGIOSGA024680
molecular_function	GO:0004180 carboxypeptidase activity	3 out of 485 genes, 0.6%	66 out of 25542 genes, 0.3%	1	BGIOSGA000546,BGIOSGA021765,BGIOSGA015987
biological_process	GO:0009064 glutamine family amino acid metabolic process	4 out of 485 genes, 0.8%	73 out of 25542 genes, 0.3%	1	BGIOSGA009926,BGIOSGA005667,BGIOSGA008749,BGIOSGA020396
biological_process	GO:0010629 negative regulation of gene expression	2 out of 485 genes, 0.4%	206 out of 25542 genes, 0.8%	1	BGIOSGA033478,BGIOSGA002689
biological_process	GO:0035556 intracellular signal transduction	2 out of 485 genes, 0.4%	170 out of 25542 genes, 0.7%	1	BGIOSGA005988,BGIOSGA011003
biological_process	GO:0019941 modification-dependent protein catabolic process	3 out of 485 genes, 0.6%	162 out of 25542 genes, 0.6%	1	BGIOSGA007603,BGIOSGA002680,BGIOSGA002673
molecular_function	GO:1990837 sequence-specific double-stranded DNA binding	2 out of 485 genes, 0.4%	69 out of 25542 genes, 0.3%	1	BGIOSGA012306,BGIOSGA021849
molecular_function	GO:0044877 protein-containing complex binding	3 out of 485 genes, 0.6%	75 out of 25542 genes, 0.3%	1	BGIOSGA031992,BGIOSGA014405,BGIOSGA013388
cellular_component	GO:0044435 plastid part	11 out of 485 genes, 2.3%	518 out of 25542 genes, 2.0%	1	BGIOSGA009039,BGIOSGA001660,BGIOSGA016844,BGIOSGA014185,BGIOSGA025153,BGIOSGA006068,BGIOSGA022277,BGIOSGA004351,BGIOSGA026783,BGIOSGA002411,BGIOSGA029594
biological_process	GO:0006470 protein dephosphorylation	2 out of 485 genes, 0.4%	150 out of 25542 genes, 0.6%	1	BGIOSGA007666,BGIOSGA017524
molecular_function	GO:0048037 cofactor binding	29 out of 485 genes, 6.0%	1485 out of 25542 genes, 5.8%	1	BGIOSGA025820,BGIOSGA007853,BGIOSGA028301,BGIOSGA016844,BGIOSGA022166,BGIOSGA031696,BGIOSGA028797,BGIOSGA025153,BGIOSGA026621,BGIOSGA004351,BGIOSGA008556,BGIOSGA031129,BGIOSGA005140,BGIOSGA011520,BGIOSGA026841,BGIOSGA023973,BGIOSGA037088,BGIOSGA019914,BGIOSGA040468,BGIOSGA010381,BGIOSGA014040,BGIOSGA034315,BGIOSGA014038,BGIOSGA034752,BGIOSGA032296,BGIOSGA011197,BGIOSGA015018,BGIOSGA021018,BGIOSGA…
biological_process	GO:0044249 cellular biosynthetic process	60 out of 485 genes, 12.4%	3111 out of 25542 genes, 12.2%	1	BGIOSGA029584,BGIOSGA025360,BGIOSGA022620,BGIOSGA025410,BGIOSGA020396,BGIOSGA012784,BGIOSGA028797,BGIOSGA011326,BGIOSGA035885,BGIOSGA032790,BGIOSGA005667,BGIOSGA007201,BGIOSGA030796,BGIOSGA029496,BGIOSGA000509,BGIOSGA023408,BGIOSGA009926,BGIOSGA001660,BGIOSGA031838,BGIOSGA011686,BGIOSGA035206,BGIOSGA002746,BGIOSGA026976,BGIOSGA022427,BGIOSGA008720,BGIOSGA023882,BGIOSGA021039,BGIOSGA014605,BGIOSGA…
biological_process	GO:0043933 protein-containing complex subunit organization	2 out of 485 genes, 0.4%	230 out of 25542 genes, 0.9%	1	BGIOSGA003595,BGIOSGA016844
molecular_function	GO:0032549 ribonucleoside binding	2 out of 485 genes, 0.4%	245 out of 25542 genes, 1.0%	1	BGIOSGA030433,BGIOSGA037750
biological_process	GO:1901565 organonitrogen compound catabolic process	5 out of 485 genes, 1.0%	308 out of 25542 genes, 1.2%	1	BGIOSGA019833,BGIOSGA007603,BGIOSGA002680,BGIOSGA002673,BGIOSGA017365
biological_process	GO:1901701 cellular response to oxygen-containing compound	2 out of 485 genes, 0.4%	117 out of 25542 genes, 0.5%	1	BGIOSGA022277,BGIOSGA011283
biological_process	GO:0044271 cellular nitrogen compound biosynthetic process	38 out of 485 genes, 7.8%	2235 out of 25542 genes, 8.8%	1	BGIOSGA025360,BGIOSGA022620,BGIOSGA025410,BGIOSGA020396,BGIOSGA011326,BGIOSGA035885,BGIOSGA007201,BGIOSGA029496,BGIOSGA023408,BGIOSGA031838,BGIOSGA035206,BGIOSGA002746,BGIOSGA022427,BGIOSGA008720,BGIOSGA023882,BGIOSGA021039,BGIOSGA014605,BGIOSGA002753,BGIOSGA036704,BGIOSGA004775,BGIOSGA036980,BGIOSGA005988,BGIOSGA008810,BGIOSGA022380,BGIOSGA005623,BGIOSGA005433,BGIOSGA014906,BGIOSGA034580,BGIOSGA…
biological_process	GO:0034645 cellular macromolecule biosynthetic process	37 out of 485 genes, 7.6%	2071 out of 25542 genes, 8.1%	1	BGIOSGA029584,BGIOSGA025360,BGIOSGA025410,BGIOSGA011326,BGIOSGA035885,BGIOSGA007201,BGIOSGA029496,BGIOSGA023408,BGIOSGA035206,BGIOSGA002746,BGIOSGA022427,BGIOSGA008720,BGIOSGA021039,BGIOSGA014605,BGIOSGA029704,BGIOSGA024118,BGIOSGA002753,BGIOSGA036704,BGIOSGA036980,BGIOSGA005988,BGIOSGA022380,BGIOSGA005623,BGIOSGA005433,BGIOSGA014906,BGIOSGA025466,BGIOSGA034580,BGIOSGA033461,BGIOSGA014615,BGIOSGA…
biological_process	GO:0009152 purine ribonucleotide biosynthetic process	4 out of 485 genes, 0.8%	157 out of 25542 genes, 0.6%	1	BGIOSGA022620,BGIOSGA019914,BGIOSGA004775,BGIOSGA031838
biological_process	GO:0071495 cellular response to endogenous stimulus	2 out of 485 genes, 0.4%	189 out of 25542 genes, 0.7%	1	BGIOSGA005988,BGIOSGA011283
biological_process	GO:0019752 carboxylic acid metabolic process	13 out of 485 genes, 2.7%	847 out of 25542 genes, 3.3%	1	BGIOSGA009926,BGIOSGA022620,BGIOSGA001430,BGIOSGA004775,BGIOSGA040468,BGIOSGA031838,BGIOSGA030922,BGIOSGA020396,BGIOSGA012784,BGIOSGA028797,BGIOSGA014004,BGIOSGA005667,BGIOSGA008749
molecular_function	GO:0046872 metal ion binding	56 out of 485 genes, 11.5%	3069 out of 25542 genes, 12.0%	1	BGIOSGA003595,BGIOSGA002673,BGIOSGA007853,BGIOSGA009388,BGIOSGA021399,BGIOSGA022277,BGIOSGA007666,BGIOSGA010737,BGIOSGA004348,BGIOSGA011520,BGIOSGA026841,BGIOSGA023408,BGIOSGA023973,BGIOSGA016668,BGIOSGA034188,BGIOSGA031417,BGIOSGA037088,BGIOSGA029650,BGIOSGA014040,BGIOSGA031319,BGIOSGA034315,BGIOSGA022052,BGIOSGA034752,BGIOSGA004566,BGIOSGA002954,BGIOSGA025820,BGIOSGA032014,BGIOSGA005774,BGIOSGA…
biological_process	GO:0043604 amide biosynthetic process	5 out of 485 genes, 1.0%	631 out of 25542 genes, 2.5%	1	BGIOSGA002746,BGIOSGA022620,BGIOSGA037982,BGIOSGA035206,BGIOSGA029496
biological_process	GO:0022402 cell cycle process	2 out of 485 genes, 0.4%	126 out of 25542 genes, 0.5%	1	BGIOSGA017102,BGIOSGA016518
biological_process	GO:0034660 ncRNA metabolic process	4 out of 485 genes, 0.8%	292 out of 25542 genes, 1.1%	1	BGIOSGA007826,BGIOSGA031838,BGIOSGA004234,BGIOSGA013388
cellular_component	GO:0031984 organelle subcompartment	12 out of 485 genes, 2.5%	495 out of 25542 genes, 1.9%	1	BGIOSGA012379,BGIOSGA009039,BGIOSGA016844,BGIOSGA014185,BGIOSGA025153,BGIOSGA006068,BGIOSGA024373,BGIOSGA004351,BGIOSGA037750,BGIOSGA002411,BGIOSGA010538,BGIOSGA029704
molecular_function	GO:0008324 cation transmembrane transporter activity	3 out of 485 genes, 0.6%	289 out of 25542 genes, 1.1%	1	BGIOSGA028812,BGIOSGA034701,BGIOSGA018025
molecular_function	GO:0050662 coenzyme binding	11 out of 485 genes, 2.3%	645 out of 25542 genes, 2.5%	1	BGIOSGA026841,BGIOSGA040468,BGIOSGA010381,BGIOSGA022166,BGIOSGA031696,BGIOSGA028797,BGIOSGA026621,BGIOSGA008556,BGIOSGA005140,BGIOSGA015018,BGIOSGA025034
molecular_function	GO:0022857 transmembrane transporter activity	24 out of 485 genes, 4.9%	1062 out of 25542 genes, 4.2%	1	BGIOSGA034701,BGIOSGA019071,BGIOSGA010645,BGIOSGA027351,BGIOSGA026016,BGIOSGA002653,BGIOSGA002148,BGIOSGA011707,BGIOSGA004899,BGIOSGA003073,BGIOSGA024681,BGIOSGA023413,BGIOSGA007581,BGIOSGA018564,BGIOSGA016449,BGIOSGA000067,BGIOSGA027994,BGIOSGA018025,BGIOSGA014204,BGIOSGA028812,BGIOSGA022528,BGIOSGA029207,BGIOSGA000129,BGIOSGA010646
biological_process	GO:0071840 cellular component organization or biogenesis	27 out of 485 genes, 5.6%	1318 out of 25542 genes, 5.2%	1	BGIOSGA029584,BGIOSGA003595,BGIOSGA016844,BGIOSGA014405,BGIOSGA017102,BGIOSGA009939,BGIOSGA025466,BGIOSGA022835,BGIOSGA007826,BGIOSGA003361,BGIOSGA013690,BGIOSGA010538,BGIOSGA000847,BGIOSGA013388,BGIOSGA006676,BGIOSGA012379,BGIOSGA037088,BGIOSGA023673,BGIOSGA026052,BGIOSGA031992,BGIOSGA029583,BGIOSGA022052,BGIOSGA020840,BGIOSGA016518,BGIOSGA016622,BGIOSGA024118,BGIOSGA015048
biological_process	GO:0042446 hormone biosynthetic process	2 out of 485 genes, 0.4%	42 out of 25542 genes, 0.2%	1	BGIOSGA011686,BGIOSGA028797
biological_process	GO:0022613 ribonucleoprotein complex biogenesis	2 out of 485 genes, 0.4%	151 out of 25542 genes, 0.6%	1	BGIOSGA007826,BGIOSGA013388
biological_process	GO:0009116 nucleoside metabolic process	2 out of 485 genes, 0.4%	71 out of 25542 genes, 0.3%	1	BGIOSGA019914,BGIOSGA020396
biological_process	GO:0009914 hormone transport	2 out of 485 genes, 0.4%	23 out of 25542 genes, 0.1%	1	BGIOSGA023413,BGIOSGA013568
biological_process	GO:0006518 peptide metabolic process	4 out of 485 genes, 0.8%	609 out of 25542 genes, 2.4%	1	BGIOSGA002746,BGIOSGA037982,BGIOSGA035206,BGIOSGA029496
biological_process	GO:0006096 glycolytic process	2 out of 485 genes, 0.4%	78 out of 25542 genes, 0.3%	1	BGIOSGA004775,BGIOSGA031838
biological_process	GO:0097659 nucleic acid-templated transcription	27 out of 485 genes, 5.6%	1167 out of 25542 genes, 4.6%	1	BGIOSGA025360,BGIOSGA002753,BGIOSGA036704,BGIOSGA036980,BGIOSGA025410,BGIOSGA011326,BGIOSGA035885,BGIOSGA005988,BGIOSGA022380,BGIOSGA014906,BGIOSGA005433,BGIOSGA005623,BGIOSGA007201,BGIOSGA034580,BGIOSGA033461,BGIOSGA023408,BGIOSGA012306,BGIOSGA014615,BGIOSGA035329,BGIOSGA026934,BGIOSGA021849,BGIOSGA022427,BGIOSGA023401,BGIOSGA008720,BGIOSGA021039,BGIOSGA014605,BGIOSGA022580
molecular_function	GO:0061134 peptidase regulator activity	2 out of 485 genes, 0.4%	62 out of 25542 genes, 0.2%	1	BGIOSGA005043,BGIOSGA009543
molecular_function	GO:0008194 UDP-glycosyltransferase activity	8 out of 485 genes, 1.6%	167 out of 25542 genes, 0.7%	1	BGIOSGA029584,BGIOSGA012379,BGIOSGA010570,BGIOSGA025466,BGIOSGA029583,BGIOSGA010538,BGIOSGA024118,BGIOSGA026140
biological_process	GO:0046390 ribose phosphate biosynthetic process	5 out of 485 genes, 1.0%	172 out of 25542 genes, 0.7%	1	BGIOSGA022620,BGIOSGA019914,BGIOSGA004775,BGIOSGA031838,BGIOSGA020396
molecular_function	GO:0042802 identical protein binding	3 out of 485 genes, 0.6%	82 out of 25542 genes, 0.3%	1	BGIOSGA030072,BGIOSGA019108,BGIOSGA029594
biological_process	GO:0044262 cellular carbohydrate metabolic process	12 out of 485 genes, 2.5%	254 out of 25542 genes, 1.0%	1	BGIOSGA029584,BGIOSGA009181,BGIOSGA032790,BGIOSGA026976,BGIOSGA029583,BGIOSGA010570,BGIOSGA022835,BGIOSGA025466,BGIOSGA030796,BGIOSGA000509,BGIOSGA024118,BGIOSGA026140
molecular_function	GO:0005488 binding	246 out of 485 genes, 50.7%	13834 out of 25542 genes, 54.2%	1	BGIOSGA025360,BGIOSGA028296,BGIOSGA033510,BGIOSGA031460,BGIOSGA025410,BGIOSGA022166,BGIOSGA008014,BGIOSGA028797,BGIOSGA025153,BGIOSGA022277,BGIOSGA002612,BGIOSGA019120,BGIOSGA014115,BGIOSGA011812,BGIOSGA023408,BGIOSGA023973,BGIOSGA034188,BGIOSGA033467,BGIOSGA006917,BGIOSGA010381,BGIOSGA022427,BGIOSGA019833,BGIOSGA003018,BGIOSGA030984,BGIOSGA008720,BGIOSGA023882,BGIOSGA014605,BGIOSGA025034,BGIOSGA…
biological_process	GO:0009408 response to heat	6 out of 485 genes, 1.2%	77 out of 25542 genes, 0.3%	1	BGIOSGA007016,BGIOSGA021485,BGIOSGA022052,BGIOSGA020950,BGIOSGA002721,BGIOSGA029594
molecular_function	GO:0043531 ADP binding	13 out of 485 genes, 2.7%	515 out of 25542 genes, 2.0%	1	BGIOSGA021935,BGIOSGA026983,BGIOSGA024261,BGIOSGA034859,BGIOSGA035432,BGIOSGA028065,BGIOSGA029913,BGIOSGA016070,BGIOSGA015681,BGIOSGA035638,BGIOSGA027507,BGIOSGA008433,BGIOSGA022716
biological_process	GO:0009719 response to endogenous stimulus	12 out of 485 genes, 2.5%	421 out of 25542 genes, 1.6%	1	BGIOSGA026519,BGIOSGA021485,BGIOSGA031205,BGIOSGA011283,BGIOSGA008124,BGIOSGA008700,BGIOSGA005988,BGIOSGA029334,BGIOSGA023413,BGIOSGA020950,BGIOSGA025680,BGIOSGA028776
molecular_function	GO:0043168 anion binding	88 out of 485 genes, 18.1%	3904 out of 25542 genes, 15.3%	1	BGIOSGA014013,BGIOSGA031460,BGIOSGA008014,BGIOSGA028797,BGIOSGA025153,BGIOSGA005667,BGIOSGA019120,BGIOSGA005140,BGIOSGA010381,BGIOSGA035638,BGIOSGA023882,BGIOSGA001234,BGIOSGA025034,BGIOSGA026764,BGIOSGA020524,BGIOSGA029756,BGIOSGA033028,BGIOSGA019615,BGIOSGA015252,BGIOSGA004351,BGIOSGA034622,BGIOSGA030859,BGIOSGA024115,BGIOSGA014554,BGIOSGA022716,BGIOSGA019773,BGIOSGA026983,BGIOSGA035432,BGIOSGA…
molecular_function	GO:0032559 adenyl ribonucleotide binding	76 out of 485 genes, 15.7%	3135 out of 25542 genes, 12.3%	1	BGIOSGA014013,BGIOSGA031460,BGIOSGA008014,BGIOSGA005667,BGIOSGA019120,BGIOSGA010381,BGIOSGA035638,BGIOSGA023882,BGIOSGA001234,BGIOSGA026764,BGIOSGA020524,BGIOSGA029756,BGIOSGA033028,BGIOSGA019615,BGIOSGA015252,BGIOSGA034622,BGIOSGA030859,BGIOSGA024115,BGIOSGA014554,BGIOSGA022716,BGIOSGA026983,BGIOSGA035432,BGIOSGA008865,BGIOSGA026122,BGIOSGA013428,BGIOSGA019611,BGIOSGA017477,BGIOSGA037856,BGIOSGA…
biological_process	GO:0043170 macromolecule metabolic process	115 out of 485 genes, 23.7%	6010 out of 25542 genes, 23.5%	1	BGIOSGA014013,BGIOSGA025360,BGIOSGA002673,BGIOSGA031460,BGIOSGA025410,BGIOSGA008014,BGIOSGA035885,BGIOSGA019120,BGIOSGA029496,BGIOSGA023408,BGIOSGA000546,BGIOSGA004234,BGIOSGA017259,BGIOSGA002746,BGIOSGA022427,BGIOSGA019833,BGIOSGA034204,BGIOSGA028978,BGIOSGA008720,BGIOSGA014605,BGIOSGA024118,BGIOSGA020524,BGIOSGA029756,BGIOSGA002753,BGIOSGA033028,BGIOSGA019615,BGIOSGA012615,BGIOSGA036980,BGIOSGA…
biological_process	GO:0030244 cellulose biosynthetic process	4 out of 485 genes, 0.8%	44 out of 25542 genes, 0.2%	1	BGIOSGA029584,BGIOSGA029583,BGIOSGA025466,BGIOSGA024118
biological_process	GO:1903362 regulation of cellular protein catabolic process	2 out of 485 genes, 0.4%	16 out of 25542 genes, 0.1%	1	BGIOSGA007603,BGIOSGA010737
biological_process	GO:0009145 purine nucleoside triphosphate biosynthetic process	2 out of 485 genes, 0.4%	115 out of 25542 genes, 0.5%	1	BGIOSGA004775,BGIOSGA031838
biological_process	GO:0006790 sulfur compound metabolic process	2 out of 485 genes, 0.4%	168 out of 25542 genes, 0.7%	1	BGIOSGA022620,BGIOSGA037088
biological_process	GO:0014070 response to organic cyclic compound	2 out of 485 genes, 0.4%	88 out of 25542 genes, 0.3%	1	BGIOSGA021485,BGIOSGA008700
biological_process	GO:0009179 purine ribonucleoside diphosphate metabolic process	2 out of 485 genes, 0.4%	79 out of 25542 genes, 0.3%	1	BGIOSGA004775,BGIOSGA031838
biological_process	GO:0018130 heterocycle biosynthetic process	34 out of 485 genes, 7.0%	1672 out of 25542 genes, 6.5%	1	BGIOSGA025360,BGIOSGA022620,BGIOSGA025410,BGIOSGA020396,BGIOSGA011326,BGIOSGA035885,BGIOSGA007201,BGIOSGA023408,BGIOSGA031838,BGIOSGA022427,BGIOSGA008720,BGIOSGA023882,BGIOSGA021039,BGIOSGA014605,BGIOSGA002753,BGIOSGA036704,BGIOSGA004775,BGIOSGA036980,BGIOSGA008810,BGIOSGA005988,BGIOSGA022380,BGIOSGA005623,BGIOSGA005433,BGIOSGA014906,BGIOSGA034580,BGIOSGA033461,BGIOSGA014615,BGIOSGA012306,BGIOSGA…
biological_process	GO:0003006 developmental process involved in reproduction	8 out of 485 genes, 1.6%	325 out of 25542 genes, 1.3%	1	BGIOSGA020524,BGIOSGA006319,BGIOSGA028797,BGIOSGA017102,BGIOSGA019176,BGIOSGA025912,BGIOSGA020840,BGIOSGA022052
cellular_component	GO:0044430 cytoskeletal part	2 out of 485 genes, 0.4%	125 out of 25542 genes, 0.5%	1	BGIOSGA031992,BGIOSGA014405
biological_process	GO:0000302 response to reactive oxygen species	3 out of 485 genes, 0.6%	45 out of 25542 genes, 0.2%	1	BGIOSGA022277,BGIOSGA002721,BGIOSGA028797
biological_process	GO:0009894 regulation of catabolic process	2 out of 485 genes, 0.4%	34 out of 25542 genes, 0.1%	1	BGIOSGA007603,BGIOSGA010737
molecular_function	GO:0004553 hydrolase activity, hydrolyzing O-glycosyl compounds	8 out of 485 genes, 1.6%	446 out of 25542 genes, 1.7%	1	BGIOSGA014895,BGIOSGA012615,BGIOSGA025217,BGIOSGA031385,BGIOSGA017102,BGIOSGA019833,BGIOSGA022835,BGIOSGA017960
biological_process	GO:0009205 purine ribonucleoside triphosphate metabolic process	2 out of 485 genes, 0.4%	138 out of 25542 genes, 0.5%	1	BGIOSGA004775,BGIOSGA031838
biological_process	GO:0009100 glycoprotein metabolic process	2 out of 485 genes, 0.4%	117 out of 25542 genes, 0.5%	1	BGIOSGA012537,BGIOSGA029704
biological_process	GO:0042254 ribosome biogenesis	2 out of 485 genes, 0.4%	112 out of 25542 genes, 0.4%	1	BGIOSGA007826,BGIOSGA013388
biological_process	GO:1901617 organic hydroxy compound biosynthetic process	2 out of 485 genes, 0.4%	66 out of 25542 genes, 0.3%	1	BGIOSGA032790,BGIOSGA011729
molecular_function	GO:0005516 calmodulin binding	2 out of 485 genes, 0.4%	60 out of 25542 genes, 0.2%	1	BGIOSGA037580,BGIOSGA006243
biological_process	GO:0090407 organophosphate biosynthetic process	7 out of 485 genes, 1.4%	344 out of 25542 genes, 1.3%	1	BGIOSGA032790,BGIOSGA022620,BGIOSGA023882,BGIOSGA019914,BGIOSGA004775,BGIOSGA031838,BGIOSGA020396
biological_process	GO:1903506 regulation of nucleic acid-templated transcription	38 out of 485 genes, 7.8%	1815 out of 25542 genes, 7.1%	1	BGIOSGA025360,BGIOSGA011101,BGIOSGA025410,BGIOSGA011326,BGIOSGA035885,BGIOSGA007201,BGIOSGA017087,BGIOSGA023408,BGIOSGA034188,BGIOSGA022427,BGIOSGA008720,BGIOSGA021039,BGIOSGA014373,BGIOSGA014605,BGIOSGA015018,BGIOSGA002137,BGIOSGA002753,BGIOSGA036704,BGIOSGA036980,BGIOSGA005988,BGIOSGA022380,BGIOSGA005623,BGIOSGA005433,BGIOSGA014906,BGIOSGA034580,BGIOSGA020950,BGIOSGA012861,BGIOSGA017464,BGIOSGA…
biological_process	GO:0051336 regulation of hydrolase activity	2 out of 485 genes, 0.4%	124 out of 25542 genes, 0.5%	1	BGIOSGA005043,BGIOSGA009543
biological_process	GO:0032269 negative regulation of cellular protein metabolic process	4 out of 485 genes, 0.8%	130 out of 25542 genes, 0.5%	1	BGIOSGA033478,BGIOSGA007603,BGIOSGA005043,BGIOSGA009543
biological_process	GO:0022900 electron transport chain	5 out of 485 genes, 1.0%	208 out of 25542 genes, 0.8%	1	BGIOSGA023411,BGIOSGA021665,BGIOSGA016298,BGIOSGA009811,BGIOSGA009039
biological_process	GO:0010817 regulation of hormone levels	6 out of 485 genes, 1.2%	104 out of 25542 genes, 0.4%	1	BGIOSGA029334,BGIOSGA023413,BGIOSGA013568,BGIOSGA011686,BGIOSGA028797,BGIOSGA005140
biological_process	GO:0006464 cellular protein modification process	50 out of 485 genes, 10.3%	2281 out of 25542 genes, 8.9%	1	BGIOSGA014013,BGIOSGA002525,BGIOSGA024116,BGIOSGA002673,BGIOSGA031460,BGIOSGA008014,BGIOSGA007666,BGIOSGA010737,BGIOSGA030362,BGIOSGA019120,BGIOSGA002510,BGIOSGA038057,BGIOSGA020467,BGIOSGA023433,BGIOSGA002639,BGIOSGA029704,BGIOSGA020524,BGIOSGA029756,BGIOSGA004268,BGIOSGA040584,BGIOSGA033028,BGIOSGA019615,BGIOSGA020630,BGIOSGA037723,BGIOSGA034743,BGIOSGA013356,BGIOSGA013697,BGIOSGA015252,BGIOSGA…
biological_process	GO:0009126 purine nucleoside monophosphate metabolic process	3 out of 485 genes, 0.6%	158 out of 25542 genes, 0.6%	1	BGIOSGA019914,BGIOSGA004775,BGIOSGA031838
biological_process	GO:0050794 regulation of cellular process	58 out of 485 genes, 12.0%	2867 out of 25542 genes, 11.2%	1	BGIOSGA003595,BGIOSGA025360,BGIOSGA011101,BGIOSGA025410,BGIOSGA009543,BGIOSGA011326,BGIOSGA035885,BGIOSGA023413,BGIOSGA010737,BGIOSGA007201,BGIOSGA038057,BGIOSGA017087,BGIOSGA023408,BGIOSGA034188,BGIOSGA016298,BGIOSGA022427,BGIOSGA012837,BGIOSGA008720,BGIOSGA021039,BGIOSGA014605,BGIOSGA014373,BGIOSGA011003,BGIOSGA024680,BGIOSGA015018,BGIOSGA033478,BGIOSGA029756,BGIOSGA002137,BGIOSGA002753,BGIOSGA…
cellular_component	GO:0009535 chloroplast thylakoid membrane	7 out of 485 genes, 1.4%	158 out of 25542 genes, 0.6%	1	BGIOSGA009039,BGIOSGA004351,BGIOSGA016844,BGIOSGA014185,BGIOSGA002411,BGIOSGA025153,BGIOSGA006068
biological_process	GO:0046907 intracellular transport	3 out of 485 genes, 0.6%	270 out of 25542 genes, 1.1%	1	BGIOSGA027931,BGIOSGA013690,BGIOSGA029594
biological_process	GO:0010951 negative regulation of endopeptidase activity	2 out of 485 genes, 0.4%	58 out of 25542 genes, 0.2%	1	BGIOSGA005043,BGIOSGA009543
molecular_function	GO:0003690 double-stranded DNA binding	2 out of 485 genes, 0.4%	131 out of 25542 genes, 0.5%	1	BGIOSGA012306,BGIOSGA021849
biological_process	GO:0045454 cell redox homeostasis	5 out of 485 genes, 1.0%	152 out of 25542 genes, 0.6%	1	BGIOSGA023411,BGIOSGA016298,BGIOSGA012837,BGIOSGA012836,BGIOSGA024680
biological_process	GO:0044267 cellular protein metabolic process	54 out of 485 genes, 11.1%	2996 out of 25542 genes, 11.7%	1	BGIOSGA014013,BGIOSGA002525,BGIOSGA024116,BGIOSGA002673,BGIOSGA031460,BGIOSGA008014,BGIOSGA007666,BGIOSGA010737,BGIOSGA030362,BGIOSGA019120,BGIOSGA002510,BGIOSGA038057,BGIOSGA029496,BGIOSGA020467,BGIOSGA023433,BGIOSGA035206,BGIOSGA002746,BGIOSGA002639,BGIOSGA029704,BGIOSGA020524,BGIOSGA029756,BGIOSGA004268,BGIOSGA040584,BGIOSGA033028,BGIOSGA019615,BGIOSGA020630,BGIOSGA037723,BGIOSGA034743,BGIOSGA…
biological_process	GO:0051239 regulation of multicellular organismal process	9 out of 485 genes, 1.9%	150 out of 25542 genes, 0.6%	1	BGIOSGA020524,BGIOSGA013816,BGIOSGA011283,BGIOSGA026511,BGIOSGA008700,BGIOSGA029334,BGIOSGA005623,BGIOSGA017524,BGIOSGA001397
cellular_component	GO:0031974 membrane-enclosed lumen	4 out of 485 genes, 0.8%	345 out of 25542 genes, 1.4%	1	BGIOSGA016518,BGIOSGA020950,BGIOSGA030072,BGIOSGA013388
cellular_component	GO:0005856 cytoskeleton	2 out of 485 genes, 0.4%	150 out of 25542 genes, 0.6%	1	BGIOSGA031992,BGIOSGA014405
biological_process	GO:0009690 cytokinin metabolic process	2 out of 485 genes, 0.4%	22 out of 25542 genes, 0.1%	1	BGIOSGA011686,BGIOSGA005140
molecular_function	GO:0016462 pyrophosphatase activity	12 out of 485 genes, 2.5%	790 out of 25542 genes, 3.1%	1	BGIOSGA023217,BGIOSGA019067,BGIOSGA005774,BGIOSGA004521,BGIOSGA029107,BGIOSGA030433,BGIOSGA031992,BGIOSGA037750,BGIOSGA001234,BGIOSGA032666,BGIOSGA030946,BGIOSGA018938
biological_process	GO:0048581 negative regulation of post-embryonic development	2 out of 485 genes, 0.4%	21 out of 25542 genes, 0.1%	1	BGIOSGA013816,BGIOSGA026511
biological_process	GO:0010628 positive regulation of gene expression	2 out of 485 genes, 0.4%	127 out of 25542 genes, 0.5%	1	BGIOSGA021849,BGIOSGA009811
cellular_component	GO:0044431 Golgi apparatus part	3 out of 485 genes, 0.6%	195 out of 25542 genes, 0.8%	1	BGIOSGA012379,BGIOSGA010538,BGIOSGA029704
biological_process	GO:0006865 amino acid transport	4 out of 485 genes, 0.8%	35 out of 25542 genes, 0.1%	1	BGIOSGA010645,BGIOSGA002148,BGIOSGA016449,BGIOSGA010646
biological_process	GO:0051171 regulation of nitrogen compound metabolic process	44 out of 485 genes, 9.1%	2105 out of 25542 genes, 8.2%	1	BGIOSGA025360,BGIOSGA011101,BGIOSGA025410,BGIOSGA009543,BGIOSGA011326,BGIOSGA035885,BGIOSGA010737,BGIOSGA007201,BGIOSGA017087,BGIOSGA023408,BGIOSGA034188,BGIOSGA022427,BGIOSGA008720,BGIOSGA021039,BGIOSGA014605,BGIOSGA014373,BGIOSGA015018,BGIOSGA033478,BGIOSGA002137,BGIOSGA002753,BGIOSGA036704,BGIOSGA036980,BGIOSGA005988,BGIOSGA022380,BGIOSGA005623,BGIOSGA005433,BGIOSGA014906,BGIOSGA034580,BGIOSGA…
molecular_function	GO:0061135 endopeptidase regulator activity	2 out of 485 genes, 0.4%	61 out of 25542 genes, 0.2%	1	BGIOSGA005043,BGIOSGA009543
biological_process	GO:0007275 multicellular organism development	14 out of 485 genes, 2.9%	655 out of 25542 genes, 2.6%	1	BGIOSGA020524,BGIOSGA006319,BGIOSGA002680,BGIOSGA002673,BGIOSGA036704,BGIOSGA028797,BGIOSGA017102,BGIOSGA019176,BGIOSGA025912,BGIOSGA023401,BGIOSGA013568,BGIOSGA022052,BGIOSGA034580,BGIOSGA029594
molecular_function	GO:0022890 inorganic cation transmembrane transporter activity	3 out of 485 genes, 0.6%	257 out of 25542 genes, 1.0%	1	BGIOSGA028812,BGIOSGA034701,BGIOSGA018025
molecular_function	GO:0016684 oxidoreductase activity, acting on peroxide as acceptor	5 out of 485 genes, 1.0%	217 out of 25542 genes, 0.8%	1	BGIOSGA034315,BGIOSGA014038,BGIOSGA007853,BGIOSGA014040,BGIOSGA011520
molecular_function	GO:0005215 transporter activity	26 out of 485 genes, 5.4%	1147 out of 25542 genes, 4.5%	1	BGIOSGA034701,BGIOSGA019071,BGIOSGA010645,BGIOSGA027351,BGIOSGA026016,BGIOSGA002653,BGIOSGA002148,BGIOSGA011707,BGIOSGA004899,BGIOSGA003073,BGIOSGA009939,BGIOSGA024681,BGIOSGA023413,BGIOSGA007581,BGIOSGA018564,BGIOSGA016449,BGIOSGA000067,BGIOSGA027994,BGIOSGA018025,BGIOSGA014204,BGIOSGA028812,BGIOSGA022528,BGIOSGA029207,BGIOSGA000129,BGIOSGA010646,BGIOSGA015048
molecular_function	GO:0005342 organic acid transmembrane transporter activity	4 out of 485 genes, 0.8%	45 out of 25542 genes, 0.2%	1	BGIOSGA010645,BGIOSGA002148,BGIOSGA016449,BGIOSGA010646
molecular_function	GO:0003723 RNA binding	6 out of 485 genes, 1.2%	831 out of 25542 genes, 3.3%	1	BGIOSGA034204,BGIOSGA013816,BGIOSGA002150,BGIOSGA019712,BGIOSGA026783,BGIOSGA014621
biological_process	GO:0051254 positive regulation of RNA metabolic process	2 out of 485 genes, 0.4%	112 out of 25542 genes, 0.4%	1	BGIOSGA021849,BGIOSGA020950
molecular_function	GO:0004386 helicase activity	2 out of 485 genes, 0.4%	96 out of 25542 genes, 0.4%	1	BGIOSGA023217,BGIOSGA004521
biological_process	GO:0043900 regulation of multi-organism process	2 out of 485 genes, 0.4%	35 out of 25542 genes, 0.1%	1	BGIOSGA010737,BGIOSGA002459
biological_process	GO:0034654 nucleobase-containing compound biosynthetic process	34 out of 485 genes, 7.0%	1477 out of 25542 genes, 5.8%	1	BGIOSGA025360,BGIOSGA022620,BGIOSGA025410,BGIOSGA020396,BGIOSGA011326,BGIOSGA035885,BGIOSGA007201,BGIOSGA023408,BGIOSGA031838,BGIOSGA022427,BGIOSGA008720,BGIOSGA023882,BGIOSGA021039,BGIOSGA014605,BGIOSGA002753,BGIOSGA036704,BGIOSGA004775,BGIOSGA036980,BGIOSGA008810,BGIOSGA005988,BGIOSGA022380,BGIOSGA005623,BGIOSGA005433,BGIOSGA014906,BGIOSGA034580,BGIOSGA033461,BGIOSGA014615,BGIOSGA012306,BGIOSGA…
molecular_function	GO:0016829 lyase activity	2 out of 485 genes, 0.4%	388 out of 25542 genes, 1.5%	1	BGIOSGA016155,BGIOSGA040468
cellular_component	GO:0016021 integral component of membrane	134 out of 485 genes, 27.6%	6374 out of 25542 genes, 25.0%	1	BGIOSGA031771,BGIOSGA000378,BGIOSGA019123,BGIOSGA027351,BGIOSGA002148,BGIOSGA008014,BGIOSGA006477,BGIOSGA033381,BGIOSGA024681,BGIOSGA023413,BGIOSGA024820,BGIOSGA019120,BGIOSGA014115,BGIOSGA023973,BGIOSGA016298,BGIOSGA036745,BGIOSGA019510,BGIOSGA014204,BGIOSGA024373,BGIOSGA011940,BGIOSGA016825,BGIOSGA027439,BGIOSGA001981,BGIOSGA019615,BGIOSGA016407,BGIOSGA016684,BGIOSGA011707,BGIOSGA004351,BGIOSGA…
biological_process	GO:1901605 alpha-amino acid metabolic process	4 out of 485 genes, 0.8%	252 out of 25542 genes, 1.0%	1	BGIOSGA009926,BGIOSGA005667,BGIOSGA008749,BGIOSGA020396
molecular_function	GO:0016407 acetyltransferase activity	3 out of 485 genes, 0.6%	73 out of 25542 genes, 0.3%	1	BGIOSGA013265,BGIOSGA024927,BGIOSGA016622
biological_process	GO:0120009 intermembrane lipid transfer	2 out of 485 genes, 0.4%	7 out of 25542 genes, 0.0%	1	BGIOSGA009939,BGIOSGA015048
cellular_component	GO:0043226 organelle	96 out of 485 genes, 19.8%	4891 out of 25542 genes, 19.1%	1	BGIOSGA025360,BGIOSGA022620,BGIOSGA002673,BGIOSGA025410,BGIOSGA016844,BGIOSGA028797,BGIOSGA025153,BGIOSGA002459,BGIOSGA035885,BGIOSGA022277,BGIOSGA009939,BGIOSGA023413,BGIOSGA029496,BGIOSGA023408,BGIOSGA025924,BGIOSGA002746,BGIOSGA024373,BGIOSGA022427,BGIOSGA034204,BGIOSGA028978,BGIOSGA008720,BGIOSGA023882,BGIOSGA014605,BGIOSGA020524,BGIOSGA002753,BGIOSGA013816,BGIOSGA036980,BGIOSGA014405,BGIOSGA…
molecular_function	GO:0015036 disulfide oxidoreductase activity	3 out of 485 genes, 0.6%	89 out of 25542 genes, 0.3%	1	BGIOSGA023411,BGIOSGA016298,BGIOSGA024680
molecular_function	GO:0097367 carbohydrate derivative binding	81 out of 485 genes, 16.7%	3449 out of 25542 genes, 13.5%	1	BGIOSGA014013,BGIOSGA031460,BGIOSGA008014,BGIOSGA028797,BGIOSGA005667,BGIOSGA019120,BGIOSGA010381,BGIOSGA035638,BGIOSGA019833,BGIOSGA023882,BGIOSGA001234,BGIOSGA026764,BGIOSGA020524,BGIOSGA029756,BGIOSGA033028,BGIOSGA019615,BGIOSGA015252,BGIOSGA034622,BGIOSGA030859,BGIOSGA024115,BGIOSGA014554,BGIOSGA022716,BGIOSGA026983,BGIOSGA035432,BGIOSGA008865,BGIOSGA026122,BGIOSGA013428,BGIOSGA019611,BGIOSGA…
biological_process	GO:0006793 phosphorus metabolic process	60 out of 485 genes, 12.4%	2379 out of 25542 genes, 9.3%	1	BGIOSGA014013,BGIOSGA002525,BGIOSGA024116,BGIOSGA022620,BGIOSGA031460,BGIOSGA020396,BGIOSGA008014,BGIOSGA013173,BGIOSGA032790,BGIOSGA007666,BGIOSGA008556,BGIOSGA030362,BGIOSGA019120,BGIOSGA002510,BGIOSGA038057,BGIOSGA020467,BGIOSGA000509,BGIOSGA014137,BGIOSGA023433,BGIOSGA031838,BGIOSGA031319,BGIOSGA023882,BGIOSGA002639,BGIOSGA028359,BGIOSGA020524,BGIOSGA029756,BGIOSGA004268,BGIOSGA040584,BGIOSGA…
biological_process	GO:0006873 cellular ion homeostasis	2 out of 485 genes, 0.4%	35 out of 25542 genes, 0.1%	1	BGIOSGA018564,BGIOSGA002954
molecular_function	GO:0016788 hydrolase activity, acting on ester bonds	16 out of 485 genes, 3.3%	756 out of 25542 genes, 3.0%	1	BGIOSGA016970,BGIOSGA030922,BGIOSGA021863,BGIOSGA007666,BGIOSGA000901,BGIOSGA003361,BGIOSGA000847,BGIOSGA026594,BGIOSGA000509,BGIOSGA006676,BGIOSGA017259,BGIOSGA002564,BGIOSGA017524,BGIOSGA016732,BGIOSGA004120,BGIOSGA028359
biological_process	GO:0061024 membrane organization	4 out of 485 genes, 0.8%	91 out of 25542 genes, 0.4%	1	BGIOSGA009939,BGIOSGA022052,BGIOSGA013690,BGIOSGA015048
molecular_function	GO:0016667 oxidoreductase activity, acting on a sulfur group of donors	3 out of 485 genes, 0.6%	116 out of 25542 genes, 0.5%	1	BGIOSGA023411,BGIOSGA016298,BGIOSGA024680
biological_process	GO:0006928 movement of cell or subcellular component	2 out of 485 genes, 0.4%	88 out of 25542 genes, 0.3%	1	BGIOSGA031992,BGIOSGA019067
biological_process	GO:0012501 programmed cell death	2 out of 485 genes, 0.4%	12 out of 25542 genes, 0.0%	1	BGIOSGA022052,BGIOSGA030922
biological_process	GO:0031328 positive regulation of cellular biosynthetic process	2 out of 485 genes, 0.4%	128 out of 25542 genes, 0.5%	1	BGIOSGA021849,BGIOSGA020950
biological_process	GO:0051179 localization	41 out of 485 genes, 8.5%	2134 out of 25542 genes, 8.4%	1	BGIOSGA008777,BGIOSGA019071,BGIOSGA011101,BGIOSGA027351,BGIOSGA009388,BGIOSGA002148,BGIOSGA013758,BGIOSGA031237,BGIOSGA009939,BGIOSGA003073,BGIOSGA024681,BGIOSGA023413,BGIOSGA018564,BGIOSGA013690,BGIOSGA016449,BGIOSGA004348,BGIOSGA000067,BGIOSGA025924,BGIOSGA018025,BGIOSGA014204,BGIOSGA022528,BGIOSGA011003,BGIOSGA013426,BGIOSGA034701,BGIOSGA010645,BGIOSGA026016,BGIOSGA002653,BGIOSGA003351,BGIOSGA…
biological_process	GO:0015672 monovalent inorganic cation transport	2 out of 485 genes, 0.4%	182 out of 25542 genes, 0.7%	1	BGIOSGA028812,BGIOSGA034701
biological_process	GO:0045229 external encapsulating structure organization	13 out of 485 genes, 2.7%	281 out of 25542 genes, 1.1%	1	BGIOSGA029584,BGIOSGA006676,BGIOSGA012379,BGIOSGA023673,BGIOSGA026052,BGIOSGA017102,BGIOSGA029583,BGIOSGA025466,BGIOSGA022835,BGIOSGA003361,BGIOSGA010538,BGIOSGA000847,BGIOSGA024118
biological_process	GO:0050793 regulation of developmental process	10 out of 485 genes, 2.1%	185 out of 25542 genes, 0.7%	1	BGIOSGA020524,BGIOSGA006319,BGIOSGA013816,BGIOSGA011283,BGIOSGA026511,BGIOSGA008700,BGIOSGA029334,BGIOSGA005623,BGIOSGA017524,BGIOSGA001397
cellular_component	GO:0044444 cytoplasmic part	46 out of 485 genes, 9.5%	2925 out of 25542 genes, 11.5%	1	BGIOSGA037284,BGIOSGA016844,BGIOSGA012784,BGIOSGA028797,BGIOSGA025153,BGIOSGA024636,BGIOSGA022277,BGIOSGA023413,BGIOSGA026783,BGIOSGA029496,BGIOSGA007016,BGIOSGA025924,BGIOSGA018025,BGIOSGA001660,BGIOSGA035206,BGIOSGA002746,BGIOSGA024373,BGIOSGA022052,BGIOSGA002411,BGIOSGA029704,BGIOSGA020524,BGIOSGA009039,BGIOSGA009811,BGIOSGA014621,BGIOSGA017365,BGIOSGA008810,BGIOSGA019176,BGIOSGA004351,BGIOSGA…
biological_process	GO:0006757 ATP generation from ADP	2 out of 485 genes, 0.4%	78 out of 25542 genes, 0.3%	1	BGIOSGA004775,BGIOSGA031838
biological_process	GO:0001101 response to acid chemical	7 out of 485 genes, 1.4%	232 out of 25542 genes, 0.9%	1	BGIOSGA021485,BGIOSGA034051,BGIOSGA011283,BGIOSGA020950,BGIOSGA008700,BGIOSGA029594,BGIOSGA028797
cellular_component	GO:0031090 organelle membrane	6 out of 485 genes, 1.2%	478 out of 25542 genes, 1.9%	1	BGIOSGA012379,BGIOSGA025924,BGIOSGA019071,BGIOSGA010538,BGIOSGA029704,BGIOSGA029594
molecular_function	GO:0060589 nucleoside-triphosphatase regulator activity	2 out of 485 genes, 0.4%	44 out of 25542 genes, 0.2%	1	BGIOSGA030072,BGIOSGA011003
cellular_component	GO:0009654 photosystem II oxygen evolving complex	2 out of 485 genes, 0.4%	28 out of 25542 genes, 0.1%	1	BGIOSGA025148,BGIOSGA003595
biological_process	GO:0009117 nucleotide metabolic process	7 out of 485 genes, 1.4%	324 out of 25542 genes, 1.3%	1	BGIOSGA022620,BGIOSGA023882,BGIOSGA019914,BGIOSGA008556,BGIOSGA004775,BGIOSGA031838,BGIOSGA020396
molecular_function	GO:0015077 monovalent inorganic cation transmembrane transporter activity	2 out of 485 genes, 0.4%	162 out of 25542 genes, 0.6%	1	BGIOSGA028812,BGIOSGA034701
molecular_function	GO:0008080 N-acetyltransferase activity	3 out of 485 genes, 0.6%	54 out of 25542 genes, 0.2%	1	BGIOSGA013265,BGIOSGA024927,BGIOSGA016622
molecular_function	GO:0015318 inorganic molecular entity transmembrane transporter activity	12 out of 485 genes, 2.5%	423 out of 25542 genes, 1.7%	1	BGIOSGA034701,BGIOSGA018025,BGIOSGA010645,BGIOSGA027351,BGIOSGA002148,BGIOSGA011707,BGIOSGA014204,BGIOSGA028812,BGIOSGA029207,BGIOSGA018564,BGIOSGA010646,BGIOSGA016449
cellular_component	GO:0000793 condensed chromosome	2 out of 485 genes, 0.4%	25 out of 25542 genes, 0.1%	1	BGIOSGA028978,BGIOSGA016518
biological_process	GO:0006457 protein folding	6 out of 485 genes, 1.2%	134 out of 25542 genes, 0.5%	1	BGIOSGA026764,BGIOSGA007016,BGIOSGA022052,BGIOSGA036094,BGIOSGA030072,BGIOSGA029594
molecular_function	GO:0003729 mRNA binding	2 out of 485 genes, 0.4%	75 out of 25542 genes, 0.3%	1	BGIOSGA026783,BGIOSGA014621
biological_process	GO:0010646 regulation of cell communication	3 out of 485 genes, 0.6%	115 out of 25542 genes, 0.5%	1	BGIOSGA023413,BGIOSGA017524,BGIOSGA011283
biological_process	GO:0007154 cell communication	11 out of 485 genes, 2.3%	692 out of 25542 genes, 2.7%	1	BGIOSGA029756,BGIOSGA011283,BGIOSGA016407,BGIOSGA018752,BGIOSGA017365,BGIOSGA001052,BGIOSGA005988,BGIOSGA019635,BGIOSGA024115,BGIOSGA011003,BGIOSGA038057
biological_process	GO:0009415 response to water	3 out of 485 genes, 0.6%	89 out of 25542 genes, 0.3%	1	BGIOSGA034051,BGIOSGA020950,BGIOSGA029594
biological_process	GO:0022607 cellular component assembly	5 out of 485 genes, 1.0%	299 out of 25542 genes, 1.2%	1	BGIOSGA003595,BGIOSGA017102,BGIOSGA037088,BGIOSGA016844,BGIOSGA023673
biological_process	GO:0045088 regulation of innate immune response	2 out of 485 genes, 0.4%	35 out of 25542 genes, 0.1%	1	BGIOSGA012306,BGIOSGA002459
cellular_component	GO:0098791 Golgi subcompartment	3 out of 485 genes, 0.6%	175 out of 25542 genes, 0.7%	1	BGIOSGA012379,BGIOSGA010538,BGIOSGA029704
molecular_function	GO:0032550 purine ribonucleoside binding	2 out of 485 genes, 0.4%	236 out of 25542 genes, 0.9%	1	BGIOSGA030433,BGIOSGA037750
biological_process	GO:0006979 response to oxidative stress	9 out of 485 genes, 1.9%	295 out of 25542 genes, 1.2%	1	BGIOSGA007853,BGIOSGA014040,BGIOSGA028797,BGIOSGA019176,BGIOSGA022277,BGIOSGA034315,BGIOSGA014038,BGIOSGA002721,BGIOSGA011520
biological_process	GO:0009314 response to radiation	2 out of 485 genes, 0.4%	174 out of 25542 genes, 0.7%	1	BGIOSGA002721,BGIOSGA029594
biological_process	GO:0034599 cellular response to oxidative stress	2 out of 485 genes, 0.4%	24 out of 25542 genes, 0.1%	1	BGIOSGA022277,BGIOSGA019176
biological_process	GO:0006412 translation	4 out of 485 genes, 0.8%	576 out of 25542 genes, 2.3%	1	BGIOSGA002746,BGIOSGA037982,BGIOSGA035206,BGIOSGA029496
biological_process	GO:0048544 recognition of pollen	4 out of 485 genes, 0.8%	111 out of 25542 genes, 0.4%	1	BGIOSGA016407,BGIOSGA024115,BGIOSGA018752,BGIOSGA001052
molecular_function	GO:0035639 purine ribonucleoside triphosphate binding	64 out of 485 genes, 13.2%	2845 out of 25542 genes, 11.1%	1	BGIOSGA014013,BGIOSGA031460,BGIOSGA008014,BGIOSGA005667,BGIOSGA019120,BGIOSGA023882,BGIOSGA001234,BGIOSGA026764,BGIOSGA020524,BGIOSGA029756,BGIOSGA033028,BGIOSGA019615,BGIOSGA015252,BGIOSGA034622,BGIOSGA030859,BGIOSGA024115,BGIOSGA014554,BGIOSGA008865,BGIOSGA026122,BGIOSGA013428,BGIOSGA019611,BGIOSGA017477,BGIOSGA037856,BGIOSGA036094,BGIOSGA002525,BGIOSGA023217,BGIOSGA024116,BGIOSGA020396,BGIOSGA…
biological_process	GO:0015979 photosynthesis	7 out of 485 genes, 1.4%	124 out of 25542 genes, 0.5%	1	BGIOSGA025148,BGIOSGA003595,BGIOSGA023730,BGIOSGA009811,BGIOSGA009039,BGIOSGA004351,BGIOSGA025153
[truncated: 452 more rows]

## Sheet: sheet3(CHR)
Catergory	GO_Term	Cluster frequency	Genome frequency of use	Corrected P-value	Genes annotated to the term
[truncated: 1,253 more rows]
