# Supplementary material for: Comparative transcriptome analysis of panicle development under heat stress in two rice (Oryza sativa L.) cultivars differing in heat tolerance
Source: PeerJ. 2019 Aug 29;7:e7595. doi: 10.7717/peerj.7595 (PMC6717657; doi:10.7717/peerj.7595)
Supplement: Table S6 [file peerj-07-7595-s006.xlsx]

## Sheet: Sheet1
Supplementary Table S6. Expression of DEGS in DNA-binding transcription factor activity
Category	ID	baseMean	HHZ_32	HHZ_40	foldChange(HHZ_40/HHZ_32)	log2FoldChange	pval	padj
HST	BGIOSGA006348	228.947	118.049	339.845	2.87886	1.5255	0.000867233	0.0031059
WRKY	BGIOSGA003134	19.4132	9.77601	29.0505	2.97161	1.57124	0.000808405	0.00291071
	BGIOSGA017063	920.338	1238.84	601.838	0.485809	-1.04154	2.98763e-24	1.02802e-22
	BGIOSGA029574	437.964	291.422	584.506	2.0057	1.00411	1.47797e-19	3.55039e-18
	BGIOSGA005924	375.082	195.371	554.793	2.83969	1.50574	1.88359e-36	1.44991e-34
	BGIOSGA024948	17.0259	10.4501	23.6018	2.25852	1.17538	0.0166865	0.0433147
	BGIOSGA033505	67.9622	37.6401	98.2842	2.61115	1.38469	1.46199e-08	1.13903e-07
MADS	BGIOSGA022873	2.01148	4.02296	0	0	-Inf	0.0212395	0.0534095
	BGIOSGA021662	568.372	173.278	963.466	5.56024	2.47515	2.42933e-36	1.85483e-34
	BGIOSGA008494	234.037	130.201	337.873	2.595	1.37574	4.44046e-10	4.23508e-09
	BGIOSGA036463	10.4764	5.24996	15.7028	2.99103	1.58064	0.0143355	0.0379818
	BGIOSGA009093	529.62	314.271	744.968	2.37046	1.24517	9.84004e-33	6.02996e-31
	BGIOSGA036150	125.95	75.1548	176.746	2.35176	1.23374	4.19494e-11	4.49913e-10
	BGIOSGA007056	3.10833	5.51694	0.699721	0.126831	-2.97902	0.033054	0.07835
	BGIOSGA011213	2404.8	3907.33	902.266	0.230916	-2.11456	1.70312e-173	2.53227e-170
	BGIOSGA019900	532.128	840.78	223.476	0.265796	-1.91161	1.40685e-69	4.22802e-67
	BGIOSGA011317	33.5087	5.32357	61.6938	11.5888	3.53466	1.74845e-17	3.48579e-16
	BGIOSGA000892	3743.15	2385.11	5101.19	2.13876	1.09678	3.98031e-53	6.61435e-51
	BGIOSGA000269	48.4188	26.2594	70.5782	2.68773	1.42639	1.03622e-06	6.16541e-06
HD-ZIP	BGIOSGA022270	16.2276	23.8313	8.62392	0.361873	-1.46644	0.00414291	0.0126227
	BGIOSGA022272	218.798	309.985	127.61	0.411665	-1.28046	1.33325e-15	2.22208e-14
	BGIOSGA011366	677.487	973.112	381.862	0.392413	-1.34955	6.42538e-44	7.26068e-42
	BGIOSGA012017	235.927	349.79	122.064	0.348964	-1.51885	8.43606e-20	2.06874e-18
	BGIOSGA012175	96.918	55.5675	138.268	2.4883	1.31516	0.00114015	0.00397252
	BGIOSGA032818	96.2306	135.768	56.6929	0.417571	-1.25991	1.99455e-09	1.74392e-08
	BGIOSGA007547	6.54527	2.77698	10.3136	3.71394	1.89295	0.0204567	0.0517242
GATA	BGIOSGA020424	244.119	116.505	371.733	3.1907	1.67387	4.15432e-32	2.44499e-30
	BGIOSGA000840	163.962	253.364	74.5602	0.294281	-1.76473	2.66499e-12	3.21461e-11
	BGIOSGA034366	4.00886	0.960024	7.0577	7.35158	2.87806	0.0185802	0.0476568
ERF	BGIOSGA006285	12.6487	0.352466	24.945	70.7727	6.14512	0.000455937	0.00172495
	BGIOSGA008802	2.57452	5.14904	0	0	-Inf	0.00559888	0.0165068
	BGIOSGA017088	188.102	272.769	103.435	0.379202	-1.39896	6.5001e-19	1.46551e-17
	BGIOSGA001090	68.6303	96.1978	41.0628	0.426858	-1.22817	7.97749e-07	4.82785e-06
	BGIOSGA010867	15.1993	7.945	22.4536	2.82613	1.49883	0.0121204	0.0327718
	BGIOSGA030019	166.046	84.9428	247.149	2.9096	1.54082	1.19584e-13	1.65763e-12
	BGIOSGA005915	4.946	1.95925	7.93276	4.04888	2.01752	0.0426647	0.0974908
	BGIOSGA016882	23.2155	33.2325	13.1986	0.397159	-1.33221	0.0019048	0.00629437
	BGIOSGA030816	3067.06	4110.99	2023.13	0.492128	-1.02289	2.25973e-39	2.07264e-37
	BGIOSGA012535	2890.07	1268.37	4511.77	3.55714	1.83072	4.60426e-16	8.02408e-15
	BGIOSGA020315	12.7966	4.88206	20.7112	4.24231	2.08485	0.0178382	0.0459412
	BGIOSGA029416	1.99428	3.98855	0	0	-Inf	0.0215507	0.0540776
ABAI	BGIOSGA010835	146.497	85.775	207.219	2.41585	1.27253	3.24995e-13	4.29023e-12
b-ZIP	BGIOSGA040512	1061.58	671.56	1451.59	2.16153	1.11205	5.09594e-39	4.55571e-37
	BGIOSGA024713	39.6165	18.1422	61.0908	3.36734	1.75161	1.53345e-07	1.03015e-06
	BGIOSGA036617	308.015	423.278	192.751	0.455377	-1.13487	2.82778e-19	6.61846e-18
	BGIOSGA023213	6.15493	10.0822	2.22766	0.22095	-2.17821	0.0171011	0.0442446
ARR-B	BGIOSGA000303	18.5235	10.0584	26.9886	2.68318	1.42394	0.0033243	0.0103815
	BGIOSGA000304	143.796	92.5433	195.048	2.10764	1.07563	3.06542e-07	1.97577e-06
E2F	BGIOSGA022619	215.717	297.042	134.392	0.452434	-1.14422	4.3415e-15	6.87871e-14
HAP	BGIOSGA010142	584.211	316.717	851.706	2.68917	1.42716	4.76553e-25	1.75067e-23
