# Supplementary material for: Comparative transcriptome analysis of panicle development under heat stress in two rice (Oryza sativa L.) cultivars differing in heat tolerance
Source: PeerJ. 2019 Aug 29;7:e7595. doi: 10.7717/peerj.7595 (PMC6717657; doi:10.7717/peerj.7595)
Supplement: Table S7 — Note: Sheet 1, sheet2 and sheet3 represent KEGG pathway for RHR, SHR and CHR, respectively. [file peerj-07-7595-s007.xlsx]

## Sheet: sheet1(RHR)
Supplementary Table S7. KEGG pathway that were significant enriched in DEGs of RHR, SHR and CHR
Note: Sheet 1, sheet2 and sheet3 represent KEGG pathway for RHR, SHR and CHR, respectively.
Pathway_ID	Pathway	level1	level2	DEG_number	Total_number	pvalue	FDR	Gene_in_path	KO_in_path	URL
ko05322	Systemic lupus erythematosus	Human Diseases	Immune diseases	14	49	1.59797e-07	4.09081e-05	BGIOSGA025915,BGIOSGA028894,BGIOSGA011733,BGIOSGA022361,BGIOSGA034470,BGIOSGA004753,BGIOSGA014484,BGIOSGA020410,BGIOSGA017977,BGIOSGA002810,BGIOSGA032925,BGIOSGA002784,BGIOSGA002377,BGIOSGA028706	K11251,K11254,K11253,K11252	http://www.kegg.jp/kegg-bin/show_pathway?map05322/K11251%09%23FFFFFF,red/K11253%09%23FFFFFF,red/K11254%09%23FFFFFF,red/K11252%09%23FFFFFF,red/
ko05034	Alcoholism	Human Diseases	Substance dependence	17	77	4.61656e-07	5.9092e-05	BGIOSGA006874,BGIOSGA011733,BGIOSGA022361,BGIOSGA034470,BGIOSGA014484,BGIOSGA030568,BGIOSGA017977,BGIOSGA034344,BGIOSGA028706,BGIOSGA025915,BGIOSGA028894,BGIOSGA004753,BGIOSGA020410,BGIOSGA002810,BGIOSGA032925,BGIOSGA002377,BGIOSGA002784	K11303,K11251,K11254,K11253,K06067,K11252	http://www.kegg.jp/kegg-bin/show_pathway?map05034/K11251%09%23FFFFFF,red/K11303%09%23FFFFFF,red/K11253%09%23FFFFFF,red/K11254%09%23FFFFFF,red/K06067%09%23FFFFFF,red/K11252%09%23FFFFFF,red/
ko03030	DNA replication	Genetic Information Processing	Replication and repair	10	54	0.000507762	0.0433291	BGIOSGA000426,BGIOSGA036008,BGIOSGA019232,BGIOSGA003718,BGIOSGA012113,BGIOSGA020045,BGIOSGA024439,BGIOSGA005432,BGIOSGA035270,BGIOSGA018215	K02541,K02209,K02210,K02684,K02320,K02540,K02212,K07466,K02325,K02685	http://www.kegg.jp/kegg-bin/show_pathway?map03030/K02541%09%23FFFFFF,red/K02209%09%23FFFFFF,red/K02210%09%23FFFFFF,red/K02684%09%23FFFFFF,red/K02540%09%23FFFFFF,red/K02320%09%23FFFFFF,red/K02212%09%23FFFFFF,red/K07466%09%23FFFFFF,red/K02325%09%23FFFFFF,red/K02685%09%23FFFFFF,red/
ko04110	Cell cycle	Cellular Processes	Cell growth and death	16	124	0.000922204	0.0590211	BGIOSGA036008,BGIOSGA031964,BGIOSGA006874,BGIOSGA005432,BGIOSGA031963,BGIOSGA023868,BGIOSGA034344,BGIOSGA022441,BGIOSGA009469,BGIOSGA003718,BGIOSGA013106,BGIOSGA026170,BGIOSGA036456,BGIOSGA016471,BGIOSGA020045,BGIOSGA035270	K02541,K02209,K02605,K02603,K06067,K02210,K03354,K02540,K02212,K02608,K06627,K03094,K03083,K06630	http://www.kegg.jp/kegg-bin/show_pathway?map04110/K02541%09%23FFFFFF,red/K02209%09%23FFFFFF,red/K02605%09%23FFFFFF,red/K02210%09%23FFFFFF,red/K06067%09%23FFFFFF,red/K02603%09%23FFFFFF,red/K03354%09%23FFFFFF,red/K02540%09%23FFFFFF,red/K02212%09%23FFFFFF,red/K06627%09%23FFFFFF,red/K02608%09%23FFFFFF,red/K03094%09%23FFFFFF,red/K03083%09%23FFFFFF,red/K06630%09%23FFFFFF,red/
ko04113	Meiosis - yeast	Cellular Processes	Cell growth and death	10	62	0.0015541	0.0795697	BGIOSGA036008,BGIOSGA031964,BGIOSGA022441,BGIOSGA003718,BGIOSGA016471,BGIOSGA020045,BGIOSGA005432,BGIOSGA035270,BGIOSGA031963,BGIOSGA023868	K02541,K02209,K02605,K02603,K02210,K03354,K02540,K02212,K02608	http://www.kegg.jp/kegg-bin/show_pathway?map04113/K02541%09%23FFFFFF,red/K02209%09%23FFFFFF,red/K02605%09%23FFFFFF,red/K02210%09%23FFFFFF,red/K02603%09%23FFFFFF,red/K03354%09%23FFFFFF,red/K02540%09%23FFFFFF,red/K02212%09%23FFFFFF,red/K02608%09%23FFFFFF,red/
ko05203	Viral carcinogenesis	Human Diseases	Cancers: Overview	14	115	0.00327669	0.139805	BGIOSGA025915,BGIOSGA028894,BGIOSGA006874,BGIOSGA011733,BGIOSGA013106,BGIOSGA036456,BGIOSGA004753,BGIOSGA014484,BGIOSGA020410,BGIOSGA011968,BGIOSGA002810,BGIOSGA034344,BGIOSGA002377,BGIOSGA002784	K06627,K11254,K06067,K03137,K06630,K11252	http://www.kegg.jp/kegg-bin/show_pathway?map05203/K06627%09%23FFFFFF,red/K11254%09%23FFFFFF,red/K06067%09%23FFFFFF,red/K03137%09%23FFFFFF,red/K06630%09%23FFFFFF,red/K11252%09%23FFFFFF,red/
ko03070	Bacterial secretion system	Environmental Information Processing	Membrane transport	4	13	0.00396639	0.145057	BGIOSGA017746,BGIOSGA010193,BGIOSGA010192,BGIOSGA001569	K03116,K03106,K03118	http://www.kegg.jp/kegg-bin/show_pathway?map03070/K03116%09%23FFFFFF,red/K03106%09%23FFFFFF,red/K03118%09%23FFFFFF,red/
ko04976	Bile secretion	Organismal Systems	Digestive system	5	25	0.00946303	0.302817	BGIOSGA004259,BGIOSGA005742,BGIOSGA003697,BGIOSGA006983,BGIOSGA005802	K00021,K05658	http://www.kegg.jp/kegg-bin/show_pathway?map04976/K00021%09%23FFFFFF,red/K05658%09%23FFFFFF,red/
ko04111	Cell cycle - yeast	Cellular Processes	Cell growth and death	11	97	0.0144448	0.373569	BGIOSGA036008,BGIOSGA031964,BGIOSGA022441,BGIOSGA003718,BGIOSGA026170,BGIOSGA016471,BGIOSGA020045,BGIOSGA005432,BGIOSGA035270,BGIOSGA031963,BGIOSGA023868	K02541,K02209,K02605,K02603,K02210,K03354,K02540,K02212,K02608,K03094	http://www.kegg.jp/kegg-bin/show_pathway?map04111/K02541%09%23FFFFFF,red/K02209%09%23FFFFFF,red/K02605%09%23FFFFFF,red/K02210%09%23FFFFFF,red/K02603%09%23FFFFFF,red/K03354%09%23FFFFFF,red/K02540%09%23FFFFFF,red/K02212%09%23FFFFFF,red/K02608%09%23FFFFFF,red/K03094%09%23FFFFFF,red/
ko00710	Carbon fixation in photosynthetic organisms	Metabolism	Energy metabolism	9	73	0.0155807	0.373569	BGIOSGA020715,BGIOSGA017978,BGIOSGA016887,BGIOSGA004865,BGIOSGA038154,BGIOSGA002537,BGIOSGA018078,BGIOSGA016021,BGIOSGA006800	K01006,K00025,K03841,K00927,K00615,K01595,K01602,K00026	http://www.kegg.jp/kegg-bin/show_pathway?map00710/K01006%09%23FFFFFF,red/K00025%09%23FFFFFF,red/K03841%09%23FFFFFF,red/K00927%09%23FFFFFF,red/K00615%09%23FFFFFF,red/K01595%09%23FFFFFF,red/K01602%09%23FFFFFF,red/K00026%09%23FFFFFF,red/
ko04075	Plant hormone signal transduction	Environmental Information Processing	Signal transduction	21	237	0.0160518	0.373569	BGIOSGA024374,BGIOSGA018672,BGIOSGA036617,BGIOSGA004140,BGIOSGA005312,BGIOSGA024710,BGIOSGA010835,BGIOSGA011032,BGIOSGA034772,BGIOSGA010559,BGIOSGA010919,BGIOSGA015611,BGIOSGA019301,BGIOSGA008704,BGIOSGA012535,BGIOSGA023368,BGIOSGA037772,BGIOSGA000304,BGIOSGA004789,BGIOSGA037837,BGIOSGA034767	K13464,K14431,K14491,K14508,K16189,K14497,K14488,K14490,K14514,K14496,K14432,K14484,K14492	http://www.kegg.jp/kegg-bin/show_pathway?map04075/K13464%09%23FFFFFF,red/K14431%09%23FFFFFF,red/K14491%09%23FFFFFF,red/K14508%09%23FFFFFF,red/K16189%09%23FFFFFF,red/K14497%09%23FFFFFF,red/K14488%09%23FFFFFF,red/K14490%09%23FFFFFF,red/K14432%09%23FFFFFF,red/K14496%09%23FFFFFF,red/K14514%09%23FFFFFF,red/K14484%09%23FFFFFF,red/K14492%09%23FFFFFF,red/
ko00240	Pyrimidine metabolism	Metabolism	Nucleotide metabolism	12	113	0.0177094	0.377801	BGIOSGA000426,BGIOSGA019232,BGIOSGA036917,BGIOSGA006476,BGIOSGA000630,BGIOSGA016755,BGIOSGA000167,BGIOSGA024439,BGIOSGA018215,BGIOSGA036259,BGIOSGA022222,BGIOSGA017521	K01937,K16904,K03013,K00943,K02684,K10808,K02320,K14641,K02325,K02685,K13998	http://www.kegg.jp/kegg-bin/show_pathway?map00240/K16904%09%23FFFFFF,red/K01937%09%23FFFFFF,red/K00943%09%23FFFFFF,red/K03013%09%23FFFFFF,red/K02684%09%23FFFFFF,red/K10808%09%23FFFFFF,red/K02320%09%23FFFFFF,red/K14641%09%23FFFFFF,red/K02325%09%23FFFFFF,red/K02685%09%23FFFFFF,red/K13998%09%23FFFFFF,red/
ko00520	Amino sugar and nucleotide sugar metabolism	Metabolism	Carbohydrate metabolism	14	146	0.0246966	0.486332	BGIOSGA018441,BGIOSGA029401,BGIOSGA004810,BGIOSGA020486,BGIOSGA017490,BGIOSGA001006,BGIOSGA000035,BGIOSGA018439,BGIOSGA036024,BGIOSGA029821,BGIOSGA023633,BGIOSGA024033,BGIOSGA009855,BGIOSGA014361	K01784,K12373,K12449,K20547,K00770,K01809,K00972,K00975,K01183	http://www.kegg.jp/kegg-bin/show_pathway?map00520/K01784%09%23FFFFFF,red/K12373%09%23FFFFFF,red/K12449%09%23FFFFFF,red/K20547%09%23FFFFFF,red/K00770%09%23FFFFFF,red/K01809%09%23FFFFFF,red/K00972%09%23FFFFFF,red/K01183%09%23FFFFFF,red/K00975%09%23FFFFFF,red/
ko00905	Brassinosteroid biosynthesis	Metabolism	Metabolism of terpenoids and polyketides	3	13	0.0293363	0.536435	BGIOSGA002945,BGIOSGA014915,BGIOSGA001585	K15639,K09589,K12639	http://www.kegg.jp/kegg-bin/show_pathway?map00905/K15639%09%23FFFFFF,red/K09589%09%23FFFFFF,red/K12639%09%23FFFFFF,red/
ko02026	Biofilm formation - Escherichia coli	Cellular Processes	Cellular community - prokaryotes	3	14	0.0358861	0.574262	BGIOSGA022586,BGIOSGA017490,BGIOSGA009855	K00703,K00975	http://www.kegg.jp/kegg-bin/show_pathway?map02026/K00703%09%23FFFFFF,red/K00975%09%23FFFFFF,red/
ko02010	ABC transporters	Environmental Information Processing	Membrane transport	4	24	0.0370074	0.574262	BGIOSGA004259,BGIOSGA003697,BGIOSGA006983,BGIOSGA005802	K05658	http://www.kegg.jp/kegg-bin/show_pathway?map02010/K05658%09%23FFFFFF,red/
ko00630	Glyoxylate and dicarboxylate metabolism	Metabolism	Carbohydrate metabolism	8	72	0.0381346	0.574262	BGIOSGA026721,BGIOSGA016887,BGIOSGA038154,BGIOSGA033278,BGIOSGA007314,BGIOSGA011196,BGIOSGA006800,BGIOSGA004212	K00830,K02437,K15893,K00025,K01915,K15918,K01602,K00026	http://www.kegg.jp/kegg-bin/show_pathway?map00630/K15893%09%23FFFFFF,red/K02437%09%23FFFFFF,red/K00830%09%23FFFFFF,red/K00025%09%23FFFFFF,red/K01915%09%23FFFFFF,red/K15918%09%23FFFFFF,red/K01602%09%23FFFFFF,red/K00026%09%23FFFFFF,red/
ko05202	Transcriptional misregulation in cancer	Human Diseases	Cancers: Overview	5	37	0.0460072	0.598402	BGIOSGA006874,BGIOSGA022361,BGIOSGA034470,BGIOSGA017977,BGIOSGA034344	K11253,K06067	http://www.kegg.jp/kegg-bin/show_pathway?map05202/K11253%09%23FFFFFF,red/K06067%09%23FFFFFF,red/
ko04931	Insulin resistance	Human Diseases	Endocrine and metabolic diseases	5	37	0.0460072	0.598402	BGIOSGA015611,BGIOSGA004140,BGIOSGA011032,BGIOSGA009469,BGIOSGA004789	K14497,K03083	http://www.kegg.jp/kegg-bin/show_pathway?map04931/K14497%09%23FFFFFF,red/K03083%09%23FFFFFF,red/
ko00230	Purine metabolism	Metabolism	Nucleotide metabolism	13	146	0.0495297	0.598402	BGIOSGA008617,BGIOSGA000426,BGIOSGA019232,BGIOSGA036917,BGIOSGA000630,BGIOSGA006004,BGIOSGA024439,BGIOSGA020721,BGIOSGA009834,BGIOSGA018215,BGIOSGA019234,BGIOSGA022222,BGIOSGA000410	K03013,K00764,K00951,K02684,K10808,K02320,K02083,K14641,K00759,K02325,K00856,K13811,K02685	http://www.kegg.jp/kegg-bin/show_pathway?map00230/K00764%09%23FFFFFF,red/K03013%09%23FFFFFF,red/K00951%09%23FFFFFF,red/K02684%09%23FFFFFF,red/K10808%09%23FFFFFF,red/K02083%09%23FFFFFF,red/K02320%09%23FFFFFF,red/K14641%09%23FFFFFF,red/K02325%09%23FFFFFF,red/K00759%09%23FFFFFF,red/K00856%09%23FFFFFF,red/K02685%09%23FFFFFF,red/K13811%09%23FFFFFF,red/
ko03060	Protein export	Genetic Information Processing	Folding, sorting and degradation	6	50	0.0497694	0.598402	BGIOSGA011864,BGIOSGA037007,BGIOSGA017746,BGIOSGA010193,BGIOSGA010192,BGIOSGA001569	K09490,K03116,K03106,K03118,K09648	http://www.kegg.jp/kegg-bin/show_pathway?map03060/K09490%09%23FFFFFF,red/K03116%09%23FFFFFF,red/K03106%09%23FFFFFF,red/K09648%09%23FFFFFF,red/K03118%09%23FFFFFF,red/
ko05166	Human T-cell leukemia virus 1 infection	Human Diseases	Infectious diseases: Viral	9	90	0.0514251	0.598402	BGIOSGA000974,BGIOSGA014188,BGIOSGA019232,BGIOSGA009469,BGIOSGA023925,BGIOSGA028750,BGIOSGA016471,BGIOSGA017637,BGIOSGA009507	K06268,K08057,K00787,K02325,K03083,K03354,K08065	http://www.kegg.jp/kegg-bin/show_pathway?map05166/K00787%09%23FFFFFF,red/K08057%09%23FFFFFF,red/K06268%09%23FFFFFF,red/K02325%09%23FFFFFF,red/K03354%09%23FFFFFF,red/K03083%09%23FFFFFF,red/K08065%09%23FFFFFF,red/
ko05206	MicroRNAs in cancer	Human Diseases	Cancers: Overview	6	52	0.0583777	0.625014	BGIOSGA001506,BGIOSGA004259,BGIOSGA025270,BGIOSGA003697,BGIOSGA006983,BGIOSGA005802	K00558,K05658	http://www.kegg.jp/kegg-bin/show_pathway?map05206/K00558%09%23FFFFFF,red/K05658%09%23FFFFFF,red/
ko00450	Selenocompound metabolism	Metabolism	Metabolism of other amino acids	3	17	0.0595676	0.625014	BGIOSGA018973,BGIOSGA009834,BGIOSGA008912	K13811,K00384,K08247	http://www.kegg.jp/kegg-bin/show_pathway?map00450/K00384%09%23FFFFFF,red/K13811%09%23FFFFFF,red/K08247%09%23FFFFFF,red/
ko05226	Gastric cancer	Human Diseases	Cancers: Specific types	5	40	0.0610365	0.625014	BGIOSGA004259,BGIOSGA009469,BGIOSGA003697,BGIOSGA006983,BGIOSGA005802	K03083,K05658	http://www.kegg.jp/kegg-bin/show_pathway?map05226/K03083%09%23FFFFFF,red/K05658%09%23FFFFFF,red/
ko04974	Protein digestion and absorption	Organismal Systems	Digestive system	2	8	0.064867	0.63869	BGIOSGA020783,BGIOSGA005696	K14207,K01285	http://www.kegg.jp/kegg-bin/show_pathway?map04974/K14207%09%23FFFFFF,red/K01285%09%23FFFFFF,red/
ko00940	Phenylpropanoid biosynthesis	Metabolism	Biosynthesis of other secondary metabolites	18	231	0.0708287	0.671561	BGIOSGA005795,BGIOSGA007854,BGIOSGA033607,BGIOSGA001845,BGIOSGA011559,BGIOSGA033360,BGIOSGA018017,BGIOSGA021078,BGIOSGA006000,BGIOSGA005232,BGIOSGA026390,BGIOSGA009262,BGIOSGA019138,BGIOSGA029543,BGIOSGA020119,BGIOSGA003279,BGIOSGA014191,BGIOSGA034670	K09753,K00430,K10775,K01188,K00083,K01904	http://www.kegg.jp/kegg-bin/show_pathway?map00940/K09753%09%23FFFFFF,red/K00430%09%23FFFFFF,red/K01188%09%23FFFFFF,red/K10775%09%23FFFFFF,red/K00083%09%23FFFFFF,red/K01904%09%23FFFFFF,red/
ko00380	Tryptophan metabolism	Metabolism	Amino acid metabolism	5	44	0.0848974	0.776205	BGIOSGA014634,BGIOSGA003247,BGIOSGA032369,BGIOSGA004401,BGIOSGA002304	K22588,K16903,K00128,K11816	http://www.kegg.jp/kegg-bin/show_pathway?map00380/K22588%09%23FFFFFF,red/K16903%09%23FFFFFF,red/K00128%09%23FFFFFF,red/K11816%09%23FFFFFF,red/
ko04016	MAPK signaling pathway - plant	Environmental Information Processing	Signal transduction	11	133	0.10075	0.844447	BGIOSGA015611,BGIOSGA004140,BGIOSGA017209,BGIOSGA012535,BGIOSGA006096,BGIOSGA011032,BGIOSGA023633,BGIOSGA016903,BGIOSGA023024,BGIOSGA004789,BGIOSGA010919	K17686,K20714,K20547,K14497,K14496,K20729,K14514,K20558	http://www.kegg.jp/kegg-bin/show_pathway?map04016/K20714%09%23FFFFFF,red/K17686%09%23FFFFFF,red/K20547%09%23FFFFFF,red/K14497%09%23FFFFFF,red/K14496%09%23FFFFFF,red/K20729%09%23FFFFFF,red/K14514%09%23FFFFFF,red/K20558%09%23FFFFFF,red/
ko01051	Biosynthesis of ansamycins	Metabolism	Metabolism of terpenoids and polyketides	1	2	0.104434	0.844447	BGIOSGA016021	K00615	http://www.kegg.jp/kegg-bin/show_pathway?map01051/K00615%09%23FFFFFF,red/
ko04919	Thyroid hormone signaling pathway	Organismal Systems	Endocrine system	4	34	0.106829	0.844447	BGIOSGA019107,BGIOSGA006874,BGIOSGA009469,BGIOSGA034344	K05857,K06067,K03083	http://www.kegg.jp/kegg-bin/show_pathway?map04919/K05857%09%23FFFFFF,red/K06067%09%23FFFFFF,red/K03083%09%23FFFFFF,red/
ko00052	Galactose metabolism	Metabolism	Carbohydrate metabolism	6	61	0.107398	0.844447	BGIOSGA016536,BGIOSGA029401,BGIOSGA028915,BGIOSGA016364,BGIOSGA020486,BGIOSGA008482	K01784,K01193,K06617,K01785	http://www.kegg.jp/kegg-bin/show_pathway?map00052/K01784%09%23FFFFFF,red/K06617%09%23FFFFFF,red/K01193%09%23FFFFFF,red/K01785%09%23FFFFFF,red/
ko00780	Biotin metabolism	Metabolism	Metabolism of cofactors and vitamins	3	22	0.111066	0.844447	BGIOSGA025941,BGIOSGA028458,BGIOSGA015012	K00059,K09458,K00208	http://www.kegg.jp/kegg-bin/show_pathway?map00780/K00059%09%23FFFFFF,red/K09458%09%23FFFFFF,red/K00208%09%23FFFFFF,red/
ko00982	Drug metabolism - cytochrome P450	Metabolism	Xenobiotics biodegradation and metabolism	7	76	0.112153	0.844447	BGIOSGA001626,BGIOSGA033339,BGIOSGA029325,BGIOSGA031475,BGIOSGA011507,BGIOSGA000766,BGIOSGA023892	K00799,K00485,K00121	http://www.kegg.jp/kegg-bin/show_pathway?map00982/K00799%09%23FFFFFF,red/K00485%09%23FFFFFF,red/K00121%09%23FFFFFF,red/
ko05164	Influenza A	Human Diseases	Infectious diseases: Viral	4	35	0.115793	0.846945	BGIOSGA000974,BGIOSGA014188,BGIOSGA017637,BGIOSGA009469	K00787,K03083	http://www.kegg.jp/kegg-bin/show_pathway?map05164/K00787%09%23FFFFFF,red/K03083%09%23FFFFFF,red/
ko00900	Terpenoid backbone biosynthesis	Metabolism	Metabolism of terpenoids and polyketides	5	50	0.12846	0.895561	BGIOSGA000974,BGIOSGA014188,BGIOSGA005742,BGIOSGA017637,BGIOSGA003209	K00787,K00021,K10960	http://www.kegg.jp/kegg-bin/show_pathway?map00900/K00787%09%23FFFFFF,red/K00021%09%23FFFFFF,red/K10960%09%23FFFFFF,red/
ko00333	Prodigiosin biosynthesis	Metabolism	Biosynthesis of other secondary metabolites	2	12	0.132935	0.895561	BGIOSGA025941,BGIOSGA028458	K00059,K00208	http://www.kegg.jp/kegg-bin/show_pathway?map00333/K00059%09%23FFFFFF,red/K00208%09%23FFFFFF,red/
ko00531	Glycosaminoglycan degradation	Metabolism	Glycan biosynthesis and metabolism	2	12	0.132935	0.895561	BGIOSGA021801,BGIOSGA024033	K12373,K07964	http://www.kegg.jp/kegg-bin/show_pathway?map00531/K12373%09%23FFFFFF,red/K07964%09%23FFFFFF,red/
ko05204	Chemical carcinogenesis	Human Diseases	Cancers: Overview	6	66	0.141558	0.90114	BGIOSGA001626,BGIOSGA033339,BGIOSGA031475,BGIOSGA011507,BGIOSGA000766,BGIOSGA023892	K00799,K00121	http://www.kegg.jp/kegg-bin/show_pathway?map05204/K00799%09%23FFFFFF,red/K00121%09%23FFFFFF,red/
ko04724	Glutamatergic synapse	Organismal Systems	Nervous system	4	38	0.14453	0.90114	BGIOSGA028750,BGIOSGA011196,BGIOSGA005696,BGIOSGA027013	K06268,K14207,K01115,K01915	http://www.kegg.jp/kegg-bin/show_pathway?map04724/K06268%09%23FFFFFF,red/K01115%09%23FFFFFF,red/K14207%09%23FFFFFF,red/K01915%09%23FFFFFF,red/
ko00250	Alanine, aspartate and glutamate metabolism	Metabolism	Amino acid metabolism	5	52	0.144874	0.90114	BGIOSGA026721,BGIOSGA017115,BGIOSGA011196,BGIOSGA026849,BGIOSGA000410	K00830,K16871,K00764,K01580,K01915	http://www.kegg.jp/kegg-bin/show_pathway?map00250/K00830%09%23FFFFFF,red/K00764%09%23FFFFFF,red/K16871%09%23FFFFFF,red/K01580%09%23FFFFFF,red/K01915%09%23FFFFFF,red/
ko00073	Cutin, suberine and wax biosynthesis	Metabolism	Lipid metabolism	3	25	0.147843	0.90114	BGIOSGA021519,BGIOSGA011938,BGIOSGA014736	K17991,K13356	http://www.kegg.jp/kegg-bin/show_pathway?map00073/K17991%09%23FFFFFF,red/K13356%09%23FFFFFF,red/
ko04711	Circadian rhythm - fly	Organismal Systems	Environmental adaptation	1	3	0.152496	0.907881	BGIOSGA009469	K03083	http://www.kegg.jp/kegg-bin/show_pathway?map04711/K03083%09%23FFFFFF,red/
ko00720	Carbon fixation pathways in prokaryotes	Metabolism	Energy metabolism	3	26	0.16088	0.934021	BGIOSGA018078,BGIOSGA001820,BGIOSGA002537	K01006,K01648,K01595	http://www.kegg.jp/kegg-bin/show_pathway?map00720/K01648%09%23FFFFFF,red/K01006%09%23FFFFFF,red/K01595%09%23FFFFFF,red/
ko00980	Metabolism of xenobiotics by cytochrome P450	Metabolism	Xenobiotics biodegradation and metabolism	6	69	0.164183	0.934021	BGIOSGA001626,BGIOSGA033339,BGIOSGA031475,BGIOSGA011507,BGIOSGA000766,BGIOSGA023892	K00799,K00121	http://www.kegg.jp/kegg-bin/show_pathway?map00980/K00799%09%23FFFFFF,red/K00121%09%23FFFFFF,red/
ko04540	Gap junction	Cellular Processes	Cellular community - eukaryotes	2	14	0.171085	0.952126	BGIOSGA001879,BGIOSGA011667	K07375	http://www.kegg.jp/kegg-bin/show_pathway?map04540/K07375%09%23FFFFFF,red/
ko04612	Antigen processing and presentation	Organismal Systems	Immune system	4	41	0.175728	0.956881	BGIOSGA010142,BGIOSGA009507,BGIOSGA023925,BGIOSGA017447	K08057,K01369,K08064,K08065	http://www.kegg.jp/kegg-bin/show_pathway?map04612/K08057%09%23FFFFFF,red/K01369%09%23FFFFFF,red/K08064%09%23FFFFFF,red/K08065%09%23FFFFFF,red/
ko00062	Fatty acid elongation	Metabolism	Lipid metabolism	4	42	0.186602	0.956881	BGIOSGA033118,BGIOSGA011202,BGIOSGA016031,BGIOSGA003684	K15397,K10703	http://www.kegg.jp/kegg-bin/show_pathway?map00062/K15397%09%23FFFFFF,red/K10703%09%23FFFFFF,red/
ko04727	GABAergic synapse	Organismal Systems	Nervous system	3	28	0.187913	0.956881	BGIOSGA011196,BGIOSGA005696,BGIOSGA026849	K01580,K14207,K01915	http://www.kegg.jp/kegg-bin/show_pathway?map04727/K14207%09%23FFFFFF,red/K01580%09%23FFFFFF,red/K01915%09%23FFFFFF,red/
ko00625	Chloroalkane and chloroalkene degradation	Metabolism	Xenobiotics biodegradation and metabolism	2	15	0.190772	0.956881	BGIOSGA014634,BGIOSGA023892	K00128,K00121	http://www.kegg.jp/kegg-bin/show_pathway?map00625/K00128%09%23FFFFFF,red/K00121%09%23FFFFFF,red/
ko05220	Chronic myeloid leukemia	Human Diseases	Cancers: Specific types	2	15	0.190772	0.956881	BGIOSGA006874,BGIOSGA034344	K06067	http://www.kegg.jp/kegg-bin/show_pathway?map05220/K06067%09%23FFFFFF,red/
ko00680	Methane metabolism	Metabolism	Energy metabolism	5	58	0.198926	0.956881	BGIOSGA026721,BGIOSGA017978,BGIOSGA004865,BGIOSGA023892,BGIOSGA002537	K00830,K01595,K03841,K00121	http://www.kegg.jp/kegg-bin/show_pathway?map00680/K00830%09%23FFFFFF,red/K01595%09%23FFFFFF,red/K03841%09%23FFFFFF,red/K00121%09%23FFFFFF,red/
ko00908	Zeatin biosynthesis	Metabolism	Metabolism of terpenoids and polyketides	3	29	0.201842	0.956881	BGIOSGA013796,BGIOSGA016782,BGIOSGA002195	K00279,K10760	http://www.kegg.jp/kegg-bin/show_pathway?map00908/K00279%09%23FFFFFF,red/K10760%09%23FFFFFF,red/
ko03320	PPAR signaling pathway	Organismal Systems	Endocrine system	3	29	0.201842	0.956881	BGIOSGA019284,BGIOSGA018867,BGIOSGA033123	K08770,K00232,K01897	http://www.kegg.jp/kegg-bin/show_pathway?map03320/K08770%09%23FFFFFF,red/K00232%09%23FFFFFF,red/K01897%09%23FFFFFF,red/
ko04330	Notch signaling pathway	Environmental Information Processing	Signal transduction	2	16	0.210737	0.96181	BGIOSGA006874,BGIOSGA034344	K06067	http://www.kegg.jp/kegg-bin/show_pathway?map04330/K06067%09%23FFFFFF,red/
ko04217	Necroptosis	Cellular Processes	Cell growth and death	5	61	0.228208	0.96181	BGIOSGA002562,BGIOSGA011196,BGIOSGA032925,BGIOSGA006335,BGIOSGA028706	K10798,K11251,K01915,K12198	http://www.kegg.jp/kegg-bin/show_pathway?map04217/K10798%09%23FFFFFF,red/K11251%09%23FFFFFF,red/K01915%09%23FFFFFF,red/K12198%09%23FFFFFF,red/
ko00270	Cysteine and methionine metabolism	Metabolism	Amino acid metabolism	8	109	0.229966	0.96181	BGIOSGA001506,BGIOSGA031909,BGIOSGA016887,BGIOSGA020995,BGIOSGA009886,BGIOSGA021287,BGIOSGA025270,BGIOSGA006800	K01762,K00025,K05933,K00558,K00815,K00026,K08967	http://www.kegg.jp/kegg-bin/show_pathway?map00270/K01762%09%23FFFFFF,red/K05933%09%23FFFFFF,red/K00025%09%23FFFFFF,red/K00558%09%23FFFFFF,red/K00815%09%23FFFFFF,red/K08967%09%23FFFFFF,red/K00026%09%23FFFFFF,red/
ko01040	Biosynthesis of unsaturated fatty acids	Metabolism	Lipid metabolism	3	31	0.230365	0.96181	BGIOSGA025941,BGIOSGA019284,BGIOSGA016031	K00232,K10703,K00059	http://www.kegg.jp/kegg-bin/show_pathway?map01040/K00232%09%23FFFFFF,red/K00059%09%23FFFFFF,red/K10703%09%23FFFFFF,red/
ko00910	Nitrogen metabolism	Metabolism	Energy metabolism	3	31	0.230365	0.96181	BGIOSGA016359,BGIOSGA011196,BGIOSGA026840	K01915,K01674,K10534	http://www.kegg.jp/kegg-bin/show_pathway?map00910/K01915%09%23FFFFFF,red/K10534%09%23FFFFFF,red/K01674%09%23FFFFFF,red/
ko00604	Glycosphingolipid biosynthesis - ganglio series	Metabolism	Glycan biosynthesis and metabolism	1	5	0.241035	0.96181	BGIOSGA024033	K12373	http://www.kegg.jp/kegg-bin/show_pathway?map00604/K12373%09%23FFFFFF,red/
ko05217	Basal cell carcinoma	Human Diseases	Cancers: Specific types	1	5	0.241035	0.96181	BGIOSGA009469	K03083	http://www.kegg.jp/kegg-bin/show_pathway?map05217/K03083%09%23FFFFFF,red/
ko04550	Signaling pathways regulating pluripotency of stem cells	Cellular Processes	Cellular community - eukaryotes	1	5	0.241035	0.96181	BGIOSGA009469	K03083	http://www.kegg.jp/kegg-bin/show_pathway?map04550/K03083%09%23FFFFFF,red/
ko00785	Lipoic acid metabolism	Metabolism	Metabolism of cofactors and vitamins	1	5	0.241035	0.96181	BGIOSGA035899	K03801	http://www.kegg.jp/kegg-bin/show_pathway?map00785/K03801%09%23FFFFFF,red/
ko04964	Proximal tubule bicarbonate reclamation	Organismal Systems	Excretory system	1	5	0.241035	0.96181	BGIOSGA016887	K00025	http://www.kegg.jp/kegg-bin/show_pathway?map04964/K00025%09%23FFFFFF,red/
ko04660	T cell receptor signaling pathway	Organismal Systems	Immune system	2	18	0.251162	0.96181	BGIOSGA028750,BGIOSGA009469	K06268,K03083	http://www.kegg.jp/kegg-bin/show_pathway?map04660/K06268%09%23FFFFFF,red/K03083%09%23FFFFFF,red/
ko00061	Fatty acid biosynthesis	Metabolism	Lipid metabolism	4	48	0.255702	0.96181	BGIOSGA025941,BGIOSGA028458,BGIOSGA018867,BGIOSGA015012	K00059,K01897,K09458,K00208	http://www.kegg.jp/kegg-bin/show_pathway?map00061/K01897%09%23FFFFFF,red/K00059%09%23FFFFFF,red/K09458%09%23FFFFFF,red/K00208%09%23FFFFFF,red/
ko00360	Phenylalanine metabolism	Metabolism	Amino acid metabolism	4	48	0.255702	0.96181	BGIOSGA005795,BGIOSGA021287,BGIOSGA018017,BGIOSGA006000	K10775,K01904,K00815	http://www.kegg.jp/kegg-bin/show_pathway?map00360/K10775%09%23FFFFFF,red/K01904%09%23FFFFFF,red/K00815%09%23FFFFFF,red/
ko00051	Fructose and mannose metabolism	Metabolism	Carbohydrate metabolism	5	64	0.258647	0.96181	BGIOSGA017978,BGIOSGA029821,BGIOSGA030471,BGIOSGA004865,BGIOSGA013861	K00895,K01809,K19355,K03841	http://www.kegg.jp/kegg-bin/show_pathway?map00051/K00895%09%23FFFFFF,red/K01809%09%23FFFFFF,red/K03841%09%23FFFFFF,red/K19355%09%23FFFFFF,red/
ko01524	Platinum drug resistance	Human Diseases	Drug resistance: Antineoplastic	6	81	0.267293	0.96181	BGIOSGA001626,BGIOSGA033339,BGIOSGA031475,BGIOSGA011507,BGIOSGA000766,BGIOSGA016903	K17686,K00799	http://www.kegg.jp/kegg-bin/show_pathway?map01524/K17686%09%23FFFFFF,red/K00799%09%23FFFFFF,red/
ko00071	Fatty acid degradation	Metabolism	Lipid metabolism	4	49	0.267712	0.96181	BGIOSGA014634,BGIOSGA019284,BGIOSGA018867,BGIOSGA023892	K00232,K01897,K00128,K00121	http://www.kegg.jp/kegg-bin/show_pathway?map00071/K00232%09%23FFFFFF,red/K01897%09%23FFFFFF,red/K00128%09%23FFFFFF,red/K00121%09%23FFFFFF,red/
ko00730	Thiamine metabolism	Metabolism	Metabolism of cofactors and vitamins	2	19	0.271475	0.96181	BGIOSGA010885,BGIOSGA001652	K20896,K00878	http://www.kegg.jp/kegg-bin/show_pathway?map00730/K00878%09%23FFFFFF,red/K20896%09%23FFFFFF,red/
ko00430	Taurine and hypotaurine metabolism	Metabolism	Metabolism of other amino acids	2	19	0.271475	0.96181	BGIOSGA013235,BGIOSGA026849	K01580,K10712	http://www.kegg.jp/kegg-bin/show_pathway?map00430/K01580%09%23FFFFFF,red/K10712%09%23FFFFFF,red/
ko04614	Renin-angiotensin system	Organismal Systems	Endocrine system	1	6	0.28178	0.96181	BGIOSGA020783	K01285	http://www.kegg.jp/kegg-bin/show_pathway?map04614/K01285%09%23FFFFFF,red/
ko04917	Prolactin signaling pathway	Organismal Systems	Endocrine system	1	6	0.28178	0.96181	BGIOSGA009469	K03083	http://www.kegg.jp/kegg-bin/show_pathway?map04917/K03083%09%23FFFFFF,red/
ko00401	Novobiocin biosynthesis	Metabolism	Biosynthesis of other secondary metabolites	1	6	0.28178	0.96181	BGIOSGA021287	K00815	http://www.kegg.jp/kegg-bin/show_pathway?map00401/K00815%09%23FFFFFF,red/
ko00904	Diterpenoid biosynthesis	Metabolism	Metabolism of terpenoids and polyketides	3	35	0.28921	0.970036	BGIOSGA013985,BGIOSGA006694,BGIOSGA004485	K05282,K04120,K04125	http://www.kegg.jp/kegg-bin/show_pathway?map00904/K05282%09%23FFFFFF,red/K04120%09%23FFFFFF,red/K04125%09%23FFFFFF,red/
ko04928	Parathyroid hormone synthesis, secretion and action	Organismal Systems	Endocrine system	2	20	0.291769	0.970036	BGIOSGA011739,BGIOSGA027013	K01115,K03626	http://www.kegg.jp/kegg-bin/show_pathway?map04928/K01115%09%23FFFFFF,red/K03626%09%23FFFFFF,red/
ko05130	Pathogenic Escherichia coli infection	Human Diseases	Infectious diseases: Bacterial	2	21	0.311986	0.979194	BGIOSGA001879,BGIOSGA011667	K07375	http://www.kegg.jp/kegg-bin/show_pathway?map05130/K07375%09%23FFFFFF,red/
ko04213	Longevity regulating pathway - multiple species	Organismal Systems	Aging	3	37	0.319085	0.979194	BGIOSGA012917,BGIOSGA006874,BGIOSGA034344	K03695,K06067	http://www.kegg.jp/kegg-bin/show_pathway?map04213/K03695%09%23FFFFFF,red/K06067%09%23FFFFFF,red/
ko04914	Progesterone-mediated oocyte maturation	Organismal Systems	Endocrine system	3	37	0.319085	0.979194	BGIOSGA016471,BGIOSGA015238,BGIOSGA013106	K06627,K03354,K10403	http://www.kegg.jp/kegg-bin/show_pathway?map04914/K06627%09%23FFFFFF,red/K03354%09%23FFFFFF,red/K10403%09%23FFFFFF,red/
ko00903	Limonene and pinene degradation	Metabolism	Metabolism of terpenoids and polyketides	1	7	0.320343	0.979194	BGIOSGA014634	K00128	http://www.kegg.jp/kegg-bin/show_pathway?map00903/K00128%09%23FFFFFF,red/
ko00981	Insect hormone biosynthesis	Metabolism	Metabolism of terpenoids and polyketides	1	7	0.320343	0.979194	BGIOSGA014634	K00128	http://www.kegg.jp/kegg-bin/show_pathway?map00981/K00128%09%23FFFFFF,red/
ko04012	ErbB signaling pathway	Environmental Information Processing	Signal transduction	1	7	0.320343	0.979194	BGIOSGA009469	K03083	http://www.kegg.jp/kegg-bin/show_pathway?map04012/K03083%09%23FFFFFF,red/
ko05225	Hepatocellular carcinoma	Human Diseases	Cancers: Specific types	6	87	0.323954	0.979194	BGIOSGA001626,BGIOSGA033339,BGIOSGA031475,BGIOSGA011507,BGIOSGA000766,BGIOSGA009469	K00799,K03083	http://www.kegg.jp/kegg-bin/show_pathway?map05225/K00799%09%23FFFFFF,red/K03083%09%23FFFFFF,red/
ko00562	Inositol phosphate metabolism	Metabolism	Carbohydrate metabolism	4	54	0.328948	0.979194	BGIOSGA019107,BGIOSGA034095,BGIOSGA023093,BGIOSGA034510	K05857,K00469,K21797,K00889	http://www.kegg.jp/kegg-bin/show_pathway?map00562/K05857%09%23FFFFFF,red/K21797%09%23FFFFFF,red/K00469%09%23FFFFFF,red/K00889%09%23FFFFFF,red/
ko00030	Pentose phosphate pathway	Metabolism	Carbohydrate metabolism	4	54	0.328948	0.979194	BGIOSGA017978,BGIOSGA016021,BGIOSGA030471,BGIOSGA004865	K00895,K00615,K03841	http://www.kegg.jp/kegg-bin/show_pathway?map00030/K00895%09%23FFFFFF,red/K00615%09%23FFFFFF,red/K03841%09%23FFFFFF,red/
ko00983	Drug metabolism - other enzymes	Metabolism	Xenobiotics biodegradation and metabolism	6	88	0.333578	0.981563	BGIOSGA001626,BGIOSGA033339,BGIOSGA031475,BGIOSGA011507,BGIOSGA000766,BGIOSGA022222	K00799,K10808	http://www.kegg.jp/kegg-bin/show_pathway?map00983/K00799%09%23FFFFFF,red/K10808%09%23FFFFFF,red/
ko00620	Pyruvate metabolism	Metabolism	Carbohydrate metabolism	6	89	0.343236	0.992945	BGIOSGA014634,BGIOSGA021493,BGIOSGA016887,BGIOSGA018078,BGIOSGA006800,BGIOSGA002537	K01006,K00025,K01512,K01595,K00128,K00026	http://www.kegg.jp/kegg-bin/show_pathway?map00620/K01006%09%23FFFFFF,red/K00025%09%23FFFFFF,red/K01512%09%23FFFFFF,red/K00128%09%23FFFFFF,red/K01595%09%23FFFFFF,red/K00026%09%23FFFFFF,red/
ko00901	Indole alkaloid biosynthesis	Metabolism	Biosynthesis of other secondary metabolites	2	23	0.352	0.992945	BGIOSGA004111,BGIOSGA020617	K21026	http://www.kegg.jp/kegg-bin/show_pathway?map00901/K21026%09%23FFFFFF,red/
ko04662	B cell receptor signaling pathway	Organismal Systems	Immune system	2	23	0.352	0.992945	BGIOSGA028750,BGIOSGA009469	K06268,K03083	http://www.kegg.jp/kegg-bin/show_pathway?map04662/K06268%09%23FFFFFF,red/K03083%09%23FFFFFF,red/
ko00627	Aminobenzoate degradation	Metabolism	Xenobiotics biodegradation and metabolism	1	8	0.35684	0.992945	BGIOSGA021493	K01512	http://www.kegg.jp/kegg-bin/show_pathway?map00627/K01512%09%23FFFFFF,red/
ko00626	Naphthalene degradation	Metabolism	Xenobiotics biodegradation and metabolism	1	8	0.35684	0.992945	BGIOSGA023892	K00121	http://www.kegg.jp/kegg-bin/show_pathway?map00626/K00121%09%23FFFFFF,red/
ko04390	Hippo signaling pathway	Environmental Information Processing	Signal transduction	2	24	0.371712	0.999942	BGIOSGA009469,BGIOSGA036456	K03083,K06630	http://www.kegg.jp/kegg-bin/show_pathway?map04390/K03083%09%23FFFFFF,red/K06630%09%23FFFFFF,red/
ko00860	Porphyrin and chlorophyll metabolism	Metabolism	Metabolism of cofactors and vitamins	3	41	0.378763	0.999942	BGIOSGA029383,BGIOSGA022003,BGIOSGA003209	K03428,K10960,K22013	http://www.kegg.jp/kegg-bin/show_pathway?map00860/K22013%09%23FFFFFF,red/K10960%09%23FFFFFF,red/K03428%09%23FFFFFF,red/
ko00650	Butanoate metabolism	Metabolism	Carbohydrate metabolism	2	25	0.391179	0.999942	BGIOSGA017115,BGIOSGA026849	K16871,K01580	http://www.kegg.jp/kegg-bin/show_pathway?map00650/K16871%09%23FFFFFF,red/K01580%09%23FFFFFF,red/
ko05213	Endometrial cancer	Human Diseases	Cancers: Specific types	1	9	0.391381	0.999942	BGIOSGA009469	K03083	http://www.kegg.jp/kegg-bin/show_pathway?map05213/K03083%09%23FFFFFF,red/
ko00603	Glycosphingolipid biosynthesis - globo and isoglobo series	Metabolism	Glycan biosynthesis and metabolism	1	9	0.391381	0.999942	BGIOSGA024033	K12373	http://www.kegg.jp/kegg-bin/show_pathway?map00603/K12373%09%23FFFFFF,red/
ko00500	Starch and sucrose metabolism	Metabolism	Carbohydrate metabolism	9	148	0.398756	0.999942	BGIOSGA012770,BGIOSGA022586,BGIOSGA017490,BGIOSGA022241,BGIOSGA010770,BGIOSGA029543,BGIOSGA016364,BGIOSGA009855,BGIOSGA023598	K00703,K01188,K01176,K13679,K01193,K00695,K00975,K01087	http://www.kegg.jp/kegg-bin/show_pathway?map00500/K00703%09%23FFFFFF,red/K01188%09%23FFFFFF,red/K01176%09%23FFFFFF,red/K13679%09%23FFFFFF,red/K01193%09%23FFFFFF,red/K00695%09%23FFFFFF,red/K00975%09%23FFFFFF,red/K01087%09%23FFFFFF,red/
ko00480	Glutathione metabolism	Metabolism	Metabolism of other amino acids	7	113	0.404036	0.999942	BGIOSGA001626,BGIOSGA033339,BGIOSGA031475,BGIOSGA011507,BGIOSGA000766,BGIOSGA029361,BGIOSGA022222	K00799,K00434,K10808	http://www.kegg.jp/kegg-bin/show_pathway?map00480/K00799%09%23FFFFFF,red/K00434%09%23FFFFFF,red/K10808%09%23FFFFFF,red/
ko04933	AGE-RAGE signaling pathway in diabetic complications	Human Diseases	Endocrine and metabolic diseases	1	10	0.424071	0.999942	BGIOSGA019107	K05857	http://www.kegg.jp/kegg-bin/show_pathway?map04933/K05857%09%23FFFFFF,red/
ko00830	Retinol metabolism	Metabolism	Metabolism of cofactors and vitamins	1	10	0.424071	0.999942	BGIOSGA023892	K00121	http://www.kegg.jp/kegg-bin/show_pathway?map00830/K00121%09%23FFFFFF,red/
ko04216	Ferroptosis	Cellular Processes	Cell growth and death	2	27	0.42926	0.999942	BGIOSGA018867,BGIOSGA023091	K01897,K14685	http://www.kegg.jp/kegg-bin/show_pathway?map04216/K14685%09%23FFFFFF,red/K01897%09%23FFFFFF,red/
ko00053	Ascorbate and aldarate metabolism	Metabolism	Carbohydrate metabolism	3	45	0.437271	0.999942	BGIOSGA014634,BGIOSGA023093,BGIOSGA029361	K00434,K00128,K00469	http://www.kegg.jp/kegg-bin/show_pathway?map00053/K00434%09%23FFFFFF,red/K00128%09%23FFFFFF,red/K00469%09%23FFFFFF,red/
ko00010	Glycolysis / Gluconeogenesis	Metabolism	Carbohydrate metabolism	8	136	0.446923	0.999942	BGIOSGA016536,BGIOSGA020715,BGIOSGA014634,BGIOSGA017978,BGIOSGA004865,BGIOSGA008482,BGIOSGA030471,BGIOSGA023892	K00895,K01785,K00128,K03841,K00121,K00927	http://www.kegg.jp/kegg-bin/show_pathway?map00010/K00895%09%23FFFFFF,red/K00128%09%23FFFFFF,red/K01785%09%23FFFFFF,red/K03841%09%23FFFFFF,red/K00927%09%23FFFFFF,red/K00121%09%23FFFFFF,red/
ko04062	Chemokine signaling pathway	Organismal Systems	Immune system	1	11	0.455008	0.999942	BGIOSGA009469	K03083	http://www.kegg.jp/kegg-bin/show_pathway?map04062/K03083%09%23FFFFFF,red/
ko05020	Prion diseases	Human Diseases	Neurodegenerative diseases	1	11	0.455008	0.999942	BGIOSGA037007	K09490	http://www.kegg.jp/kegg-bin/show_pathway?map05020/K09490%09%23FFFFFF,red/
ko04940	Type I diabetes mellitus	Human Diseases	Endocrine and metabolic diseases	1	11	0.455008	0.999942	BGIOSGA026849	K01580	http://www.kegg.jp/kegg-bin/show_pathway?map04940/K01580%09%23FFFFFF,red/
ko00261	Monobactam biosynthesis	Metabolism	Biosynthesis of other secondary metabolites	1	11	0.455008	0.999942	BGIOSGA009834	K13811	http://www.kegg.jp/kegg-bin/show_pathway?map00261/K13811%09%23FFFFFF,red/
ko05200	Pathways in cancer	Human Diseases	Cancers: Overview	9	156	0.460766	0.999942	BGIOSGA033339,BGIOSGA031475,BGIOSGA011507,BGIOSGA006874,BGIOSGA009469,BGIOSGA026170,BGIOSGA001626,BGIOSGA000766,BGIOSGA034344	K00799,K03094,K06067,K03083	http://www.kegg.jp/kegg-bin/show_pathway?map05200/K00799%09%23FFFFFF,red/K03094%09%23FFFFFF,red/K06067%09%23FFFFFF,red/K03083%09%23FFFFFF,red/
ko00260	Glycine, serine and threonine metabolism	Metabolism	Amino acid metabolism	4	65	0.463933	0.999942	BGIOSGA026721,BGIOSGA007314,BGIOSGA033278,BGIOSGA004212	K15918,K00830,K15893,K02437	http://www.kegg.jp/kegg-bin/show_pathway?map00260/K15918%09%23FFFFFF,red/K02437%09%23FFFFFF,red/K15893%09%23FFFFFF,red/K00830%09%23FFFFFF,red/
ko04011	MAPK signaling pathway - yeast	Environmental Information Processing	Signal transduction	2	30	0.483906	0.999942	BGIOSGA034510,BGIOSGA036456	K06630,K00889	http://www.kegg.jp/kegg-bin/show_pathway?map04011/K06630%09%23FFFFFF,red/K00889%09%23FFFFFF,red/
ko04624	Toll and Imd signaling pathway	Organismal Systems	Immune system	1	12	0.484288	0.999942	BGIOSGA017384	K10704	http://www.kegg.jp/kegg-bin/show_pathway?map04624/K10704%09%23FFFFFF,red/
ko05231	Choline metabolism in cancer	Human Diseases	Cancers: Overview	3	49	0.493589	0.999942	BGIOSGA027013,BGIOSGA000911,BGIOSGA034510	K01115,K14156,K00889	http://www.kegg.jp/kegg-bin/show_pathway?map05231/K01115%09%23FFFFFF,red/K14156%09%23FFFFFF,red/K00889%09%23FFFFFF,red/
ko00195	Photosynthesis	Metabolism	Energy metabolism	3	49	0.493589	0.999942	BGIOSGA037302,BGIOSGA020157,BGIOSGA022117	K02721,K02638,K02699	http://www.kegg.jp/kegg-bin/show_pathway?map00195/K02638%09%23FFFFFF,red/K02721%09%23FFFFFF,red/K02699%09%23FFFFFF,red/
ko04010	MAPK signaling pathway	Environmental Information Processing	Signal transduction	2	31	0.501392	0.999942	BGIOSGA028750,BGIOSGA008943	K06268,K04459	http://www.kegg.jp/kegg-bin/show_pathway?map04010/K06268%09%23FFFFFF,red/K04459%09%23FFFFFF,red/
ko04360	Axon guidance	Organismal Systems	Development	2	31	0.501392	0.999942	BGIOSGA028750,BGIOSGA009469	K06268,K03083	http://www.kegg.jp/kegg-bin/show_pathway?map04360/K06268%09%23FFFFFF,red/K03083%09%23FFFFFF,red/
ko05163	Human cytomegalovirus infection	Human Diseases	Infectious diseases: Viral	3	50	0.507234	0.999942	BGIOSGA028750,BGIOSGA009469,BGIOSGA009507	K06268,K08057,K03083	http://www.kegg.jp/kegg-bin/show_pathway?map05163/K08057%09%23FFFFFF,red/K06268%09%23FFFFFF,red/K03083%09%23FFFFFF,red/
ko00561	Glycerolipid metabolism	Metabolism	Lipid metabolism	4	69	0.510903	0.999942	BGIOSGA014634,BGIOSGA028416,BGIOSGA002756,BGIOSGA004212	K03715,K15918,K06119,K00128	http://www.kegg.jp/kegg-bin/show_pathway?map00561/K15918%09%23FFFFFF,red/K03715%09%23FFFFFF,red/K00128%09%23FFFFFF,red/K06119%09%23FFFFFF,red/
ko05146	Amoebiasis	Human Diseases	Infectious diseases: Parasitic	1	13	0.511997	0.999942	BGIOSGA035043	K13963	http://www.kegg.jp/kegg-bin/show_pathway?map05146/K13963%09%23FFFFFF,red/
ko00591	Linoleic acid metabolism	Metabolism	Lipid metabolism	1	13	0.511997	0.999942	BGIOSGA013525	K15718	http://www.kegg.jp/kegg-bin/show_pathway?map00591/K15718%09%23FFFFFF,red/
ko04978	Mineral absorption	Organismal Systems	Digestive system	1	13	0.511997	0.999942	BGIOSGA023091	K14685	http://www.kegg.jp/kegg-bin/show_pathway?map04978/K14685%09%23FFFFFF,red/
ko01521	EGFR tyrosine kinase inhibitor resistance	Human Diseases	Drug resistance: Antineoplastic	1	13	0.511997	0.999942	BGIOSGA009469	K03083	http://www.kegg.jp/kegg-bin/show_pathway?map01521/K03083%09%23FFFFFF,red/
ko04658	Th1 and Th2 cell differentiation	Organismal Systems	Immune system	1	13	0.511997	0.999942	BGIOSGA028750	K06268	http://www.kegg.jp/kegg-bin/show_pathway?map04658/K06268%09%23FFFFFF,red/
ko00920	Sulfur metabolism	Metabolism	Energy metabolism	2	33	0.535197	0.999942	BGIOSGA009834,BGIOSGA024097	K01082,K13811	http://www.kegg.jp/kegg-bin/show_pathway?map00920/K01082%09%23FFFFFF,red/K13811%09%23FFFFFF,red/
ko04115	p53 signaling pathway	Cellular Processes	Cell growth and death	2	33	0.535197	0.999942	BGIOSGA002665,BGIOSGA022222	K04506,K10808	http://www.kegg.jp/kegg-bin/show_pathway?map04115/K04506%09%23FFFFFF,red/K10808%09%23FFFFFF,red/
ko05416	Viral myocarditis	Human Diseases	Cardiovascular diseases	1	14	0.538222	0.999942	BGIOSGA023013	K03260	http://www.kegg.jp/kegg-bin/show_pathway?map05416/K03260%09%23FFFFFF,red/
ko00020	Citrate cycle (TCA cycle)	Metabolism	Carbohydrate metabolism	3	53	0.546975	0.999942	BGIOSGA016887,BGIOSGA006800,BGIOSGA001820	K01648,K00025,K00026	http://www.kegg.jp/kegg-bin/show_pathway?map00020/K01648%09%23FFFFFF,red/K00025%09%23FFFFFF,red/K00026%09%23FFFFFF,red/
ko00220	Arginine biosynthesis	Metabolism	Amino acid metabolism	2	34	0.5515	0.999942	BGIOSGA011196,BGIOSGA010486	K01915,K14682	http://www.kegg.jp/kegg-bin/show_pathway?map00220/K01915%09%23FFFFFF,red/K14682%09%23FFFFFF,red/
ko04722	Neurotrophin signaling pathway	Organismal Systems	Nervous system	2	34	0.5515	0.999942	BGIOSGA009469,BGIOSGA036456	K03083,K06630	http://www.kegg.jp/kegg-bin/show_pathway?map04722/K03083%09%23FFFFFF,red/K06630%09%23FFFFFF,red/
ko03010	Ribosome	Genetic Information Processing	Translation	16	301	0.55321	0.999942	BGIOSGA004839,BGIOSGA029239,BGIOSGA012058,BGIOSGA011598,BGIOSGA017643,BGIOSGA008264,BGIOSGA036082,BGIOSGA012910,BGIOSGA010801,BGIOSGA019532,BGIOSGA001808,BGIOSGA006310,BGIOSGA017106,BGIOSGA002929,BGIOSGA028240,BGIOSGA009276	K02865,K02949,K02984,K02937,K02955,K02943,K02905,K02975,K02903,K02966,K02877,K02967,K02866,K02962,K02894,K02918	http://www.kegg.jp/kegg-bin/show_pathway?map03010/K02865%09%23FFFFFF,red/K02949%09%23FFFFFF,red/K02984%09%23FFFFFF,red/K02937%09%23FFFFFF,red/K02955%09%23FFFFFF,red/K02943%09%23FFFFFF,red/K02905%09%23FFFFFF,red/K02975%09%23FFFFFF,red/K02903%09%23FFFFFF,red/K02966%09%23FFFFFF,red/K02877%09%23FFFFFF,red/K02967%09%23FFFFFF,red/K02866%09%23FFFFFF,red/K02962%09%23FFFFFF,red/K02894%09%23FFFFFF,red/K029…
ko05224	Breast cancer	Human Diseases	Cancers: Specific types	1	15	0.563039	0.999942	BGIOSGA009469	K03083	http://www.kegg.jp/kegg-bin/show_pathway?map05224/K03083%09%23FFFFFF,red/
ko04214	Apoptosis - fly	Cellular Processes	Cell growth and death	1	15	0.563039	0.999942	BGIOSGA006335	K10798	http://www.kegg.jp/kegg-bin/show_pathway?map04214/K10798%09%23FFFFFF,red/
ko02024	Quorum sensing	Cellular Processes	Cellular community - prokaryotes	3	55	0.572404	0.999942	BGIOSGA017746,BGIOSGA018867,BGIOSGA026849	K01580,K01897,K03106	http://www.kegg.jp/kegg-bin/show_pathway?map02024/K01897%09%23FFFFFF,red/K01580%09%23FFFFFF,red/K03106%09%23FFFFFF,red/
ko05169	Epstein-Barr virus infection	Human Diseases	Infectious diseases: Viral	7	133	0.576236	0.999942	BGIOSGA011968,BGIOSGA006874,BGIOSGA009469,BGIOSGA013106,BGIOSGA000630,BGIOSGA036456,BGIOSGA034344	K06627,K03013,K06067,K03137,K03083,K06630	http://www.kegg.jp/kegg-bin/show_pathway?map05169/K06627%09%23FFFFFF,red/K03013%09%23FFFFFF,red/K06067%09%23FFFFFF,red/K03083%09%23FFFFFF,red/K03137%09%23FFFFFF,red/K06630%09%23FFFFFF,red/
ko00670	One carbon pool by folate	Metabolism	Metabolism of cofactors and vitamins	1	16	0.586526	0.999942	BGIOSGA036259	K13998	http://www.kegg.jp/kegg-bin/show_pathway?map00670/K13998%09%23FFFFFF,red/
ko04510	Focal adhesion	Cellular Processes	Cellular community - eukaryotes	1	16	0.586526	0.999942	BGIOSGA009469	K03083	http://www.kegg.jp/kegg-bin/show_pathway?map04510/K03083%09%23FFFFFF,red/
ko05142	Chagas disease (American trypanosomiasis)	Human Diseases	Infectious diseases: Parasitic	1	16	0.586526	0.999942	BGIOSGA009507	K08057	http://www.kegg.jp/kegg-bin/show_pathway?map05142/K08057%09%23FFFFFF,red/
ko04657	IL-17 signaling pathway	Organismal Systems	Immune system	1	16	0.586526	0.999942	BGIOSGA009469	K03083	http://www.kegg.jp/kegg-bin/show_pathway?map04657/K03083%09%23FFFFFF,red/
ko04310	Wnt signaling pathway	Environmental Information Processing	Signal transduction	4	76	0.588182	0.999942	BGIOSGA028750,BGIOSGA002665,BGIOSGA009469,BGIOSGA026170	K06268,K03094,K03083,K04506	http://www.kegg.jp/kegg-bin/show_pathway?map04310/K06268%09%23FFFFFF,red/K03094%09%23FFFFFF,red/K04506%09%23FFFFFF,red/K03083%09%23FFFFFF,red/
ko04145	Phagosome	Cellular Processes	Transport and catabolism	4	77	0.598629	0.999942	BGIOSGA001879,BGIOSGA011667,BGIOSGA009507,BGIOSGA007650	K08057,K02145,K07375	http://www.kegg.jp/kegg-bin/show_pathway?map04145/K08057%09%23FFFFFF,red/K02145%09%23FFFFFF,red/K07375%09%23FFFFFF,red/
ko04152	AMPK signaling pathway	Environmental Information Processing	Signal transduction	4	77	0.598629	0.999942	BGIOSGA017978,BGIOSGA005742,BGIOSGA004865,BGIOSGA013106	K06627,K00021,K03841	http://www.kegg.jp/kegg-bin/show_pathway?map04152/K06627%09%23FFFFFF,red/K00021%09%23FFFFFF,red/K03841%09%23FFFFFF,red/
ko04659	Th17 cell differentiation	Organismal Systems	Immune system	1	17	0.608753	0.999942	BGIOSGA028750	K06268	http://www.kegg.jp/kegg-bin/show_pathway?map04659/K06268%09%23FFFFFF,red/
ko04916	Melanogenesis	Organismal Systems	Endocrine system	1	17	0.608753	0.999942	BGIOSGA009469	K03083	http://www.kegg.jp/kegg-bin/show_pathway?map04916/K03083%09%23FFFFFF,red/
ko04918	Thyroid hormone synthesis	Organismal Systems	Endocrine system	1	17	0.608753	0.999942	BGIOSGA037007	K09490	http://www.kegg.jp/kegg-bin/show_pathway?map04918/K09490%09%23FFFFFF,red/
ko02020	Two-component system	Environmental Information Processing	Signal transduction	1	17	0.608753	0.999942	BGIOSGA011196	K01915	http://www.kegg.jp/kegg-bin/show_pathway?map02020/K01915%09%23FFFFFF,red/
ko00310	Lysine degradation	Metabolism	Amino acid metabolism	2	39	0.626868	0.999942	BGIOSGA014634,BGIOSGA034571	K11420,K00128	http://www.kegg.jp/kegg-bin/show_pathway?map00310/K11420%09%23FFFFFF,red/K00128%09%23FFFFFF,red/
ko00410	beta-Alanine metabolism	Metabolism	Metabolism of other amino acids	2	39	0.626868	0.999942	BGIOSGA014634,BGIOSGA026849	K01580,K00128	http://www.kegg.jp/kegg-bin/show_pathway?map00410/K01580%09%23FFFFFF,red/K00128%09%23FFFFFF,red/
ko00511	Other glycan degradation	Metabolism	Glycan biosynthesis and metabolism	1	18	0.629788	0.999942	BGIOSGA024033	K12373	http://www.kegg.jp/kegg-bin/show_pathway?map00511/K12373%09%23FFFFFF,red/
ko04934	Cushing syndrome	Human Diseases	Endocrine and metabolic diseases	1	18	0.629788	0.999942	BGIOSGA009469	K03083	http://www.kegg.jp/kegg-bin/show_pathway?map04934/K03083%09%23FFFFFF,red/
ko04260	Cardiac muscle contraction	Organismal Systems	Circulatory system	1	18	0.629788	0.999942	BGIOSGA025366	K00417	http://www.kegg.jp/kegg-bin/show_pathway?map04260/K00417%09%23FFFFFF,red/
ko04961	Endocrine and other factor-regulated calcium reabsorption	Organismal Systems	Excretory system	1	18	0.629788	0.999942	BGIOSGA032037	K07904	http://www.kegg.jp/kegg-bin/show_pathway?map04961/K07904%09%23FFFFFF,red/
ko04112	Cell cycle - Caulobacter	Cellular Processes	Cell growth and death	1	18	0.629788	0.999942	BGIOSGA000363	K03544	http://www.kegg.jp/kegg-bin/show_pathway?map04112/K03544%09%23FFFFFF,red/
ko05160	Hepatitis C	Human Diseases	Infectious diseases: Viral	1	18	0.629788	0.999942	BGIOSGA009469	K03083	http://www.kegg.jp/kegg-bin/show_pathway?map05160/K03083%09%23FFFFFF,red/
ko03410	Base excision repair	Genetic Information Processing	Replication and repair	2	40	0.640708	0.999942	BGIOSGA019232,BGIOSGA006335	K10798,K02325	http://www.kegg.jp/kegg-bin/show_pathway?map03410/K10798%09%23FFFFFF,red/K02325%09%23FFFFFF,red/
ko04014	Ras signaling pathway	Environmental Information Processing	Signal transduction	2	40	0.640708	0.999942	BGIOSGA007010,BGIOSGA027013	K10632,K01115	http://www.kegg.jp/kegg-bin/show_pathway?map04014/K10632%09%23FFFFFF,red/K01115%09%23FFFFFF,red/
ko04070	Phosphatidylinositol signaling system	Environmental Information Processing	Signal transduction	3	61	0.643157	0.999942	BGIOSGA019107,BGIOSGA034095,BGIOSGA034510	K05857,K21797,K00889	http://www.kegg.jp/kegg-bin/show_pathway?map04070/K05857%09%23FFFFFF,red/K21797%09%23FFFFFF,red/K00889%09%23FFFFFF,red/
ko04146	Peroxisome	Cellular Processes	Transport and catabolism	4	82	0.64841	0.999942	BGIOSGA026721,BGIOSGA019284,BGIOSGA018867,BGIOSGA011938	K00830,K00232,K01897,K13356	http://www.kegg.jp/kegg-bin/show_pathway?map04146/K00830%09%23FFFFFF,red/K00232%09%23FFFFFF,red/K01897%09%23FFFFFF,red/K13356%09%23FFFFFF,red/
ko04962	Vasopressin-regulated water reabsorption	Organismal Systems	Excretory system	1	19	0.649694	0.999942	BGIOSGA032037	K07904	http://www.kegg.jp/kegg-bin/show_pathway?map04962/K07904%09%23FFFFFF,red/
ko04973	Carbohydrate digestion and absorption	Organismal Systems	Digestive system	1	19	0.649694	0.999942	BGIOSGA023598	K01176	http://www.kegg.jp/kegg-bin/show_pathway?map04973/K01176%09%23FFFFFF,red/
ko00130	Ubiquinone and other terpenoid-quinone biosynthesis	Metabolism	Metabolism of cofactors and vitamins	2	41	0.654141	0.999942	BGIOSGA005795,BGIOSGA021287	K01904,K00815	http://www.kegg.jp/kegg-bin/show_pathway?map00130/K01904%09%23FFFFFF,red/K00815%09%23FFFFFF,red/
ko04072	Phospholipase D signaling pathway	Environmental Information Processing	Signal transduction	2	42	0.667171	0.999942	BGIOSGA027013,BGIOSGA034510	K01115,K00889	http://www.kegg.jp/kegg-bin/show_pathway?map04072/K01115%09%23FFFFFF,red/K00889%09%23FFFFFF,red/
ko00350	Tyrosine metabolism	Metabolism	Amino acid metabolism	2	42	0.667171	0.999942	BGIOSGA021287,BGIOSGA023892	K00815,K00121	http://www.kegg.jp/kegg-bin/show_pathway?map00350/K00815%09%23FFFFFF,red/K00121%09%23FFFFFF,red/
ko00340	Histidine metabolism	Metabolism	Amino acid metabolism	1	20	0.668532	0.999942	BGIOSGA014634	K00128	http://www.kegg.jp/kegg-bin/show_pathway?map00340/K00128%09%23FFFFFF,red/
ko04650	Natural killer cell mediated cytotoxicity	Organismal Systems	Immune system	1	20	0.668532	0.999942	BGIOSGA028750	K06268	http://www.kegg.jp/kegg-bin/show_pathway?map04650/K06268%09%23FFFFFF,red/
ko05165	Human papillomavirus infection	Human Diseases	Infectious diseases: Viral	5	105	0.671233	0.999942	BGIOSGA006874,BGIOSGA009469,BGIOSGA013106,BGIOSGA007650,BGIOSGA034344	K06627,K02145,K06067,K03083	http://www.kegg.jp/kegg-bin/show_pathway?map05165/K02145%09%23FFFFFF,red/K06627%09%23FFFFFF,red/K06067%09%23FFFFFF,red/K03083%09%23FFFFFF,red/
ko03420	Nucleotide excision repair	Genetic Information Processing	Replication and repair	3	65	0.685522	0.999942	BGIOSGA019232,BGIOSGA012113,BGIOSGA019329	K07466,K02325,K10845	http://www.kegg.jp/kegg-bin/show_pathway?map03420/K07466%09%23FFFFFF,red/K02325%09%23FFFFFF,red/K10845%09%23FFFFFF,red/
ko04210	Apoptosis	Cellular Processes	Cell growth and death	1	21	0.68636	0.999942	BGIOSGA006335	K10798	http://www.kegg.jp/kegg-bin/show_pathway?map04210/K10798%09%23FFFFFF,red/
ko04370	VEGF signaling pathway	Environmental Information Processing	Signal transduction	1	21	0.68636	0.999942	BGIOSGA028750	K06268	http://www.kegg.jp/kegg-bin/show_pathway?map04370/K06268%09%23FFFFFF,red/
ko00592	alpha-Linolenic acid metabolism	Metabolism	Lipid metabolism	2	44	0.69204	0.999942	BGIOSGA019284,BGIOSGA023840	K00232,K10526	http://www.kegg.jp/kegg-bin/show_pathway?map00592/K00232%09%23FFFFFF,red/K10526%09%23FFFFFF,red/
ko04972	Pancreatic secretion	Organismal Systems	Digestive system	1	22	0.70323	0.999942	BGIOSGA032037	K07904	http://www.kegg.jp/kegg-bin/show_pathway?map04972/K07904%09%23FFFFFF,red/
ko05210	Colorectal cancer	Human Diseases	Cancers: Specific types	1	22	0.70323	0.999942	BGIOSGA009469	K03083	http://www.kegg.jp/kegg-bin/show_pathway?map05210/K03083%09%23FFFFFF,red/
ko00950	Isoquinoline alkaloid biosynthesis	Metabolism	Biosynthesis of other secondary metabolites	1	22	0.70323	0.999942	BGIOSGA021287	K00815	http://www.kegg.jp/kegg-bin/show_pathway?map00950/K00815%09%23FFFFFF,red/
ko04024	cAMP signaling pathway	Environmental Information Processing	Signal transduction	2	45	0.703889	0.999942	BGIOSGA019284,BGIOSGA027013	K00232,K01115	http://www.kegg.jp/kegg-bin/show_pathway?map04024/K00232%09%23FFFFFF,red/K01115%09%23FFFFFF,red/
ko04020	Calcium signaling pathway	Environmental Information Processing	Signal transduction	2	45	0.703889	0.999942	BGIOSGA028750,BGIOSGA019107	K06268,K05857	http://www.kegg.jp/kegg-bin/show_pathway?map04020/K05857%09%23FFFFFF,red/K06268%09%23FFFFFF,red/
ko04150	mTOR signaling pathway	Environmental Information Processing	Signal transduction	2	46	0.715358	0.999942	BGIOSGA009469,BGIOSGA007650	K02145,K03083	http://www.kegg.jp/kegg-bin/show_pathway?map04150/K02145%09%23FFFFFF,red/K03083%09%23FFFFFF,red/
ko05215	Prostate cancer	Human Diseases	Cancers: Specific types	1	23	0.719195	0.999942	BGIOSGA009469	K03083	http://www.kegg.jp/kegg-bin/show_pathway?map05215/K03083%09%23FFFFFF,red/
ko04966	Collecting duct acid secretion	Organismal Systems	Excretory system	1	23	0.719195	0.999942	BGIOSGA007650	K02145	http://www.kegg.jp/kegg-bin/show_pathway?map04966/K02145%09%23FFFFFF,red/
ko04391	Hippo signaling pathway - fly	Environmental Information Processing	Signal transduction	1	23	0.719195	0.999942	BGIOSGA036456	K06630	http://www.kegg.jp/kegg-bin/show_pathway?map04391/K06630%09%23FFFFFF,red/
ko04623	Cytosolic DNA-sensing pathway	Organismal Systems	Immune system	1	23	0.719195	0.999942	BGIOSGA000630	K03013	http://www.kegg.jp/kegg-bin/show_pathway?map04623/K03013%09%23FFFFFF,red/
ko03022	Basal transcription factors	Genetic Information Processing	Transcription	2	47	0.726451	0.999942	BGIOSGA011968,BGIOSGA019329	K03137,K10845	http://www.kegg.jp/kegg-bin/show_pathway?map03022/K03137%09%23FFFFFF,red/K10845%09%23FFFFFF,red/
ko04380	Osteoclast differentiation	Organismal Systems	Development	1	24	0.734303	0.999942	BGIOSGA028750	K06268	http://www.kegg.jp/kegg-bin/show_pathway?map04380/K06268%09%23FFFFFF,red/
ko00790	Folate biosynthesis	Metabolism	Metabolism of cofactors and vitamins	1	24	0.734303	0.999942	BGIOSGA036259	K13998	http://www.kegg.jp/kegg-bin/show_pathway?map00790/K13998%09%23FFFFFF,red/
ko04920	Adipocytokine signaling pathway	Organismal Systems	Endocrine system	1	24	0.734303	0.999942	BGIOSGA018867	K01897	http://www.kegg.jp/kegg-bin/show_pathway?map04920/K01897%09%23FFFFFF,red/
ko04625	C-type lectin receptor signaling pathway	Organismal Systems	Immune system	1	24	0.734303	0.999942	BGIOSGA028750	K06268	http://www.kegg.jp/kegg-bin/show_pathway?map04625/K06268%09%23FFFFFF,red/
ko04666	Fc gamma R-mediated phagocytosis	Organismal Systems	Immune system	2	48	0.737177	0.999942	BGIOSGA027013,BGIOSGA034510	K01115,K00889	http://www.kegg.jp/kegg-bin/show_pathway?map04666/K01115%09%23FFFFFF,red/K00889%09%23FFFFFF,red/
ko05418	Fluid shear stress and atherosclerosis	Human Diseases	Cardiovascular diseases	5	114	0.7396	0.999942	BGIOSGA001626,BGIOSGA033339,BGIOSGA031475,BGIOSGA011507,BGIOSGA000766	K00799	http://www.kegg.jp/kegg-bin/show_pathway?map05418/K00799%09%23FFFFFF,red/
ko05170	Human immunodeficiency virus 1 infection	Human Diseases	Infectious diseases: Viral	4	93	0.742815	0.999942	BGIOSGA028750,BGIOSGA009507,BGIOSGA026170,BGIOSGA002621	K06268,K08057,K03094,K22544	http://www.kegg.jp/kegg-bin/show_pathway?map05170/K08057%09%23FFFFFF,red/K06268%09%23FFFFFF,red/K22544%09%23FFFFFF,red/K03094%09%23FFFFFF,red/
ko04924	Renin secretion	Organismal Systems	Endocrine system	1	25	0.7486	0.999942	BGIOSGA028750	K06268	http://www.kegg.jp/kegg-bin/show_pathway?map04924/K06268%09%23FFFFFF,red/
ko05162	Measles	Human Diseases	Infectious diseases: Viral	1	25	0.7486	0.999942	BGIOSGA009469	K03083	http://www.kegg.jp/kegg-bin/show_pathway?map05162/K03083%09%23FFFFFF,red/
ko05205	Proteoglycans in cancer	Human Diseases	Cancers: Overview	1	25	0.7486	0.999942	BGIOSGA021801	K07964	http://www.kegg.jp/kegg-bin/show_pathway?map05205/K07964%09%23FFFFFF,red/
ko00960	Tropane, piperidine and pyridine alkaloid biosynthesis	Metabolism	Biosynthesis of other secondary metabolites	1	26	0.762129	0.999942	BGIOSGA021287	K00815	http://www.kegg.jp/kegg-bin/show_pathway?map00960/K00815%09%23FFFFFF,red/
ko04910	Insulin signaling pathway	Organismal Systems	Endocrine system	3	75	0.774742	0.999942	BGIOSGA017978,BGIOSGA009469,BGIOSGA004865	K03083,K03841	http://www.kegg.jp/kegg-bin/show_pathway?map04910/K03841%09%23FFFFFF,red/K03083%09%23FFFFFF,red/
ko05152	Tuberculosis	Human Diseases	Infectious diseases: Bacterial	3	76	0.782409	0.999942	BGIOSGA028750,BGIOSGA010142,BGIOSGA023925	K06268,K08064,K08065	http://www.kegg.jp/kegg-bin/show_pathway?map05152/K06268%09%23FFFFFF,red/K08064%09%23FFFFFF,red/K08065%09%23FFFFFF,red/
ko04114	Oocyte meiosis	Cellular Processes	Cell growth and death	4	99	0.78554	0.999942	BGIOSGA016471,BGIOSGA028750,BGIOSGA036456,BGIOSGA026170	K06268,K03094,K03354,K06630	http://www.kegg.jp/kegg-bin/show_pathway?map04114/K06268%09%23FFFFFF,red/K03094%09%23FFFFFF,red/K03354%09%23FFFFFF,red/K06630%09%23FFFFFF,red/
ko00770	Pantothenate and CoA biosynthesis	Metabolism	Metabolism of cofactors and vitamins	1	28	0.787047	0.999942	BGIOSGA002092	K00606	http://www.kegg.jp/kegg-bin/show_pathway?map00770/K00606%09%23FFFFFF,red/
ko00941	Flavonoid biosynthesis	Metabolism	Biosynthesis of other secondary metabolites	1	28	0.787047	0.999942	BGIOSGA017407	K08695	http://www.kegg.jp/kegg-bin/show_pathway?map00941/K08695%09%23FFFFFF,red/
ko04912	GnRH signaling pathway	Organismal Systems	Endocrine system	1	29	0.798511	0.999942	BGIOSGA027013	K01115	http://www.kegg.jp/kegg-bin/show_pathway?map04912/K01115%09%23FFFFFF,red/
ko05161	Hepatitis B	Human Diseases	Infectious diseases: Viral	1	29	0.798511	0.999942	BGIOSGA013106	K06627	http://www.kegg.jp/kegg-bin/show_pathway?map05161/K06627%09%23FFFFFF,red/
ko05323	Rheumatoid arthritis	Human Diseases	Immune diseases	1	29	0.798511	0.999942	BGIOSGA007650	K02145	http://www.kegg.jp/kegg-bin/show_pathway?map05323/K02145%09%23FFFFFF,red/
ko00906	Carotenoid biosynthesis	Metabolism	Metabolism of terpenoids and polyketides	1	29	0.798511	0.999942	BGIOSGA005777	K09840	http://www.kegg.jp/kegg-bin/show_pathway?map00906/K09840%09%23FFFFFF,red/
ko04212	Longevity regulating pathway - worm	Organismal Systems	Aging	2	55	0.802612	0.999942	BGIOSGA011938,BGIOSGA006335	K10798,K13356	http://www.kegg.jp/kegg-bin/show_pathway?map04212/K10798%09%23FFFFFF,red/K13356%09%23FFFFFF,red/
ko05167	Kaposi sarcoma-associated herpesvirus infection	Human Diseases	Infectious diseases: Viral	2	55	0.802612	0.999942	BGIOSGA028750,BGIOSGA009469	K06268,K03083	http://www.kegg.jp/kegg-bin/show_pathway?map05167/K06268%09%23FFFFFF,red/K03083%09%23FFFFFF,red/
ko00040	Pentose and glucuronate interconversions	Metabolism	Carbohydrate metabolism	2	56	0.81068	0.999942	BGIOSGA028767,BGIOSGA004591	K01051	http://www.kegg.jp/kegg-bin/show_pathway?map00040/K01051%09%23FFFFFF,red/
ko00565	Ether lipid metabolism	Metabolism	Lipid metabolism	1	31	0.819625	0.999942	BGIOSGA027013	K01115	http://www.kegg.jp/kegg-bin/show_pathway?map00565/K01115%09%23FFFFFF,red/
ko05120	Epithelial cell signaling in Helicobacter pylori infection	Human Diseases	Infectious diseases: Bacterial	1	31	0.819625	0.999942	BGIOSGA007650	K02145	http://www.kegg.jp/kegg-bin/show_pathway?map05120/K02145%09%23FFFFFF,red/
ko04720	Long-term potentiation	Organismal Systems	Nervous system	1	31	0.819625	0.999942	BGIOSGA028750	K06268	http://www.kegg.jp/kegg-bin/show_pathway?map04720/K06268%09%23FFFFFF,red/
ko05031	Amphetamine addiction	Human Diseases	Substance dependence	1	32	0.829339	0.999942	BGIOSGA028750	K06268	http://www.kegg.jp/kegg-bin/show_pathway?map05031/K06268%09%23FFFFFF,red/
ko05145	Toxoplasmosis	Human Diseases	Infectious diseases: Parasitic	1	32	0.829339	0.999942	BGIOSGA009351	K13412	http://www.kegg.jp/kegg-bin/show_pathway?map05145/K13412%09%23FFFFFF,red/
ko05014	Amyotrophic lateral sclerosis (ALS)	Human Diseases	Neurodegenerative diseases	1	32	0.829339	0.999942	BGIOSGA028750	K06268	http://www.kegg.jp/kegg-bin/show_pathway?map05014/K06268%09%23FFFFFF,red/
ko00513	Various types of N-glycan biosynthesis	Metabolism	Glycan biosynthesis and metabolism	1	33	0.838531	0.999942	BGIOSGA024033	K12373	http://www.kegg.jp/kegg-bin/show_pathway?map00513/K12373%09%23FFFFFF,red/
ko04712	Circadian rhythm - plant	Organismal Systems	Environmental adaptation	1	33	0.838531	0.999942	BGIOSGA029381	K12130	http://www.kegg.jp/kegg-bin/show_pathway?map04712/K12130%09%23FFFFFF,red/
ko04139	Mitophagy - yeast	Cellular Processes	Transport and catabolism	1	35	0.85546	0.999942	BGIOSGA034510	K00889	http://www.kegg.jp/kegg-bin/show_pathway?map04139/K00889%09%23FFFFFF,red/
ko04710	Circadian rhythm	Organismal Systems	Environmental adaptation	1	35	0.85546	0.999942	BGIOSGA026170	K03094	http://www.kegg.jp/kegg-bin/show_pathway?map04710/K03094%09%23FFFFFF,red/
ko04340	Hedgehog signaling pathway	Environmental Information Processing	Signal transduction	3	88	0.858608	0.999942	BGIOSGA027417,BGIOSGA009469,BGIOSGA001714	K10523,K03083	http://www.kegg.jp/kegg-bin/show_pathway?map04340/K10523%09%23FFFFFF,red/K03083%09%23FFFFFF,red/
ko04341	Hedgehog signaling pathway - fly	Environmental Information Processing	Signal transduction	4	112	0.85868	0.999942	BGIOSGA027417,BGIOSGA009469,BGIOSGA001714,BGIOSGA026170	K10523,K03094,K03083	http://www.kegg.jp/kegg-bin/show_pathway?map04341/K10523%09%23FFFFFF,red/K03094%09%23FFFFFF,red/K03083%09%23FFFFFF,red/
ko04151	PI3K-Akt signaling pathway	Environmental Information Processing	Signal transduction	2	63	0.859356	0.999942	BGIOSGA009469,BGIOSGA036456	K03083,K06630	http://www.kegg.jp/kegg-bin/show_pathway?map04151/K03083%09%23FFFFFF,red/K06630%09%23FFFFFF,red/
ko04142	Lysosome	Cellular Processes	Transport and catabolism	2	63	0.859356	0.999942	BGIOSGA024033,BGIOSGA017447	K12373,K01369	http://www.kegg.jp/kegg-bin/show_pathway?map04142/K12373%09%23FFFFFF,red/K01369%09%23FFFFFF,red/
ko04626	Plant-pathogen interaction	Organismal Systems	Environmental adaptation	6	161	0.870029	0.999942	BGIOSGA010806,BGIOSGA030404,BGIOSGA034766,BGIOSGA001774,BGIOSGA029574,BGIOSGA009351	K13448,K18835,K13412,K13457,K13436	http://www.kegg.jp/kegg-bin/show_pathway?map04626/K13448%09%23FFFFFF,red/K18835%09%23FFFFFF,red/K13412%09%23FFFFFF,red/K13436%09%23FFFFFF,red/K13457%09%23FFFFFF,red/
ko05016	Huntington disease	Human Diseases	Neurodegenerative diseases	4	116	0.876424	0.999942	BGIOSGA025366,BGIOSGA006874,BGIOSGA000630,BGIOSGA034344	K03013,K00417,K06067	http://www.kegg.jp/kegg-bin/show_pathway?map05016/K00417%09%23FFFFFF,red/K03013%09%23FFFFFF,red/K06067%09%23FFFFFF,red/
ko04350	TGF-beta signaling pathway	Environmental Information Processing	Signal transduction	1	38	0.87759	0.999942	BGIOSGA026170	K03094	http://www.kegg.jp/kegg-bin/show_pathway?map04350/K03094%09%23FFFFFF,red/
ko03430	Mismatch repair	Genetic Information Processing	Replication and repair	1	40	0.890431	0.999942	BGIOSGA012113	K07466	http://www.kegg.jp/kegg-bin/show_pathway?map03430/K07466%09%23FFFFFF,red/
ko04022	cGMP-PKG signaling pathway	Environmental Information Processing	Signal transduction	1	41	0.896338	0.999942	BGIOSGA028750	K06268	http://www.kegg.jp/kegg-bin/show_pathway?map04022/K06268%09%23FFFFFF,red/
ko04728	Dopaminergic synapse	Organismal Systems	Nervous system	1	42	0.901927	0.999942	BGIOSGA009469	K03083	http://www.kegg.jp/kegg-bin/show_pathway?map04728/K03083%09%23FFFFFF,red/
ko03020	RNA polymerase	Genetic Information Processing	Transcription	1	42	0.901927	0.999942	BGIOSGA000630	K03013	http://www.kegg.jp/kegg-bin/show_pathway?map03020/K03013%09%23FFFFFF,red/
ko04013	MAPK signaling pathway - fly	Environmental Information Processing	Signal transduction	1	42	0.901927	0.999942	BGIOSGA002665	K04506	http://www.kegg.jp/kegg-bin/show_pathway?map04013/K04506%09%23FFFFFF,red/
ko05010	Alzheimer disease	Human Diseases	Neurodegenerative diseases	3	98	0.903161	0.999942	BGIOSGA028750,BGIOSGA025366,BGIOSGA009469	K06268,K00417,K03083	http://www.kegg.jp/kegg-bin/show_pathway?map05010/K06268%09%23FFFFFF,red/K00417%09%23FFFFFF,red/K03083%09%23FFFFFF,red/
ko04921	Oxytocin signaling pathway	Organismal Systems	Endocrine system	1	43	0.907216	0.999942	BGIOSGA028750	K06268	http://www.kegg.jp/kegg-bin/show_pathway?map04921/K06268%09%23FFFFFF,red/
ko00280	Valine, leucine and isoleucine degradation	Metabolism	Amino acid metabolism	1	44	0.91222	0.999942	BGIOSGA014634	K00128	http://www.kegg.jp/kegg-bin/show_pathway?map00280/K00128%09%23FFFFFF,red/
ko04932	Non-alcoholic fatty liver disease (NAFLD)	Human Diseases	Endocrine and metabolic diseases	2	74	0.913193	0.999942	BGIOSGA025366,BGIOSGA009469	K00417,K03083	http://www.kegg.jp/kegg-bin/show_pathway?map04932/K00417%09%23FFFFFF,red/K03083%09%23FFFFFF,red/
ko04810	Regulation of actin cytoskeleton	Cellular Processes	Cell motility	1	45	0.916955	0.999942	BGIOSGA034510	K00889	http://www.kegg.jp/kegg-bin/show_pathway?map04810/K00889%09%23FFFFFF,red/
ko04211	Longevity regulating pathway	Organismal Systems	Aging	1	45	0.916955	0.999942	BGIOSGA034571	K11420	http://www.kegg.jp/kegg-bin/show_pathway?map04211/K11420%09%23FFFFFF,red/
ko05110	Vibrio cholerae infection	Human Diseases	Infectious diseases: Bacterial	1	45	0.916955	0.999942	BGIOSGA007650	K02145	http://www.kegg.jp/kegg-bin/show_pathway?map05110/K02145%09%23FFFFFF,red/
ko04218	Cellular senescence	Cellular Processes	Cell growth and death	2	77	0.92411	0.999942	BGIOSGA028750,BGIOSGA013106	K06268,K06627	http://www.kegg.jp/kegg-bin/show_pathway?map04218/K06268%09%23FFFFFF,red/K06627%09%23FFFFFF,red/
ko00460	Cyanoamino acid metabolism	Metabolism	Metabolism of other amino acids	1	47	0.925674	0.999942	BGIOSGA029543	K01188	http://www.kegg.jp/kegg-bin/show_pathway?map00460/K01188%09%23FFFFFF,red/
ko00400	Phenylalanine, tyrosine and tryptophan biosynthesis	Metabolism	Amino acid metabolism	1	48	0.929684	0.999942	BGIOSGA021287	K00815	http://www.kegg.jp/kegg-bin/show_pathway?map00400/K00815%09%23FFFFFF,red/
ko04144	Endocytosis	Cellular Processes	Transport and catabolism	4	134	0.934391	0.999942	BGIOSGA002562,BGIOSGA027013,BGIOSGA032037,BGIOSGA034510	K07904,K01115,K12198,K00889	http://www.kegg.jp/kegg-bin/show_pathway?map04144/K07904%09%23FFFFFF,red/K01115%09%23FFFFFF,red/K12198%09%23FFFFFF,red/K00889%09%23FFFFFF,red/
ko03460	Fanconi anemia pathway	Genetic Information Processing	Replication and repair	1	53	0.946721	0.999942	BGIOSGA012113	K07466	http://www.kegg.jp/kegg-bin/show_pathway?map03460/K07466%09%23FFFFFF,red/
ko04071	Sphingolipid signaling pathway	Environmental Information Processing	Signal transduction	1	54	0.949598	0.999942	BGIOSGA027013	K01115	http://www.kegg.jp/kegg-bin/show_pathway?map04071/K01115%09%23FFFFFF,red/
ko04721	Synaptic vesicle cycle	Organismal Systems	Nervous system	1	54	0.949598	0.999942	BGIOSGA007650	K02145	http://www.kegg.jp/kegg-bin/show_pathway?map04721/K02145%09%23FFFFFF,red/
ko03050	Proteasome	Genetic Information Processing	Folding, sorting and degradation	1	56	0.954895	0.999942	BGIOSGA021971	K02738	http://www.kegg.jp/kegg-bin/show_pathway?map03050/K02738%09%23FFFFFF,red/
ko00330	Arginine and proline metabolism	Metabolism	Amino acid metabolism	1	58	0.959637	0.999942	BGIOSGA014634	K00128	http://www.kegg.jp/kegg-bin/show_pathway?map00330/K00128%09%23FFFFFF,red/
ko04922	Glucagon signaling pathway	Organismal Systems	Endocrine system	1	62	0.96768	0.999942	BGIOSGA028750	K06268	http://www.kegg.jp/kegg-bin/show_pathway?map04922/K06268%09%23FFFFFF,red/
ko00190	Oxidative phosphorylation	Metabolism	Energy metabolism	3	128	0.9713	0.999942	BGIOSGA025366,BGIOSGA000433,BGIOSGA007650	K02145,K00417,K01507	http://www.kegg.jp/kegg-bin/show_pathway?map00190/K02145%09%23FFFFFF,red/K00417%09%23FFFFFF,red/K01507%09%23FFFFFF,red/
ko03440	Homologous recombination	Genetic Information Processing	Replication and repair	1	66	0.974123	0.999942	BGIOSGA012113	K07466	http://www.kegg.jp/kegg-bin/show_pathway?map03440/K07466%09%23FFFFFF,red/
ko04120	Ubiquitin mediated proteolysis	Genetic Information Processing	Folding, sorting and degradation	3	133	0.976788	0.999942	BGIOSGA016471,BGIOSGA002665,BGIOSGA026170	K03094,K03354,K04506	http://www.kegg.jp/kegg-bin/show_pathway?map04120/K03094%09%23FFFFFF,red/K04506%09%23FFFFFF,red/K03354%09%23FFFFFF,red/
ko00564	Glycerophospholipid metabolism	Metabolism	Lipid metabolism	2	103	0.977231	0.999942	BGIOSGA027013,BGIOSGA000911	K01115,K14156	http://www.kegg.jp/kegg-bin/show_pathway?map00564/K01115%09%23FFFFFF,red/K14156%09%23FFFFFF,red/
ko04138	Autophagy - yeast	Cellular Processes	Transport and catabolism	1	73	0.982468	0.999942	BGIOSGA025420	K14209	http://www.kegg.jp/kegg-bin/show_pathway?map04138/K14209%09%23FFFFFF,red/
ko04141	Protein processing in endoplasmic reticulum	Genetic Information Processing	Folding, sorting and degradation	5	202	0.986038	0.999942	BGIOSGA037007,BGIOSGA016881,BGIOSGA013742,BGIOSGA009507,BGIOSGA026170	K08057,K09490,K14003,K03094,K09503	http://www.kegg.jp/kegg-bin/show_pathway?map04141/K08057%09%23FFFFFF,red/K09490%09%23FFFFFF,red/K03094%09%23FFFFFF,red/K14003%09%23FFFFFF,red/K09503%09%23FFFFFF,red/
ko05012	Parkinson disease	Human Diseases	Neurodegenerative diseases	1	80	0.988126	0.999942	BGIOSGA025366	K00417	http://www.kegg.jp/kegg-bin/show_pathway?map05012/K00417%09%23FFFFFF,red/
ko03008	Ribosome biogenesis in eukaryotes	Genetic Information Processing	Translation	1	81	0.98877	0.999942	BGIOSGA018401	K03537	http://www.kegg.jp/kegg-bin/show_pathway?map03008/K03537%09%23FFFFFF,red/
ko03013	RNA transport	Genetic Information Processing	Translation	3	151	0.989383	0.999942	BGIOSGA010932,BGIOSGA023013,BGIOSGA018401	K03260,K03537,K14293	http://www.kegg.jp/kegg-bin/show_pathway?map03013/K03260%09%23FFFFFF,red/K03537%09%23FFFFFF,red/K14293%09%23FFFFFF,red/
ko05168	Herpes simplex infection	Human Diseases	Infectious diseases: Viral	1	85	0.991013	0.999942	BGIOSGA026170	K03094	http://www.kegg.jp/kegg-bin/show_pathway?map05168/K03094%09%23FFFFFF,red/
ko04714	Thermogenesis	Organismal Systems	Environmental adaptation	2	131	0.994124	0.999942	BGIOSGA018867,BGIOSGA025366	K00417,K01897	http://www.kegg.jp/kegg-bin/show_pathway?map04714/K00417%09%23FFFFFF,red/K01897%09%23FFFFFF,red/
ko03015	mRNA surveillance pathway	Genetic Information Processing	Translation	1	100	0.996108	0.999942	BGIOSGA023541	K14407	http://www.kegg.jp/kegg-bin/show_pathway?map03015/K14407%09%23FFFFFF,red/
ko03018	RNA degradation	Genetic Information Processing	Folding, sorting and degradation	1	112	0.998009	0.999942	BGIOSGA018123	K12603	http://www.kegg.jp/kegg-bin/show_pathway?map03018/K12603%09%23FFFFFF,red/
ko03040	Spliceosome	Genetic Information Processing	Transcription	1	175	0.999942	0.999942	BGIOSGA036996	K12873	http://www.kegg.jp/kegg-bin/show_pathway?map03040/K12873%09%23FFFFFF,red/

## Sheet: sheet2(SHR)
Pathway_ID	Pathway	level1	level2	DEG_number	Total_number	pvalue	FDR	Gene_in_path	KO_in_path	URL
ko04657	IL-17 signaling pathway	Organismal Systems	Immune system	4	16	0.000170478	0.019605	BGIOSGA026764,BGIOSGA019712,BGIOSGA036094,BGIOSGA029594	K09487,K12890	http://www.kegg.jp/kegg-bin/show_pathway?map04657/K09487%09%23FFFFFF,red/K12890%09%23FFFFFF,red/
ko04626	Plant-pathogen interaction	Organismal Systems	Environmental adaptation	10	161	0.000761801	0.0438035	BGIOSGA004017,BGIOSGA026764,BGIOSGA016668,BGIOSGA032014,BGIOSGA027351,BGIOSGA013697,BGIOSGA014906,BGIOSGA014554,BGIOSGA036094,BGIOSGA029594	K13448,K09487,K18835,K05391,K13412	http://www.kegg.jp/kegg-bin/show_pathway?map04626/K09487%09%23FFFFFF,red/K13448%09%23FFFFFF,red/K05391%09%23FFFFFF,red/K18835%09%23FFFFFF,red/K13412%09%23FFFFFF,red/
ko04918	Thyroid hormone synthesis	Organismal Systems	Endocrine system	3	17	0.00346157	0.132694	BGIOSGA026764,BGIOSGA036094,BGIOSGA029594	K09487	http://www.kegg.jp/kegg-bin/show_pathway?map04918/K09487%09%23FFFFFF,red/
ko05215	Prostate cancer	Human Diseases	Cancers: Specific types	3	23	0.00831542	0.215661	BGIOSGA026764,BGIOSGA036094,BGIOSGA029594	K09487	http://www.kegg.jp/kegg-bin/show_pathway?map05215/K09487%09%23FFFFFF,red/
ko04915	Estrogen signaling pathway	Organismal Systems	Endocrine system	3	24	0.00937658	0.215661	BGIOSGA026764,BGIOSGA036094,BGIOSGA029594	K09487	http://www.kegg.jp/kegg-bin/show_pathway?map04915/K09487%09%23FFFFFF,red/
ko00523	Polyketide sugar unit biosynthesis	Metabolism	Metabolism of terpenoids and polyketides	1	1	0.0184471	0.263822	BGIOSGA008810	K12451	http://www.kegg.jp/kegg-bin/show_pathway?map00523/K12451%09%23FFFFFF,red/
ko05418	Fluid shear stress and atherosclerosis	Human Diseases	Cardiovascular diseases	6	114	0.0186511	0.263822	BGIOSGA026764,BGIOSGA011503,BGIOSGA009694,BGIOSGA036094,BGIOSGA024680,BGIOSGA029594	K09487,K03671,K00799	http://www.kegg.jp/kegg-bin/show_pathway?map05418/K09487%09%23FFFFFF,red/K03671%09%23FFFFFF,red/K00799%09%23FFFFFF,red/
ko00500	Starch and sucrose metabolism	Metabolism	Carbohydrate metabolism	7	148	0.0194931	0.263822	BGIOSGA031385,BGIOSGA026976,BGIOSGA009181,BGIOSGA010570,BGIOSGA030796,BGIOSGA000509,BGIOSGA026140	K16055,K00695,K01087,K01177	http://www.kegg.jp/kegg-bin/show_pathway?map00500/K16055%09%23FFFFFF,red/K00695%09%23FFFFFF,red/K01177%09%23FFFFFF,red/K01087%09%23FFFFFF,red/
ko05145	Toxoplasmosis	Human Diseases	Infectious diseases: Parasitic	3	32	0.0206469	0.263822	BGIOSGA004017,BGIOSGA014554,BGIOSGA013697	K13412	http://www.kegg.jp/kegg-bin/show_pathway?map05145/K13412%09%23FFFFFF,red/
ko00220	Arginine biosynthesis	Metabolism	Amino acid metabolism	3	34	0.0242552	0.278935	BGIOSGA009926,BGIOSGA005667,BGIOSGA008749	K00930,K01915	http://www.kegg.jp/kegg-bin/show_pathway?map00220/K00930%09%23FFFFFF,red/K01915%09%23FFFFFF,red/
ko04068	FoxO signaling pathway	Environmental Information Processing	Signal transduction	3	37	0.0302645	0.290035	BGIOSGA022277,BGIOSGA000382,BGIOSGA011520	K03875,K04564,K03781	http://www.kegg.jp/kegg-bin/show_pathway?map04068/K03875%09%23FFFFFF,red/K04564%09%23FFFFFF,red/K03781%09%23FFFFFF,red/
ko04213	Longevity regulating pathway - multiple species	Organismal Systems	Aging	3	37	0.0302645	0.290035	BGIOSGA007016,BGIOSGA022277,BGIOSGA011520	K03695,K04564,K03781	http://www.kegg.jp/kegg-bin/show_pathway?map04213/K03695%09%23FFFFFF,red/K04564%09%23FFFFFF,red/K03781%09%23FFFFFF,red/
ko02020	Two-component system	Environmental Information Processing	Signal transduction	2	17	0.0383574	0.339315	BGIOSGA009926,BGIOSGA005667	K01915	http://www.kegg.jp/kegg-bin/show_pathway?map02020/K01915%09%23FFFFFF,red/
ko00592	alpha-Linolenic acid metabolism	Metabolism	Lipid metabolism	3	44	0.0470283	0.386304	BGIOSGA034309,BGIOSGA015018,BGIOSGA028797	K05894,K18857	http://www.kegg.jp/kegg-bin/show_pathway?map00592/K05894%09%23FFFFFF,red/K18857%09%23FFFFFF,red/
ko00195	Photosynthesis	Metabolism	Energy metabolism	3	49	0.0612631	0.458621	BGIOSGA003595,BGIOSGA025148,BGIOSGA025153	K02716,K02698,K03541	http://www.kegg.jp/kegg-bin/show_pathway?map00195/K02698%09%23FFFFFF,red/K02716%09%23FFFFFF,red/K03541%09%23FFFFFF,red/
ko05200	Pathways in cancer	Human Diseases	Cancers: Overview	6	156	0.0684091	0.458621	BGIOSGA026764,BGIOSGA011503,BGIOSGA036094,BGIOSGA009694,BGIOSGA000382,BGIOSGA029594	K03875,K09487,K00799	http://www.kegg.jp/kegg-bin/show_pathway?map05200/K09487%09%23FFFFFF,red/K03875%09%23FFFFFF,red/K00799%09%23FFFFFF,red/
ko00250	Alanine, aspartate and glutamate metabolism	Metabolism	Amino acid metabolism	3	52	0.070658	0.458621	BGIOSGA009926,BGIOSGA005667,BGIOSGA019914	K00764,K01915	http://www.kegg.jp/kegg-bin/show_pathway?map00250/K00764%09%23FFFFFF,red/K01915%09%23FFFFFF,red/
ko05030	Cocaine addiction	Human Diseases	Substance dependence	1	4	0.0717841	0.458621	BGIOSGA040468	K01593	http://www.kegg.jp/kegg-bin/show_pathway?map05030/K01593%09%23FFFFFF,red/
ko00562	Inositol phosphate metabolism	Metabolism	Carbohydrate metabolism	3	54	0.0772603	0.467628	BGIOSGA002564,BGIOSGA032790,BGIOSGA004775	K01858,K01114,K01803	http://www.kegg.jp/kegg-bin/show_pathway?map00562/K01858%09%23FFFFFF,red/K01114%09%23FFFFFF,red/K01803%09%23FFFFFF,red/
ko04727	GABAergic synapse	Organismal Systems	Nervous system	2	28	0.0935829	0.51127	BGIOSGA009926,BGIOSGA005667	K01915	http://www.kegg.jp/kegg-bin/show_pathway?map04727/K01915%09%23FFFFFF,red/
ko00908	Zeatin biosynthesis	Metabolism	Metabolism of terpenoids and polyketides	2	29	0.0993423	0.51127	BGIOSGA004234,BGIOSGA005140	K00279,K10760	http://www.kegg.jp/kegg-bin/show_pathway?map00908/K00279%09%23FFFFFF,red/K10760%09%23FFFFFF,red/
ko04726	Serotonergic synapse	Organismal Systems	Nervous system	1	6	0.105732	0.51127	BGIOSGA040468	K01593	http://www.kegg.jp/kegg-bin/show_pathway?map04726/K01593%09%23FFFFFF,red/
ko00965	Betalain biosynthesis	Metabolism	Biosynthesis of other secondary metabolites	1	6	0.105732	0.51127	BGIOSGA040468	K01593	http://www.kegg.jp/kegg-bin/show_pathway?map00965/K01593%09%23FFFFFF,red/
ko04151	PI3K-Akt signaling pathway	Environmental Information Processing	Signal transduction	3	63	0.110061	0.51127	BGIOSGA026764,BGIOSGA036094,BGIOSGA029594	K09487	http://www.kegg.jp/kegg-bin/show_pathway?map04151/K09487%09%23FFFFFF,red/
ko00910	Nitrogen metabolism	Metabolism	Energy metabolism	2	31	0.111146	0.51127	BGIOSGA009926,BGIOSGA005667	K01915	http://www.kegg.jp/kegg-bin/show_pathway?map00910/K01915%09%23FFFFFF,red/
ko04919	Thyroid hormone signaling pathway	Organismal Systems	Endocrine system	2	34	0.129483	0.549012	BGIOSGA002564,BGIOSGA017464	K01114,K11644	http://www.kegg.jp/kegg-bin/show_pathway?map04919/K01114%09%23FFFFFF,red/K11644%09%23FFFFFF,red/
ko00520	Amino sugar and nucleotide sugar metabolism	Metabolism	Carbohydrate metabolism	5	146	0.132525	0.549012	BGIOSGA026621,BGIOSGA019833,BGIOSGA008810,BGIOSGA010538,BGIOSGA011034	K08679,K00966,K13648,K01183,K12451	http://www.kegg.jp/kegg-bin/show_pathway?map00520/K08679%09%23FFFFFF,red/K13648%09%23FFFFFF,red/K00966%09%23FFFFFF,red/K12451%09%23FFFFFF,red/K01183%09%23FFFFFF,red/
ko00440	Phosphonate and phosphinate metabolism	Metabolism	Metabolism of other amino acids	1	8	0.138447	0.549012	BGIOSGA027606	K00968	http://www.kegg.jp/kegg-bin/show_pathway?map00440/K00968%09%23FFFFFF,red/
ko00072	Synthesis and degradation of ketone bodies	Metabolism	Lipid metabolism	1	8	0.138447	0.549012	BGIOSGA011729	K01641	http://www.kegg.jp/kegg-bin/show_pathway?map00072/K01641%09%23FFFFFF,red/
ko00630	Glyoxylate and dicarboxylate metabolism	Metabolism	Carbohydrate metabolism	3	72	0.147243	0.556694	BGIOSGA009926,BGIOSGA005667,BGIOSGA011520	K01915,K03781	http://www.kegg.jp/kegg-bin/show_pathway?map00630/K01915%09%23FFFFFF,red/K03781%09%23FFFFFF,red/
ko00710	Carbon fixation in photosynthetic organisms	Metabolism	Energy metabolism	3	73	0.151603	0.556694	BGIOSGA004775,BGIOSGA008865,BGIOSGA031838	K00855,K01803,K00927	http://www.kegg.jp/kegg-bin/show_pathway?map00710/K00855%09%23FFFFFF,red/K01803%09%23FFFFFF,red/K00927%09%23FFFFFF,red/
ko04724	Glutamatergic synapse	Organismal Systems	Nervous system	2	38	0.154906	0.556694	BGIOSGA009926,BGIOSGA005667	K01915	http://www.kegg.jp/kegg-bin/show_pathway?map04724/K01915%09%23FFFFFF,red/
ko00350	Tyrosine metabolism	Metabolism	Amino acid metabolism	2	42	0.181182	0.609188	BGIOSGA034309,BGIOSGA040468	K18857,K01593	http://www.kegg.jp/kegg-bin/show_pathway?map00350/K01593%09%23FFFFFF,red/K18857%09%23FFFFFF,red/
ko04622	RIG-I-like receptor signaling pathway	Organismal Systems	Immune system	1	11	0.185302	0.609188	BGIOSGA023217	K11594	http://www.kegg.jp/kegg-bin/show_pathway?map04622/K11594%09%23FFFFFF,red/
ko04146	Peroxisome	Cellular Processes	Transport and catabolism	3	82	0.192539	0.609188	BGIOSGA022277,BGIOSGA022354,BGIOSGA011520	K04564,K01897,K03781	http://www.kegg.jp/kegg-bin/show_pathway?map04146/K01897%09%23FFFFFF,red/K04564%09%23FFFFFF,red/K03781%09%23FFFFFF,red/
ko00380	Tryptophan metabolism	Metabolism	Amino acid metabolism	2	44	0.19456	0.609188	BGIOSGA040468,BGIOSGA011520	K01593,K03781	http://www.kegg.jp/kegg-bin/show_pathway?map00380/K01593%09%23FFFFFF,red/K03781%09%23FFFFFF,red/
ko05230	Central carbon metabolism in cancer	Human Diseases	Cancers: Overview	2	45	0.201297	0.609188	BGIOSGA022620,BGIOSGA008556	K00036,K00161	http://www.kegg.jp/kegg-bin/show_pathway?map05230/K00036%09%23FFFFFF,red/K00161%09%23FFFFFF,red/
ko04211	Longevity regulating pathway	Organismal Systems	Aging	2	45	0.201297	0.609188	BGIOSGA022277,BGIOSGA011520	K04564,K03781	http://www.kegg.jp/kegg-bin/show_pathway?map04211/K04564%09%23FFFFFF,red/K03781%09%23FFFFFF,red/
ko00945	Stilbenoid, diarylheptanoid and gingerol biosynthesis	Metabolism	Biosynthesis of other secondary metabolites	1	13	0.215123	0.621715	BGIOSGA029575	K00588	http://www.kegg.jp/kegg-bin/show_pathway?map00945/K00588%09%23FFFFFF,red/
ko00983	Drug metabolism - other enzymes	Metabolism	Xenobiotics biodegradation and metabolism	3	88	0.221211	0.621715	BGIOSGA023882,BGIOSGA011503,BGIOSGA009694	K00799,K13800	http://www.kegg.jp/kegg-bin/show_pathway?map00983/K00799%09%23FFFFFF,red/K13800%09%23FFFFFF,red/
ko00360	Phenylalanine metabolism	Metabolism	Amino acid metabolism	2	48	0.221655	0.621715	BGIOSGA029575,BGIOSGA040468	K01593,K00588	http://www.kegg.jp/kegg-bin/show_pathway?map00360/K01593%09%23FFFFFF,red/K00588%09%23FFFFFF,red/
ko00071	Fatty acid degradation	Metabolism	Lipid metabolism	2	49	0.22848	0.6256	BGIOSGA034309,BGIOSGA022354	K18857,K01897	http://www.kegg.jp/kegg-bin/show_pathway?map00071/K18857%09%23FFFFFF,red/K01897%09%23FFFFFF,red/
ko00010	Glycolysis / Gluconeogenesis	Metabolism	Carbohydrate metabolism	4	136	0.242399	0.637361	BGIOSGA034309,BGIOSGA022620,BGIOSGA004775,BGIOSGA031838	K18857,K01803,K00161,K00927	http://www.kegg.jp/kegg-bin/show_pathway?map00010/K18857%09%23FFFFFF,red/K01803%09%23FFFFFF,red/K00927%09%23FFFFFF,red/K00161%09%23FFFFFF,red/
ko00521	Streptomycin biosynthesis	Metabolism	Biosynthesis of other secondary metabolites	1	15	0.24386	0.637361	BGIOSGA032790	K01858	http://www.kegg.jp/kegg-bin/show_pathway?map00521/K01858%09%23FFFFFF,red/
ko04212	Longevity regulating pathway - worm	Organismal Systems	Aging	2	55	0.269641	0.648958	BGIOSGA022277,BGIOSGA011520	K04564,K03781	http://www.kegg.jp/kegg-bin/show_pathway?map04212/K04564%09%23FFFFFF,red/K03781%09%23FFFFFF,red/
ko02024	Quorum sensing	Cellular Processes	Cellular community - prokaryotes	2	55	0.269641	0.648958	BGIOSGA002564,BGIOSGA022354	K01897,K01114	http://www.kegg.jp/kegg-bin/show_pathway?map02024/K01897%09%23FFFFFF,red/K01114%09%23FFFFFF,red/
ko00196	Photosynthesis - antenna proteins	Metabolism	Energy metabolism	1	17	0.271551	0.648958	BGIOSGA004351	K08912	http://www.kegg.jp/kegg-bin/show_pathway?map00196/K08912%09%23FFFFFF,red/
ko00760	Nicotinate and nicotinamide metabolism	Metabolism	Metabolism of cofactors and vitamins	1	17	0.271551	0.648958	BGIOSGA024636	K03787	http://www.kegg.jp/kegg-bin/show_pathway?map00760/K03787%09%23FFFFFF,red/
ko00040	Pentose and glucuronate interconversions	Metabolism	Carbohydrate metabolism	2	56	0.276513	0.648958	BGIOSGA003361,BGIOSGA000847	K01051	http://www.kegg.jp/kegg-bin/show_pathway?map00040/K01051%09%23FFFFFF,red/
ko05222	Small cell lung cancer	Human Diseases	Cancers: Specific types	1	18	0.285016	0.655537	BGIOSGA000382	K03875	http://www.kegg.jp/kegg-bin/show_pathway?map05222/K03875%09%23FFFFFF,red/
ko00564	Glycerophospholipid metabolism	Metabolism	Lipid metabolism	3	103	0.295826	0.66706	BGIOSGA002564,BGIOSGA027606,BGIOSGA000901	K06124,K01114,K00968	http://www.kegg.jp/kegg-bin/show_pathway?map00564/K06124%09%23FFFFFF,red/K01114%09%23FFFFFF,red/K00968%09%23FFFFFF,red/
ko04217	Necroptosis	Cellular Processes	Cell growth and death	2	61	0.310775	0.668384	BGIOSGA009926,BGIOSGA005667	K01915	http://www.kegg.jp/kegg-bin/show_pathway?map04217/K01915%09%23FFFFFF,red/
ko04141	Protein processing in endoplasmic reticulum	Genetic Information Processing	Folding, sorting and degradation	5	202	0.316647	0.668384	BGIOSGA026764,BGIOSGA007603,BGIOSGA002721,BGIOSGA036094,BGIOSGA029594	K09487,K13719,K13993	http://www.kegg.jp/kegg-bin/show_pathway?map04141/K09487%09%23FFFFFF,red/K13719%09%23FFFFFF,red/K13993%09%23FFFFFF,red/
ko00051	Fructose and mannose metabolism	Metabolism	Carbohydrate metabolism	2	64	0.331187	0.668384	BGIOSGA004775,BGIOSGA011034	K00966,K01803	http://www.kegg.jp/kegg-bin/show_pathway?map00051/K00966%09%23FFFFFF,red/K01803%09%23FFFFFF,red/
ko00950	Isoquinoline alkaloid biosynthesis	Metabolism	Biosynthesis of other secondary metabolites	1	22	0.336449	0.668384	BGIOSGA040468	K01593	http://www.kegg.jp/kegg-bin/show_pathway?map00950/K01593%09%23FFFFFF,red/
ko03018	RNA degradation	Genetic Information Processing	Folding, sorting and degradation	3	112	0.341445	0.668384	BGIOSGA004521,BGIOSGA002150,BGIOSGA017385	K12581,K10643,K14442	http://www.kegg.jp/kegg-bin/show_pathway?map03018/K12581%09%23FFFFFF,red/K10643%09%23FFFFFF,red/K14442%09%23FFFFFF,red/
ko05204	Chemical carcinogenesis	Human Diseases	Cancers: Overview	2	66	0.344703	0.668384	BGIOSGA011503,BGIOSGA009694	K00799	http://www.kegg.jp/kegg-bin/show_pathway?map05204/K00799%09%23FFFFFF,red/
ko00480	Glutathione metabolism	Metabolism	Metabolism of other amino acids	3	113	0.346513	0.668384	BGIOSGA008556,BGIOSGA011503,BGIOSGA009694	K00036,K00799	http://www.kegg.jp/kegg-bin/show_pathway?map00480/K00036%09%23FFFFFF,red/K00799%09%23FFFFFF,red/
ko00240	Pyrimidine metabolism	Metabolism	Nucleotide metabolism	3	113	0.346513	0.668384	BGIOSGA023882,BGIOSGA020396,BGIOSGA024636	K01937,K03787,K13800	http://www.kegg.jp/kegg-bin/show_pathway?map00240/K01937%09%23FFFFFF,red/K03787%09%23FFFFFF,red/K13800%09%23FFFFFF,red/
ko00901	Indole alkaloid biosynthesis	Metabolism	Biosynthesis of other secondary metabolites	1	23	0.348722	0.668384	BGIOSGA040468	K01593	http://www.kegg.jp/kegg-bin/show_pathway?map00901/K01593%09%23FFFFFF,red/
ko04920	Adipocytokine signaling pathway	Organismal Systems	Endocrine system	1	24	0.36077	0.669508	BGIOSGA022354	K01897	http://www.kegg.jp/kegg-bin/show_pathway?map04920/K01897%09%23FFFFFF,red/
ko00980	Metabolism of xenobiotics by cytochrome P450	Metabolism	Xenobiotics biodegradation and metabolism	2	69	0.364811	0.669508	BGIOSGA011503,BGIOSGA009694	K00799	http://www.kegg.jp/kegg-bin/show_pathway?map00980/K00799%09%23FFFFFF,red/
ko00650	Butanoate metabolism	Metabolism	Carbohydrate metabolism	1	25	0.372596	0.669508	BGIOSGA011729	K01641	http://www.kegg.jp/kegg-bin/show_pathway?map00650/K01641%09%23FFFFFF,red/
ko05162	Measles	Human Diseases	Infectious diseases: Viral	1	25	0.372596	0.669508	BGIOSGA010737	K10144	http://www.kegg.jp/kegg-bin/show_pathway?map05162/K10144%09%23FFFFFF,red/
ko04216	Ferroptosis	Cellular Processes	Cell growth and death	1	27	0.3956	0.677768	BGIOSGA022354	K01897	http://www.kegg.jp/kegg-bin/show_pathway?map04216/K01897%09%23FFFFFF,red/
ko00941	Flavonoid biosynthesis	Metabolism	Biosynthesis of other secondary metabolites	1	28	0.406786	0.677768	BGIOSGA029575	K00588	http://www.kegg.jp/kegg-bin/show_pathway?map00941/K00588%09%23FFFFFF,red/
ko00982	Drug metabolism - cytochrome P450	Metabolism	Xenobiotics biodegradation and metabolism	2	76	0.410754	0.677768	BGIOSGA011503,BGIOSGA009694	K00799	http://www.kegg.jp/kegg-bin/show_pathway?map00982/K00799%09%23FFFFFF,red/
ko05161	Hepatitis B	Human Diseases	Infectious diseases: Viral	1	29	0.417766	0.677768	BGIOSGA023217	K11594	http://www.kegg.jp/kegg-bin/show_pathway?map05161/K11594%09%23FFFFFF,red/
ko03320	PPAR signaling pathway	Organismal Systems	Endocrine system	1	29	0.417766	0.677768	BGIOSGA022354	K01897	http://www.kegg.jp/kegg-bin/show_pathway?map03320/K01897%09%23FFFFFF,red/
ko00940	Phenylpropanoid biosynthesis	Metabolism	Biosynthesis of other secondary metabolites	5	231	0.423199	0.677768	BGIOSGA029575,BGIOSGA014038,BGIOSGA034315,BGIOSGA007853,BGIOSGA014040	K00430,K00588	http://www.kegg.jp/kegg-bin/show_pathway?map00940/K00430%09%23FFFFFF,red/K00588%09%23FFFFFF,red/
ko04011	MAPK signaling pathway - yeast	Environmental Information Processing	Signal transduction	1	30	0.428544	0.677768	BGIOSGA011520	K03781	http://www.kegg.jp/kegg-bin/show_pathway?map04011/K03781%09%23FFFFFF,red/
ko00565	Ether lipid metabolism	Metabolism	Lipid metabolism	1	31	0.439124	0.677768	BGIOSGA002564	K01114	http://www.kegg.jp/kegg-bin/show_pathway?map00565/K01114%09%23FFFFFF,red/
ko01524	Platinum drug resistance	Human Diseases	Drug resistance: Antineoplastic	2	81	0.442568	0.677768	BGIOSGA011503,BGIOSGA009694	K00799	http://www.kegg.jp/kegg-bin/show_pathway?map01524/K00799%09%23FFFFFF,red/
ko04016	MAPK signaling pathway - plant	Environmental Information Processing	Signal transduction	3	133	0.446203	0.677768	BGIOSGA017524,BGIOSGA016532,BGIOSGA011520	K14497,K20729,K03781	http://www.kegg.jp/kegg-bin/show_pathway?map04016/K14497%09%23FFFFFF,red/K20729%09%23FFFFFF,red/K03781%09%23FFFFFF,red/
ko05031	Amphetamine addiction	Human Diseases	Substance dependence	1	32	0.44951	0.677768	BGIOSGA040468	K01593	http://www.kegg.jp/kegg-bin/show_pathway?map05031/K01593%09%23FFFFFF,red/
ko05014	Amyotrophic lateral sclerosis (ALS)	Human Diseases	Neurodegenerative diseases	1	32	0.44951	0.677768	BGIOSGA011520	K03781	http://www.kegg.jp/kegg-bin/show_pathway?map05014/K03781%09%23FFFFFF,red/
ko04115	p53 signaling pathway	Cellular Processes	Cell growth and death	1	33	0.459704	0.677768	BGIOSGA010737	K10144	http://www.kegg.jp/kegg-bin/show_pathway?map04115/K10144%09%23FFFFFF,red/
ko04712	Circadian rhythm - plant	Organismal Systems	Environmental adaptation	1	33	0.459704	0.677768	BGIOSGA001397	K12125	http://www.kegg.jp/kegg-bin/show_pathway?map04712/K12125%09%23FFFFFF,red/
ko05168	Herpes simplex infection	Human Diseases	Infectious diseases: Viral	2	85	0.467334	0.680296	BGIOSGA019712,BGIOSGA000382	K03875,K12890	http://www.kegg.jp/kegg-bin/show_pathway?map05168/K03875%09%23FFFFFF,red/K12890%09%23FFFFFF,red/
ko05225	Hepatocellular carcinoma	Human Diseases	Cancers: Specific types	2	87	0.479472	0.680819	BGIOSGA011503,BGIOSGA009694	K00799	http://www.kegg.jp/kegg-bin/show_pathway?map05225/K00799%09%23FFFFFF,red/
ko04139	Mitophagy - yeast	Cellular Processes	Transport and catabolism	1	35	0.479533	0.680819	BGIOSGA017464	K11644	http://www.kegg.jp/kegg-bin/show_pathway?map04139/K11644%09%23FFFFFF,red/
ko05202	Transcriptional misregulation in cancer	Human Diseases	Cancers: Overview	1	37	0.498639	0.690886	BGIOSGA017464	K11644	http://www.kegg.jp/kegg-bin/show_pathway?map05202/K11644%09%23FFFFFF,red/
ko04931	Insulin resistance	Human Diseases	Endocrine and metabolic diseases	1	37	0.498639	0.690886	BGIOSGA017524	K14497	http://www.kegg.jp/kegg-bin/show_pathway?map04931/K14497%09%23FFFFFF,red/
ko00230	Purine metabolism	Metabolism	Nucleotide metabolism	3	146	0.507795	0.694357	BGIOSGA019914,BGIOSGA017365,BGIOSGA024636	K01466,K00764,K03787	http://www.kegg.jp/kegg-bin/show_pathway?map00230/K00764%09%23FFFFFF,red/K01466%09%23FFFFFF,red/K03787%09%23FFFFFF,red/
ko04130	SNARE interactions in vesicular transport	Genetic Information Processing	Folding, sorting and degradation	1	39	0.517048	0.694357	BGIOSGA013690	K08486	http://www.kegg.jp/kegg-bin/show_pathway?map04130/K08486%09%23FFFFFF,red/
ko04612	Antigen processing and presentation	Organismal Systems	Immune system	1	41	0.534786	0.694357	BGIOSGA012861	K08065	http://www.kegg.jp/kegg-bin/show_pathway?map04612/K08065%09%23FFFFFF,red/
ko04621	NOD-like receptor signaling pathway	Organismal Systems	Immune system	1	42	0.54341	0.694357	BGIOSGA024680	K03671	http://www.kegg.jp/kegg-bin/show_pathway?map04621/K03671%09%23FFFFFF,red/
ko04728	Dopaminergic synapse	Organismal Systems	Nervous system	1	42	0.54341	0.694357	BGIOSGA040468	K01593	http://www.kegg.jp/kegg-bin/show_pathway?map04728/K01593%09%23FFFFFF,red/
ko04066	HIF-1 signaling pathway	Environmental Information Processing	Signal transduction	1	42	0.54341	0.694357	BGIOSGA022620	K00161	http://www.kegg.jp/kegg-bin/show_pathway?map04066/K00161%09%23FFFFFF,red/
ko04013	MAPK signaling pathway - fly	Environmental Information Processing	Signal transduction	1	42	0.54341	0.694357	BGIOSGA022277	K04564	http://www.kegg.jp/kegg-bin/show_pathway?map04013/K04564%09%23FFFFFF,red/
ko00280	Valine, leucine and isoleucine degradation	Metabolism	Amino acid metabolism	1	44	0.560185	0.707927	BGIOSGA011729	K01641	http://www.kegg.jp/kegg-bin/show_pathway?map00280/K01641%09%23FFFFFF,red/
ko04150	mTOR signaling pathway	Environmental Information Processing	Signal transduction	1	46	0.576348	0.720435	BGIOSGA000382	K03875	http://www.kegg.jp/kegg-bin/show_pathway?map04150/K03875%09%23FFFFFF,red/
ko00061	Fatty acid biosynthesis	Metabolism	Lipid metabolism	1	48	0.591921	0.730604	BGIOSGA022354	K01897	http://www.kegg.jp/kegg-bin/show_pathway?map00061/K01897%09%23FFFFFF,red/
ko05231	Choline metabolism in cancer	Human Diseases	Cancers: Overview	1	49	0.599492	0.730604	BGIOSGA027606	K00968	http://www.kegg.jp/kegg-bin/show_pathway?map05231/K00968%09%23FFFFFF,red/
ko00900	Terpenoid backbone biosynthesis	Metabolism	Metabolism of terpenoids and polyketides	1	50	0.606925	0.730604	BGIOSGA011729	K01641	http://www.kegg.jp/kegg-bin/show_pathway?map00900/K01641%09%23FFFFFF,red/
ko00020	Citrate cycle (TCA cycle)	Metabolism	Carbohydrate metabolism	1	53	0.628409	0.730604	BGIOSGA022620	K00161	http://www.kegg.jp/kegg-bin/show_pathway?map00020/K00161%09%23FFFFFF,red/
ko05203	Viral carcinogenesis	Human Diseases	Cancers: Overview	2	115	0.63049	0.730604	BGIOSGA023217,BGIOSGA000382	K03875,K11594	http://www.kegg.jp/kegg-bin/show_pathway?map05203/K03875%09%23FFFFFF,red/K11594%09%23FFFFFF,red/
ko05016	Huntington disease	Human Diseases	Neurodegenerative diseases	2	116	0.635205	0.730604	BGIOSGA022277,BGIOSGA017464	K04564,K11644	http://www.kegg.jp/kegg-bin/show_pathway?map05016/K04564%09%23FFFFFF,red/K11644%09%23FFFFFF,red/
ko00030	Pentose phosphate pathway	Metabolism	Carbohydrate metabolism	1	54	0.635308	0.730604	BGIOSGA008556	K00036	http://www.kegg.jp/kegg-bin/show_pathway?map00030/K00036%09%23FFFFFF,red/
ko04721	Synaptic vesicle cycle	Organismal Systems	Nervous system	1	54	0.635308	0.730604	BGIOSGA013690	K08486	http://www.kegg.jp/kegg-bin/show_pathway?map04721/K08486%09%23FFFFFF,red/
ko04922	Glucagon signaling pathway	Organismal Systems	Endocrine system	1	62	0.686108	0.772556	BGIOSGA022620	K00161	http://www.kegg.jp/kegg-bin/show_pathway?map04922/K00161%09%23FFFFFF,red/
ko00190	Oxidative phosphorylation	Metabolism	Energy metabolism	2	128	0.688181	0.772556	BGIOSGA005774,BGIOSGA018938	K01507	http://www.kegg.jp/kegg-bin/show_pathway?map00190/K01507%09%23FFFFFF,red/
ko04142	Lysosome	Cellular Processes	Transport and catabolism	1	63	0.691942	0.772556	BGIOSGA002852	K12382	http://www.kegg.jp/kegg-bin/show_pathway?map04142/K12382%09%23FFFFFF,red/
ko04120	Ubiquitin mediated proteolysis	Genetic Information Processing	Folding, sorting and degradation	2	133	0.708331	0.783251	BGIOSGA010737,BGIOSGA000382	K03875,K10144	http://www.kegg.jp/kegg-bin/show_pathway?map04120/K03875%09%23FFFFFF,red/K10144%09%23FFFFFF,red/
ko05152	Tuberculosis	Human Diseases	Infectious diseases: Bacterial	1	76	0.758665	0.827954	BGIOSGA012861	K08065	http://www.kegg.jp/kegg-bin/show_pathway?map05152/K08065%09%23FFFFFF,red/
ko05034	Alcoholism	Human Diseases	Substance dependence	1	77	0.763158	0.827954	BGIOSGA040468	K01593	http://www.kegg.jp/kegg-bin/show_pathway?map05034/K01593%09%23FFFFFF,red/
ko00620	Pyruvate metabolism	Metabolism	Carbohydrate metabolism	1	89	0.81101	0.855459	BGIOSGA022620	K00161	http://www.kegg.jp/kegg-bin/show_pathway?map00620/K00161%09%23FFFFFF,red/
ko03010	Ribosome	Genetic Information Processing	Translation	4	301	0.811983	0.855459	BGIOSGA002746,BGIOSGA037982,BGIOSGA034819,BGIOSGA029496	K02975,K02912,K02898,K02948	http://www.kegg.jp/kegg-bin/show_pathway?map03010/K02975%09%23FFFFFF,red/K02898%09%23FFFFFF,red/K02912%09%23FFFFFF,red/K02948%09%23FFFFFF,red/
ko05166	Human T-cell leukemia virus 1 infection	Human Diseases	Infectious diseases: Viral	1	90	0.814534	0.855459	BGIOSGA012861	K08065	http://www.kegg.jp/kegg-bin/show_pathway?map05166/K08065%09%23FFFFFF,red/
ko04075	Plant hormone signal transduction	Environmental Information Processing	Signal transduction	3	237	0.818265	0.855459	BGIOSGA005988,BGIOSGA017524,BGIOSGA008124	K14497,K14488,K14492	http://www.kegg.jp/kegg-bin/show_pathway?map04075/K14497%09%23FFFFFF,red/K14488%09%23FFFFFF,red/K14492%09%23FFFFFF,red/
ko03040	Spliceosome	Genetic Information Processing	Transcription	2	175	0.838094	0.868295	BGIOSGA009977,BGIOSGA019712	K12817,K12890	http://www.kegg.jp/kegg-bin/show_pathway?map03040/K12817%09%23FFFFFF,red/K12890%09%23FFFFFF,red/
ko03015	mRNA surveillance pathway	Genetic Information Processing	Translation	1	100	0.846375	0.869046	BGIOSGA026052	K14962	http://www.kegg.jp/kegg-bin/show_pathway?map03015/K14962%09%23FFFFFF,red/
ko04110	Cell cycle	Cellular Processes	Cell growth and death	1	124	0.902339	0.917625	BGIOSGA000382	K03875	http://www.kegg.jp/kegg-bin/show_pathway?map04110/K03875%09%23FFFFFF,red/
ko04714	Thermogenesis	Organismal Systems	Environmental adaptation	1	131	0.914448	0.917625	BGIOSGA022354	K01897	http://www.kegg.jp/kegg-bin/show_pathway?map04714/K01897%09%23FFFFFF,red/
ko05169	Epstein-Barr virus infection	Human Diseases	Infectious diseases: Viral	1	133	0.917625	0.917625	BGIOSGA000382	K03875	http://www.kegg.jp/kegg-bin/show_pathway?map05169/K03875%09%23FFFFFF,red/

## Sheet: sheet3(CHR)
Pathway_ID	Pathway	level1	level2	DEG_number	Total_number	pvalue	FDR	Gene_in_path	KO_in_path	URL
ko00196	Photosynthesis - antenna proteins	Metabolism	Energy metabolism	8	17	3.65133e-07	4.68933e-05	BGIOSGA025944,BGIOSGA026003,BGIOSGA013052,BGIOSGA014978,BGIOSGA022800,BGIOSGA003922,BGIOSGA035064,BGIOSGA024096	K08916,K08917,K08907,K08915,K08912,K08914,K08908,K08913	http://www.kegg.jp/kegg-bin/show_pathway?map00196/K08916%09%23FFFFFF,red/K08917%09%23FFFFFF,red/K08907%09%23FFFFFF,red/K08912%09%23FFFFFF,red/K08915%09%23FFFFFF,red/K08914%09%23FFFFFF,red/K08908%09%23FFFFFF,red/K08913%09%23FFFFFF,red/
ko05034	Alcoholism	Human Diseases	Substance dependence	16	77	3.97401e-07	4.68933e-05	BGIOSGA019051,BGIOSGA003262,BGIOSGA012515,BGIOSGA020006,BGIOSGA010990,BGIOSGA003601,BGIOSGA030813,BGIOSGA004661,BGIOSGA036270,BGIOSGA005830,BGIOSGA031485,BGIOSGA021864,BGIOSGA013476,BGIOSGA011918,BGIOSGA027967,BGIOSGA021865	K11251,K11254,K01593,K11253,K02183	http://www.kegg.jp/kegg-bin/show_pathway?map05034/K11251%09%23FFFFFF,red/K11253%09%23FFFFFF,red/K01593%09%23FFFFFF,red/K11254%09%23FFFFFF,red/K02183%09%23FFFFFF,red/
ko05322	Systemic lupus erythematosus	Human Diseases	Immune diseases	12	49	1.82238e-06	0.00014336	BGIOSGA005830,BGIOSGA019051,BGIOSGA031485,BGIOSGA021864,BGIOSGA020006,BGIOSGA010990,BGIOSGA013476,BGIOSGA003601,BGIOSGA030813,BGIOSGA011918,BGIOSGA021865,BGIOSGA036270	K11251,K11254,K11253	http://www.kegg.jp/kegg-bin/show_pathway?map05322/K11251%09%23FFFFFF,red/K11253%09%23FFFFFF,red/K11254%09%23FFFFFF,red/
ko00195	Photosynthesis	Metabolism	Energy metabolism	10	49	7.29015e-05	0.00385893	BGIOSGA030982,BGIOSGA037113,BGIOSGA000728,BGIOSGA004842,BGIOSGA009722,BGIOSGA026484,BGIOSGA024841,BGIOSGA016373,BGIOSGA025595,BGIOSGA020347	K02695,K02717,K02692,K08905,K02693,K02694,K02721,K02701,K02639,K14332	http://www.kegg.jp/kegg-bin/show_pathway?map00195/K02695%09%23FFFFFF,red/K02692%09%23FFFFFF,red/K02717%09%23FFFFFF,red/K08905%09%23FFFFFF,red/K02693%09%23FFFFFF,red/K02694%09%23FFFFFF,red/K02721%09%23FFFFFF,red/K02701%09%23FFFFFF,red/K02639%09%23FFFFFF,red/K14332%09%23FFFFFF,red/
ko04915	Estrogen signaling pathway	Organismal Systems	Endocrine system	7	24	8.17571e-05	0.00385893	BGIOSGA026730,BGIOSGA003262,BGIOSGA004661,BGIOSGA012515,BGIOSGA015287,BGIOSGA029571,BGIOSGA015767	K09571,K02183,K04079	http://www.kegg.jp/kegg-bin/show_pathway?map04915/K09571%09%23FFFFFF,red/K02183%09%23FFFFFF,red/K04079%09%23FFFFFF,red/
ko00940	Phenylpropanoid biosynthesis	Metabolism	Biosynthesis of other secondary metabolites	24	231	0.000201166	0.00791251	BGIOSGA000677,BGIOSGA032653,BGIOSGA026225,BGIOSGA023665,BGIOSGA030724,BGIOSGA029798,BGIOSGA026389,BGIOSGA021137,BGIOSGA017101,BGIOSGA003613,BGIOSGA023530,BGIOSGA026387,BGIOSGA030396,BGIOSGA014892,BGIOSGA014893,BGIOSGA004170,BGIOSGA005998,BGIOSGA031327,BGIOSGA007855,BGIOSGA012189,BGIOSGA011161,BGIOSGA026304,BGIOSGA018760,BGIOSGA009366	K01188,K00083,K05350,K01904,K09753,K00430,K10775,K11188,K09754	http://www.kegg.jp/kegg-bin/show_pathway?map00940/K01188%09%23FFFFFF,red/K00083%09%23FFFFFF,red/K01904%09%23FFFFFF,red/K05350%09%23FFFFFF,red/K09753%09%23FFFFFF,red/K00430%09%23FFFFFF,red/K09754%09%23FFFFFF,red/K10775%09%23FFFFFF,red/K11188%09%23FFFFFF,red/
ko04217	Necroptosis	Cellular Processes	Cell growth and death	10	61	0.000483944	0.0145982	BGIOSGA019051,BGIOSGA002051,BGIOSGA029571,BGIOSGA010990,BGIOSGA026730,BGIOSGA013476,BGIOSGA003601,BGIOSGA011918,BGIOSGA036270,BGIOSGA015767	K15637,K11251,K04079	http://www.kegg.jp/kegg-bin/show_pathway?map04217/K11251%09%23FFFFFF,red/K15637%09%23FFFFFF,red/K04079%09%23FFFFFF,red/
ko04141	Protein processing in endoplasmic reticulum	Genetic Information Processing	Folding, sorting and degradation	21	202	0.000494854	0.0145982	BGIOSGA018362,BGIOSGA012293,BGIOSGA002723,BGIOSGA008910,BGIOSGA012224,BGIOSGA006925,BGIOSGA026730,BGIOSGA014143,BGIOSGA002445,BGIOSGA007446,BGIOSGA011044,BGIOSGA020762,BGIOSGA002242,BGIOSGA011019,BGIOSGA029571,BGIOSGA016481,BGIOSGA002444,BGIOSGA002722,BGIOSGA037078,BGIOSGA014816,BGIOSGA015767	K06689,K09562,K09481,K07342,K13993,K04079,K09503	http://www.kegg.jp/kegg-bin/show_pathway?map04141/K06689%09%23FFFFFF,red/K09481%09%23FFFFFF,red/K09562%09%23FFFFFF,red/K13993%09%23FFFFFF,red/K07342%09%23FFFFFF,red/K09503%09%23FFFFFF,red/K04079%09%23FFFFFF,red/
ko00564	Glycerophospholipid metabolism	Metabolism	Lipid metabolism	12	103	0.00306931	0.0804841	BGIOSGA020259,BGIOSGA023222,BGIOSGA002737,BGIOSGA009872,BGIOSGA002898,BGIOSGA017202,BGIOSGA004250,BGIOSGA037599,BGIOSGA007256,BGIOSGA020921,BGIOSGA004256,BGIOSGA017625	K13508,K18693,K00901,K01115,K05929,K14156,K06129	http://www.kegg.jp/kegg-bin/show_pathway?map00564/K13508%09%23FFFFFF,red/K18693%09%23FFFFFF,red/K05929%09%23FFFFFF,red/K01115%09%23FFFFFF,red/K00901%09%23FFFFFF,red/K14156%09%23FFFFFF,red/K06129%09%23FFFFFF,red/
ko04657	IL-17 signaling pathway	Organismal Systems	Immune system	4	16	0.00553115	0.130535	BGIOSGA026730,BGIOSGA029571,BGIOSGA003370,BGIOSGA015767	K12890,K04079	http://www.kegg.jp/kegg-bin/show_pathway?map04657/K12890%09%23FFFFFF,red/K04079%09%23FFFFFF,red/
ko00250	Alanine, aspartate and glutamate metabolism	Metabolism	Amino acid metabolism	7	52	0.0102141	0.17607	BGIOSGA012193,BGIOSGA010778,BGIOSGA027464,BGIOSGA010942,BGIOSGA007475,BGIOSGA021074,BGIOSGA020330	K00278,K00827,K14455,K00264,K16871,K01580,K01953	http://www.kegg.jp/kegg-bin/show_pathway?map00250/K00827%09%23FFFFFF,red/K00278%09%23FFFFFF,red/K00264%09%23FFFFFF,red/K14455%09%23FFFFFF,red/K16871%09%23FFFFFF,red/K01580%09%23FFFFFF,red/K01953%09%23FFFFFF,red/
ko04912	GnRH signaling pathway	Organismal Systems	Endocrine system	5	29	0.0103495	0.17607	BGIOSGA003262,BGIOSGA004661,BGIOSGA012515,BGIOSGA020921,BGIOSGA023222	K01115,K02183	http://www.kegg.jp/kegg-bin/show_pathway?map04912/K02183%09%23FFFFFF,red/K01115%09%23FFFFFF,red/
ko04971	Gastric acid secretion	Organismal Systems	Digestive system	3	11	0.0127466	0.17607	BGIOSGA003262,BGIOSGA004661,BGIOSGA012515	K02183	http://www.kegg.jp/kegg-bin/show_pathway?map04971/K02183%09%23FFFFFF,red/
ko04970	Salivary secretion	Organismal Systems	Digestive system	3	11	0.0127466	0.17607	BGIOSGA003262,BGIOSGA004661,BGIOSGA012515	K02183	http://www.kegg.jp/kegg-bin/show_pathway?map04970/K02183%09%23FFFFFF,red/
ko04925	Aldosterone synthesis and secretion	Organismal Systems	Endocrine system	3	11	0.0127466	0.17607	BGIOSGA003262,BGIOSGA004661,BGIOSGA012515	K02183	http://www.kegg.jp/kegg-bin/show_pathway?map04925/K02183%09%23FFFFFF,red/
ko04745	Phototransduction - fly	Organismal Systems	Sensory system	3	11	0.0127466	0.17607	BGIOSGA003262,BGIOSGA004661,BGIOSGA012515	K02183	http://www.kegg.jp/kegg-bin/show_pathway?map04745/K02183%09%23FFFFFF,red/
ko04621	NOD-like receptor signaling pathway	Organismal Systems	Immune system	6	42	0.0128369	0.17607	BGIOSGA026730,BGIOSGA017856,BGIOSGA006325,BGIOSGA029571,BGIOSGA012181,BGIOSGA015767	K03671,K08341,K20858,K04079	http://www.kegg.jp/kegg-bin/show_pathway?map04621/K03671%09%23FFFFFF,red/K20858%09%23FFFFFF,red/K08341%09%23FFFFFF,red/K04079%09%23FFFFFF,red/
ko00561	Glycerolipid metabolism	Metabolism	Lipid metabolism	8	69	0.0149114	0.17607	BGIOSGA002737,BGIOSGA009908,BGIOSGA005685,BGIOSGA017202,BGIOSGA004250,BGIOSGA033188,BGIOSGA007256,BGIOSGA037599	K13508,K18693,K00901,K07407,K00128,K01054	http://www.kegg.jp/kegg-bin/show_pathway?map00561/K13508%09%23FFFFFF,red/K18693%09%23FFFFFF,red/K00901%09%23FFFFFF,red/K00128%09%23FFFFFF,red/K07407%09%23FFFFFF,red/K01054%09%23FFFFFF,red/
ko05133	Pertussis	Human Diseases	Infectious diseases: Bacterial	4	21	0.0151172	0.17607	BGIOSGA003262,BGIOSGA035792,BGIOSGA004661,BGIOSGA012515	K05765,K02183	http://www.kegg.jp/kegg-bin/show_pathway?map05133/K05765%09%23FFFFFF,red/K02183%09%23FFFFFF,red/
ko04744	Phototransduction	Organismal Systems	Sensory system	3	12	0.0164134	0.17607	BGIOSGA003262,BGIOSGA004661,BGIOSGA012515	K02183	http://www.kegg.jp/kegg-bin/show_pathway?map04744/K02183%09%23FFFFFF,red/
ko04740	Olfactory transduction	Organismal Systems	Sensory system	3	12	0.0164134	0.17607	BGIOSGA003262,BGIOSGA004661,BGIOSGA012515	K02183	http://www.kegg.jp/kegg-bin/show_pathway?map04740/K02183%09%23FFFFFF,red/
ko04713	Circadian entrainment	Organismal Systems	Environmental adaptation	3	12	0.0164134	0.17607	BGIOSGA003262,BGIOSGA004661,BGIOSGA012515	K02183	http://www.kegg.jp/kegg-bin/show_pathway?map04713/K02183%09%23FFFFFF,red/
ko05231	Choline metabolism in cancer	Human Diseases	Cancers: Overview	6	49	0.02605	0.267296	BGIOSGA023783,BGIOSGA002898,BGIOSGA017202,BGIOSGA020259,BGIOSGA020921,BGIOSGA023222	K00901,K01115,K14156,K00889	http://www.kegg.jp/kegg-bin/show_pathway?map05231/K01115%09%23FFFFFF,red/K00901%09%23FFFFFF,red/K14156%09%23FFFFFF,red/K00889%09%23FFFFFF,red/
ko00073	Cutin, suberine and wax biosynthesis	Metabolism	Lipid metabolism	4	25	0.02759	0.267401	BGIOSGA005882,BGIOSGA031292,BGIOSGA004822,BGIOSGA029184	K15398,K13356,K15401	http://www.kegg.jp/kegg-bin/show_pathway?map00073/K15398%09%23FFFFFF,red/K13356%09%23FFFFFF,red/K15401%09%23FFFFFF,red/
ko00965	Betalain biosynthesis	Metabolism	Biosynthesis of other secondary metabolites	2	6	0.029028	0.267401	BGIOSGA000393,BGIOSGA027967	K01593,K15777	http://www.kegg.jp/kegg-bin/show_pathway?map00965/K01593%09%23FFFFFF,red/K15777%09%23FFFFFF,red/
ko04750	Inflammatory mediator regulation of TRP channels	Organismal Systems	Sensory system	3	15	0.0305924	0.267401	BGIOSGA003262,BGIOSGA004661,BGIOSGA012515	K02183	http://www.kegg.jp/kegg-bin/show_pathway?map04750/K02183%09%23FFFFFF,red/
ko00521	Streptomycin biosynthesis	Metabolism	Biosynthesis of other secondary metabolites	3	15	0.0305924	0.267401	BGIOSGA011293,BGIOSGA018669,BGIOSGA002224	K01858,K00844	http://www.kegg.jp/kegg-bin/show_pathway?map00521/K01858%09%23FFFFFF,red/K00844%09%23FFFFFF,red/
ko04014	Ras signaling pathway	Environmental Information Processing	Signal transduction	5	40	0.0377605	0.305302	BGIOSGA003262,BGIOSGA004661,BGIOSGA012515,BGIOSGA020921,BGIOSGA023222	K01115,K02183	http://www.kegg.jp/kegg-bin/show_pathway?map04014/K02183%09%23FFFFFF,red/K01115%09%23FFFFFF,red/
ko04612	Antigen processing and presentation	Organismal Systems	Immune system	5	41	0.0414159	0.305302	BGIOSGA026730,BGIOSGA011204,BGIOSGA005501,BGIOSGA029571,BGIOSGA015767	K08064,K09489,K04079	http://www.kegg.jp/kegg-bin/show_pathway?map04612/K08064%09%23FFFFFF,red/K04079%09%23FFFFFF,red/K09489%09%23FFFFFF,red/
ko04659	Th17 cell differentiation	Organismal Systems	Immune system	3	17	0.0426772	0.305302	BGIOSGA026730,BGIOSGA029571,BGIOSGA015767	K04079	http://www.kegg.jp/kegg-bin/show_pathway?map04659/K04079%09%23FFFFFF,red/
ko04916	Melanogenesis	Organismal Systems	Endocrine system	3	17	0.0426772	0.305302	BGIOSGA003262,BGIOSGA004661,BGIOSGA012515	K02183	http://www.kegg.jp/kegg-bin/show_pathway?map04916/K02183%09%23FFFFFF,red/
ko04270	Vascular smooth muscle contraction	Organismal Systems	Circulatory system	3	17	0.0426772	0.305302	BGIOSGA003262,BGIOSGA004661,BGIOSGA012515	K02183	http://www.kegg.jp/kegg-bin/show_pathway?map04270/K02183%09%23FFFFFF,red/
ko04212	Longevity regulating pathway - worm	Organismal Systems	Aging	6	55	0.0428197	0.305302	BGIOSGA011582,BGIOSGA020240,BGIOSGA006325,BGIOSGA031292,BGIOSGA033085,BGIOSGA029184	K04043,K09414,K08341,K13356,K04077	http://www.kegg.jp/kegg-bin/show_pathway?map04212/K04043%09%23FFFFFF,red/K09414%09%23FFFFFF,red/K08341%09%23FFFFFF,red/K04077%09%23FFFFFF,red/K13356%09%23FFFFFF,red/
ko00500	Starch and sucrose metabolism	Metabolism	Carbohydrate metabolism	12	148	0.0450115	0.305302	BGIOSGA014893,BGIOSGA011829,BGIOSGA008363,BGIOSGA021644,BGIOSGA031535,BGIOSGA027875,BGIOSGA003613,BGIOSGA018669,BGIOSGA026304,BGIOSGA002224,BGIOSGA005896,BGIOSGA014892	K01188,K05350,K01194,K00844,K01193,K00847,K01177,K01087	http://www.kegg.jp/kegg-bin/show_pathway?map00500/K01188%09%23FFFFFF,red/K01194%09%23FFFFFF,red/K05350%09%23FFFFFF,red/K00844%09%23FFFFFF,red/K01193%09%23FFFFFF,red/K00847%09%23FFFFFF,red/K01177%09%23FFFFFF,red/K01087%09%23FFFFFF,red/
ko04072	Phospholipase D signaling pathway	Environmental Information Processing	Signal transduction	5	42	0.0452779	0.305302	BGIOSGA023783,BGIOSGA001940,BGIOSGA017202,BGIOSGA020921,BGIOSGA023222	K07937,K00901,K01115,K00889	http://www.kegg.jp/kegg-bin/show_pathway?map04072/K07937%09%23FFFFFF,red/K01115%09%23FFFFFF,red/K00901%09%23FFFFFF,red/K00889%09%23FFFFFF,red/
ko00942	Anthocyanin biosynthesis	Metabolism	Biosynthesis of other secondary metabolites	1	1	0.0469014	0.307465	BGIOSGA022455	K12930	http://www.kegg.jp/kegg-bin/show_pathway?map00942/K12930%09%23FFFFFF,red/
ko00710	Carbon fixation in photosynthetic organisms	Metabolism	Energy metabolism	7	73	0.054268	0.341624	BGIOSGA030012,BGIOSGA007558,BGIOSGA018498,BGIOSGA021074,BGIOSGA016111,BGIOSGA004441,BGIOSGA016539	K14455,K00029,K01595,K01807,K01602,K05298	http://www.kegg.jp/kegg-bin/show_pathway?map00710/K14455%09%23FFFFFF,red/K00029%09%23FFFFFF,red/K01595%09%23FFFFFF,red/K01602%09%23FFFFFF,red/K01807%09%23FFFFFF,red/K05298%09%23FFFFFF,red/
ko01040	Biosynthesis of unsaturated fatty acids	Metabolism	Lipid metabolism	4	31	0.0551795	0.341624	BGIOSGA002787,BGIOSGA027485,BGIOSGA024748,BGIOSGA027484	K10703,K00059,K03921	http://www.kegg.jp/kegg-bin/show_pathway?map01040/K00059%09%23FFFFFF,red/K10703%09%23FFFFFF,red/K03921%09%23FFFFFF,red/
ko04024	cAMP signaling pathway	Environmental Information Processing	Signal transduction	5	45	0.0581136	0.341624	BGIOSGA003262,BGIOSGA004661,BGIOSGA012515,BGIOSGA020921,BGIOSGA023222	K01115,K02183	http://www.kegg.jp/kegg-bin/show_pathway?map04024/K02183%09%23FFFFFF,red/K01115%09%23FFFFFF,red/
ko04020	Calcium signaling pathway	Environmental Information Processing	Signal transduction	5	45	0.0581136	0.341624	BGIOSGA003262,BGIOSGA012389,BGIOSGA004661,BGIOSGA012515,BGIOSGA012181	K05857,K02183,K20858	http://www.kegg.jp/kegg-bin/show_pathway?map04020/K05857%09%23FFFFFF,red/K02183%09%23FFFFFF,red/K20858%09%23FFFFFF,red/
ko05031	Amphetamine addiction	Human Diseases	Substance dependence	4	32	0.0608266	0.341624	BGIOSGA003262,BGIOSGA027967,BGIOSGA004661,BGIOSGA012515	K01593,K02183	http://www.kegg.jp/kegg-bin/show_pathway?map05031/K01593%09%23FFFFFF,red/K02183%09%23FFFFFF,red/
ko04015	Rap1 signaling pathway	Environmental Information Processing	Signal transduction	3	20	0.0645687	0.341624	BGIOSGA003262,BGIOSGA004661,BGIOSGA012515	K02183	http://www.kegg.jp/kegg-bin/show_pathway?map04015/K02183%09%23FFFFFF,red/
ko05214	Glioma	Human Diseases	Cancers: Specific types	3	20	0.0645687	0.341624	BGIOSGA003262,BGIOSGA004661,BGIOSGA012515	K02183	http://www.kegg.jp/kegg-bin/show_pathway?map05214/K02183%09%23FFFFFF,red/
ko04070	Phosphatidylinositol signaling system	Environmental Information Processing	Signal transduction	6	61	0.0651402	0.341624	BGIOSGA023783,BGIOSGA017202,BGIOSGA003262,BGIOSGA012389,BGIOSGA004661,BGIOSGA012515	K05857,K00901,K02183,K00889	http://www.kegg.jp/kegg-bin/show_pathway?map04070/K05857%09%23FFFFFF,red/K02183%09%23FFFFFF,red/K00901%09%23FFFFFF,red/K00889%09%23FFFFFF,red/
ko00052	Galactose metabolism	Metabolism	Carbohydrate metabolism	6	61	0.0651402	0.341624	BGIOSGA002302,BGIOSGA008363,BGIOSGA033188,BGIOSGA018669,BGIOSGA012500,BGIOSGA002224	K18819,K01193,K06617,K07407,K00844	http://www.kegg.jp/kegg-bin/show_pathway?map00052/K06617%09%23FFFFFF,red/K01193%09%23FFFFFF,red/K18819%09%23FFFFFF,red/K07407%09%23FFFFFF,red/K00844%09%23FFFFFF,red/
ko00460	Cyanoamino acid metabolism	Metabolism	Metabolism of other amino acids	5	47	0.067713	0.347397	BGIOSGA014893,BGIOSGA014973,BGIOSGA003613,BGIOSGA026304,BGIOSGA014892	K00681,K01188,K05350	http://www.kegg.jp/kegg-bin/show_pathway?map00460/K01188%09%23FFFFFF,red/K00681%09%23FFFFFF,red/K05350%09%23FFFFFF,red/
ko04722	Neurotrophin signaling pathway	Organismal Systems	Nervous system	4	34	0.072998	0.366543	BGIOSGA003262,BGIOSGA004661,BGIOSGA012515,BGIOSGA008934	K02183,K12462	http://www.kegg.jp/kegg-bin/show_pathway?map04722/K02183%09%23FFFFFF,red/K12462%09%23FFFFFF,red/
ko04626	Plant-pathogen interaction	Organismal Systems	Environmental adaptation	12	161	0.0753194	0.37032	BGIOSGA003262,BGIOSGA012515,BGIOSGA029571,BGIOSGA037369,BGIOSGA001257,BGIOSGA018809,BGIOSGA026730,BGIOSGA004661,BGIOSGA000756,BGIOSGA000320,BGIOSGA019646,BGIOSGA015767	K13448,K05391,K02183,K13424,K13436,K04079	http://www.kegg.jp/kegg-bin/show_pathway?map04626/K13448%09%23FFFFFF,red/K05391%09%23FFFFFF,red/K02183%09%23FFFFFF,red/K13424%09%23FFFFFF,red/K13436%09%23FFFFFF,red/K04079%09%23FFFFFF,red/
ko00524	Neomycin, kanamycin and gentamicin biosynthesis	Metabolism	Biosynthesis of other secondary metabolites	2	10	0.0769575	0.370653	BGIOSGA018669,BGIOSGA002224	K00844	http://www.kegg.jp/kegg-bin/show_pathway?map00524/K00844%09%23FFFFFF,red/
ko00904	Diterpenoid biosynthesis	Metabolism	Metabolism of terpenoids and polyketides	4	35	0.0795129	0.375301	BGIOSGA008092,BGIOSGA014695,BGIOSGA008467,BGIOSGA005991	K04123,K04125,K14036	http://www.kegg.jp/kegg-bin/show_pathway?map00904/K04123%09%23FFFFFF,red/K14036%09%23FFFFFF,red/K04125%09%23FFFFFF,red/
ko05418	Fluid shear stress and atherosclerosis	Human Diseases	Cardiovascular diseases	9	114	0.0866084	0.379291	BGIOSGA003262,BGIOSGA012515,BGIOSGA029571,BGIOSGA026730,BGIOSGA033329,BGIOSGA004661,BGIOSGA017856,BGIOSGA015767,BGIOSGA000178	K03671,K00799,K02183,K04079	http://www.kegg.jp/kegg-bin/show_pathway?map05418/K03671%09%23FFFFFF,red/K00799%09%23FFFFFF,red/K02183%09%23FFFFFF,red/K04079%09%23FFFFFF,red/
ko03440	Homologous recombination	Genetic Information Processing	Replication and repair	6	66	0.0880942	0.379291	BGIOSGA027555,BGIOSGA014729,BGIOSGA040602,BGIOSGA024682,BGIOSGA027565,BGIOSGA005317	K02335,K07466,K10865,K10739,K10683	http://www.kegg.jp/kegg-bin/show_pathway?map03440/K07466%09%23FFFFFF,red/K02335%09%23FFFFFF,red/K10865%09%23FFFFFF,red/K10739%09%23FFFFFF,red/K10683%09%23FFFFFF,red/
ko04146	Peroxisome	Cellular Processes	Transport and catabolism	7	82	0.0892202	0.379291	BGIOSGA006848,BGIOSGA029221,BGIOSGA035444,BGIOSGA020406,BGIOSGA031292,BGIOSGA012924,BGIOSGA029184	K13347,K00031,K01897,K00106,K13356	http://www.kegg.jp/kegg-bin/show_pathway?map04146/K13347%09%23FFFFFF,red/K00031%09%23FFFFFF,red/K01897%09%23FFFFFF,red/K00106%09%23FFFFFF,red/K13356%09%23FFFFFF,red/
ko05215	Prostate cancer	Human Diseases	Cancers: Specific types	3	23	0.0906022	0.379291	BGIOSGA026730,BGIOSGA029571,BGIOSGA015767	K04079	http://www.kegg.jp/kegg-bin/show_pathway?map05215/K04079%09%23FFFFFF,red/
ko04940	Type I diabetes mellitus	Human Diseases	Endocrine and metabolic diseases	2	11	0.0912266	0.379291	BGIOSGA012193,BGIOSGA033085	K01580,K04077	http://www.kegg.jp/kegg-bin/show_pathway?map04940/K01580%09%23FFFFFF,red/K04077%09%23FFFFFF,red/
ko00232	Caffeine metabolism	Metabolism	Biosynthesis of other secondary metabolites	1	2	0.0916084	0.379291	BGIOSGA012924	K00106	http://www.kegg.jp/kegg-bin/show_pathway?map00232/K00106%09%23FFFFFF,red/
ko00402	Benzoxazinoid biosynthesis	Metabolism	Biosynthesis of other secondary metabolites	1	2	0.0916084	0.379291	BGIOSGA009640	K13222	http://www.kegg.jp/kegg-bin/show_pathway?map00402/K13222%09%23FFFFFF,red/
ko04625	C-type lectin receptor signaling pathway	Organismal Systems	Immune system	3	24	0.100111	0.40281	BGIOSGA003262,BGIOSGA004661,BGIOSGA012515	K02183	http://www.kegg.jp/kegg-bin/show_pathway?map04625/K02183%09%23FFFFFF,red/
ko04371	Apelin signaling pathway	Environmental Information Processing	Signal transduction	4	38	0.100702	0.40281	BGIOSGA003262,BGIOSGA004661,BGIOSGA012515,BGIOSGA006325	K02183,K08341	http://www.kegg.jp/kegg-bin/show_pathway?map04371/K02183%09%23FFFFFF,red/K08341%09%23FFFFFF,red/
ko03030	DNA replication	Genetic Information Processing	Replication and repair	5	54	0.107703	0.423631	BGIOSGA040602,BGIOSGA024682,BGIOSGA027565,BGIOSGA009238,BGIOSGA005317	K02335,K07466,K04802,K10739	http://www.kegg.jp/kegg-bin/show_pathway?map03030/K07466%09%23FFFFFF,red/K02335%09%23FFFFFF,red/K04802%09%23FFFFFF,red/K10739%09%23FFFFFF,red/
ko04924	Renin secretion	Organismal Systems	Endocrine system	3	25	0.110001	0.425576	BGIOSGA003262,BGIOSGA004661,BGIOSGA012515	K02183	http://www.kegg.jp/kegg-bin/show_pathway?map04924/K02183%09%23FFFFFF,red/
ko03430	Mismatch repair	Genetic Information Processing	Replication and repair	4	40	0.116127	0.442031	BGIOSGA040602,BGIOSGA024682,BGIOSGA009238,BGIOSGA005317	K07466,K04802,K10739	http://www.kegg.jp/kegg-bin/show_pathway?map03430/K07466%09%23FFFFFF,red/K04802%09%23FFFFFF,red/K10739%09%23FFFFFF,red/
ko00720	Carbon fixation pathways in prokaryotes	Metabolism	Energy metabolism	3	26	0.120248	0.450452	BGIOSGA035708,BGIOSGA030012,BGIOSGA020406	K01648,K00031,K01595	http://www.kegg.jp/kegg-bin/show_pathway?map00720/K01648%09%23FFFFFF,red/K00031%09%23FFFFFF,red/K01595%09%23FFFFFF,red/
ko04728	Dopaminergic synapse	Organismal Systems	Nervous system	4	42	0.132512	0.461996	BGIOSGA003262,BGIOSGA027967,BGIOSGA004661,BGIOSGA012515	K01593,K02183	http://www.kegg.jp/kegg-bin/show_pathway?map04728/K01593%09%23FFFFFF,red/K02183%09%23FFFFFF,red/
ko00062	Fatty acid elongation	Metabolism	Lipid metabolism	4	42	0.132512	0.461996	BGIOSGA011921,BGIOSGA002787,BGIOSGA009273,BGIOSGA026763	K15397,K10703,K01076	http://www.kegg.jp/kegg-bin/show_pathway?map00062/K15397%09%23FFFFFF,red/K10703%09%23FFFFFF,red/K01076%09%23FFFFFF,red/
ko04923	Regulation of lipolysis in adipocytes	Organismal Systems	Endocrine system	1	3	0.134223	0.461996	BGIOSGA009908	K01054	http://www.kegg.jp/kegg-bin/show_pathway?map04923/K01054%09%23FFFFFF,red/
ko04668	TNF signaling pathway	Environmental Information Processing	Signal transduction	1	3	0.134223	0.461996	BGIOSGA002051	K15637	http://www.kegg.jp/kegg-bin/show_pathway?map04668/K15637%09%23FFFFFF,red/
ko00330	Arginine and proline metabolism	Metabolism	Amino acid metabolism	5	58	0.134734	0.461996	BGIOSGA011932,BGIOSGA021074,BGIOSGA015766,BGIOSGA029738,BGIOSGA005685	K14455,K01611,K00472,K00128,K01583	http://www.kegg.jp/kegg-bin/show_pathway?map00330/K14455%09%23FFFFFF,red/K01611%09%23FFFFFF,red/K00472%09%23FFFFFF,red/K00128%09%23FFFFFF,red/K01583%09%23FFFFFF,red/
ko04540	Gap junction	Cellular Processes	Cellular community - eukaryotes	2	14	0.137819	0.461996	BGIOSGA025994,BGIOSGA013254	K07375,K07374	http://www.kegg.jp/kegg-bin/show_pathway?map04540/K07375%09%23FFFFFF,red/K07374%09%23FFFFFF,red/
ko00270	Cysteine and methionine metabolism	Metabolism	Amino acid metabolism	8	109	0.138962	0.461996	BGIOSGA010778,BGIOSGA031550,BGIOSGA009121,BGIOSGA035799,BGIOSGA012137,BGIOSGA022324,BGIOSGA021074,BGIOSGA029738	K00827,K01738,K14455,K01611,K05933,K01761,K00547	http://www.kegg.jp/kegg-bin/show_pathway?map00270/K01738%09%23FFFFFF,red/K00827%09%23FFFFFF,red/K14455%09%23FFFFFF,red/K05933%09%23FFFFFF,red/K01611%09%23FFFFFF,red/K01761%09%23FFFFFF,red/K00547%09%23FFFFFF,red/
ko04910	Insulin signaling pathway	Organismal Systems	Endocrine system	6	75	0.13899	0.461996	BGIOSGA003262,BGIOSGA004661,BGIOSGA012515,BGIOSGA018669,BGIOSGA002224,BGIOSGA014057	K02183,K07195,K00844	http://www.kegg.jp/kegg-bin/show_pathway?map04910/K02183%09%23FFFFFF,red/K07195%09%23FFFFFF,red/K00844%09%23FFFFFF,red/
ko04727	GABAergic synapse	Organismal Systems	Nervous system	3	28	0.141727	0.46455	BGIOSGA012193,BGIOSGA016543,BGIOSGA006325	K01580,K08341,K15015	http://www.kegg.jp/kegg-bin/show_pathway?map04727/K01580%09%23FFFFFF,red/K08341%09%23FFFFFF,red/K15015%09%23FFFFFF,red/
ko05152	Tuberculosis	Human Diseases	Infectious diseases: Bacterial	6	76	0.145352	0.469905	BGIOSGA011582,BGIOSGA003262,BGIOSGA005501,BGIOSGA004661,BGIOSGA012515,BGIOSGA033085	K04043,K02183,K08064,K04077	http://www.kegg.jp/kegg-bin/show_pathway?map05152/K04043%09%23FFFFFF,red/K02183%09%23FFFFFF,red/K08064%09%23FFFFFF,red/K04077%09%23FFFFFF,red/
ko00520	Amino sugar and nucleotide sugar metabolism	Metabolism	Carbohydrate metabolism	10	146	0.147438	0.470207	BGIOSGA004840,BGIOSGA037341,BGIOSGA013592,BGIOSGA027875,BGIOSGA014250,BGIOSGA015232,BGIOSGA026375,BGIOSGA028917,BGIOSGA018669,BGIOSGA002224	K00012,K15920,K00847,K13648,K08678,K00844,K01183	http://www.kegg.jp/kegg-bin/show_pathway?map00520/K15920%09%23FFFFFF,red/K00012%09%23FFFFFF,red/K13648%09%23FFFFFF,red/K00847%09%23FFFFFF,red/K00844%09%23FFFFFF,red/K08678%09%23FFFFFF,red/K01183%09%23FFFFFF,red/
ko00908	Zeatin biosynthesis	Metabolism	Metabolism of terpenoids and polyketides	3	29	0.152913	0.481167	BGIOSGA029789,BGIOSGA000724,BGIOSGA019749	K10717,K00279	http://www.kegg.jp/kegg-bin/show_pathway?map00908/K10717%09%23FFFFFF,red/K00279%09%23FFFFFF,red/
ko00053	Ascorbate and aldarate metabolism	Metabolism	Carbohydrate metabolism	4	45	0.158726	0.492886	BGIOSGA026644,BGIOSGA037341,BGIOSGA013592,BGIOSGA005685	K00012,K00434,K00128	http://www.kegg.jp/kegg-bin/show_pathway?map00053/K00012%09%23FFFFFF,red/K00434%09%23FFFFFF,red/K00128%09%23FFFFFF,red/
ko04975	Fat digestion and absorption	Organismal Systems	Digestive system	1	4	0.174844	0.519394	BGIOSGA021074	K14455	http://www.kegg.jp/kegg-bin/show_pathway?map04975/K14455%09%23FFFFFF,red/
ko00944	Flavone and flavonol biosynthesis	Metabolism	Biosynthesis of other secondary metabolites	1	4	0.174844	0.519394	BGIOSGA034039	K22772	http://www.kegg.jp/kegg-bin/show_pathway?map00944/K22772%09%23FFFFFF,red/
ko05030	Cocaine addiction	Human Diseases	Substance dependence	1	4	0.174844	0.519394	BGIOSGA027967	K01593	http://www.kegg.jp/kegg-bin/show_pathway?map05030/K01593%09%23FFFFFF,red/
ko04720	Long-term potentiation	Organismal Systems	Nervous system	3	31	0.176066	0.519394	BGIOSGA003262,BGIOSGA004661,BGIOSGA012515	K02183	http://www.kegg.jp/kegg-bin/show_pathway?map04720/K02183%09%23FFFFFF,red/
ko04666	Fc gamma R-mediated phagocytosis	Organismal Systems	Immune system	4	48	0.186664	0.522827	BGIOSGA023783,BGIOSGA035792,BGIOSGA020921,BGIOSGA023222	K05765,K01115,K00889	http://www.kegg.jp/kegg-bin/show_pathway?map04666/K05765%09%23FFFFFF,red/K01115%09%23FFFFFF,red/K00889%09%23FFFFFF,red/
ko00061	Fatty acid biosynthesis	Metabolism	Lipid metabolism	4	48	0.186664	0.522827	BGIOSGA027485,BGIOSGA035444,BGIOSGA024748,BGIOSGA027484	K00059,K01897,K03921	http://www.kegg.jp/kegg-bin/show_pathway?map00061/K01897%09%23FFFFFF,red/K00059%09%23FFFFFF,red/K03921%09%23FFFFFF,red/
ko00400	Phenylalanine, tyrosine and tryptophan biosynthesis	Metabolism	Amino acid metabolism	4	48	0.186664	0.522827	BGIOSGA020832,BGIOSGA031527,BGIOSGA021074,BGIOSGA016340	K06001,K14455,K05359	http://www.kegg.jp/kegg-bin/show_pathway?map00400/K06001%09%23FFFFFF,red/K14455%09%23FFFFFF,red/K05359%09%23FFFFFF,red/
ko00360	Phenylalanine metabolism	Metabolism	Amino acid metabolism	4	48	0.186664	0.522827	BGIOSGA005998,BGIOSGA021074,BGIOSGA027967,BGIOSGA031327	K14455,K10775,K01593,K01904	http://www.kegg.jp/kegg-bin/show_pathway?map00360/K14455%09%23FFFFFF,red/K01593%09%23FFFFFF,red/K10775%09%23FFFFFF,red/K01904%09%23FFFFFF,red/
ko03420	Nucleotide excision repair	Genetic Information Processing	Replication and repair	5	65	0.188306	0.522827	BGIOSGA040602,BGIOSGA024682,BGIOSGA027565,BGIOSGA009238,BGIOSGA005317	K02335,K07466,K04802,K10739	http://www.kegg.jp/kegg-bin/show_pathway?map03420/K07466%09%23FFFFFF,red/K02335%09%23FFFFFF,red/K04802%09%23FFFFFF,red/K10739%09%23FFFFFF,red/
ko04261	Adrenergic signaling in cardiomyocytes	Organismal Systems	Circulatory system	3	34	0.21241	0.579323	BGIOSGA003262,BGIOSGA004661,BGIOSGA012515	K02183	http://www.kegg.jp/kegg-bin/show_pathway?map04261/K02183%09%23FFFFFF,red/
ko00909	Sesquiterpenoid and triterpenoid biosynthesis	Metabolism	Metabolism of terpenoids and polyketides	1	5	0.213564	0.579323	BGIOSGA011998	K15891	http://www.kegg.jp/kegg-bin/show_pathway?map00909/K15891%09%23FFFFFF,red/
ko04962	Vasopressin-regulated water reabsorption	Organismal Systems	Excretory system	2	19	0.223159	0.585171	BGIOSGA017724,BGIOSGA008934	K07904,K12462	http://www.kegg.jp/kegg-bin/show_pathway?map04962/K07904%09%23FFFFFF,red/K12462%09%23FFFFFF,red/
ko00430	Taurine and hypotaurine metabolism	Metabolism	Metabolism of other amino acids	2	19	0.223159	0.585171	BGIOSGA012193,BGIOSGA014973	K00681,K01580	http://www.kegg.jp/kegg-bin/show_pathway?map00430/K00681%09%23FFFFFF,red/K01580%09%23FFFFFF,red/
ko04973	Carbohydrate digestion and absorption	Organismal Systems	Digestive system	2	19	0.223159	0.585171	BGIOSGA018669,BGIOSGA002224	K00844	http://www.kegg.jp/kegg-bin/show_pathway?map04973/K00844%09%23FFFFFF,red/
ko03460	Fanconi anemia pathway	Genetic Information Processing	Replication and repair	4	53	0.236283	0.611011	BGIOSGA014863,BGIOSGA040602,BGIOSGA024682,BGIOSGA005317	K07466,K10739,K15360	http://www.kegg.jp/kegg-bin/show_pathway?map03460/K07466%09%23FFFFFF,red/K10739%09%23FFFFFF,red/K15360%09%23FFFFFF,red/
ko04930	Type II diabetes mellitus	Human Diseases	Endocrine and metabolic diseases	2	20	0.24078	0.611011	BGIOSGA018669,BGIOSGA002224	K00844	http://www.kegg.jp/kegg-bin/show_pathway?map04930/K00844%09%23FFFFFF,red/
ko04928	Parathyroid hormone synthesis, secretion and action	Organismal Systems	Endocrine system	2	20	0.24078	0.611011	BGIOSGA020921,BGIOSGA023222	K01115	http://www.kegg.jp/kegg-bin/show_pathway?map04928/K01115%09%23FFFFFF,red/
ko04914	Progesterone-mediated oocyte maturation	Organismal Systems	Endocrine system	3	37	0.25018	0.622223	BGIOSGA026730,BGIOSGA029571,BGIOSGA015767	K04079	http://www.kegg.jp/kegg-bin/show_pathway?map04914/K04079%09%23FFFFFF,red/
ko04726	Serotonergic synapse	Organismal Systems	Nervous system	1	6	0.250471	0.622223	BGIOSGA027967	K01593	http://www.kegg.jp/kegg-bin/show_pathway?map04726/K01593%09%23FFFFFF,red/
ko05167	Kaposi sarcoma-associated herpesvirus infection	Human Diseases	Infectious diseases: Viral	4	55	0.256952	0.628832	BGIOSGA003262,BGIOSGA004661,BGIOSGA012515,BGIOSGA006325	K02183,K08341	http://www.kegg.jp/kegg-bin/show_pathway?map05167/K02183%09%23FFFFFF,red/K08341%09%23FFFFFF,red/
ko05130	Pathogenic Escherichia coli infection	Human Diseases	Infectious diseases: Bacterial	2	21	0.258461	0.628832	BGIOSGA025994,BGIOSGA013254	K07375,K07374	http://www.kegg.jp/kegg-bin/show_pathway?map05130/K07375%09%23FFFFFF,red/K07374%09%23FFFFFF,red/
ko00950	Isoquinoline alkaloid biosynthesis	Metabolism	Biosynthesis of other secondary metabolites	2	22	0.276157	0.660917	BGIOSGA027967,BGIOSGA021074	K14455,K01593	http://www.kegg.jp/kegg-bin/show_pathway?map00950/K14455%09%23FFFFFF,red/K01593%09%23FFFFFF,red/
ko00480	Glutathione metabolism	Metabolism	Metabolism of other amino acids	7	113	0.27939	0.660917	BGIOSGA014973,BGIOSGA006504,BGIOSGA026644,BGIOSGA033329,BGIOSGA020406,BGIOSGA022167,BGIOSGA000178	K22596,K00031,K00681,K00799,K00434,K00033	http://www.kegg.jp/kegg-bin/show_pathway?map00480/K22596%09%23FFFFFF,red/K00799%09%23FFFFFF,red/K00681%09%23FFFFFF,red/K00031%09%23FFFFFF,red/K00434%09%23FFFFFF,red/K00033%09%23FFFFFF,red/
ko00903	Limonene and pinene degradation	Metabolism	Metabolism of terpenoids and polyketides	1	7	0.28565	0.660917	BGIOSGA005685	K00128	http://www.kegg.jp/kegg-bin/show_pathway?map00903/K00128%09%23FFFFFF,red/
ko00981	Insect hormone biosynthesis	Metabolism	Metabolism of terpenoids and polyketides	1	7	0.28565	0.660917	BGIOSGA005685	K00128	http://www.kegg.jp/kegg-bin/show_pathway?map00981/K00128%09%23FFFFFF,red/
ko05033	Nicotine addiction	Human Diseases	Substance dependence	1	7	0.28565	0.660917	BGIOSGA016543	K15015	http://www.kegg.jp/kegg-bin/show_pathway?map05033/K15015%09%23FFFFFF,red/
ko04218	Cellular senescence	Cellular Processes	Cell growth and death	5	77	0.293496	0.672475	BGIOSGA027555,BGIOSGA003262,BGIOSGA004661,BGIOSGA012515,BGIOSGA012181	K10865,K02183,K20858	http://www.kegg.jp/kegg-bin/show_pathway?map04218/K10865%09%23FFFFFF,red/K02183%09%23FFFFFF,red/K20858%09%23FFFFFF,red/
ko04022	cGMP-PKG signaling pathway	Environmental Information Processing	Signal transduction	3	41	0.301835	0.67841	BGIOSGA003262,BGIOSGA004661,BGIOSGA012515	K02183	http://www.kegg.jp/kegg-bin/show_pathway?map04022/K02183%09%23FFFFFF,red/
ko04530	Tight junction	Cellular Processes	Cellular community - eukaryotes	3	41	0.301835	0.67841	BGIOSGA025994,BGIOSGA011204,BGIOSGA009238	K04802,K07374,K09489	http://www.kegg.jp/kegg-bin/show_pathway?map04530/K04802%09%23FFFFFF,red/K07374%09%23FFFFFF,red/K09489%09%23FFFFFF,red/
ko05200	Pathways in cancer	Human Diseases	Cancers: Overview	9	156	0.309781	0.684792	BGIOSGA003262,BGIOSGA019903,BGIOSGA012515,BGIOSGA029571,BGIOSGA026730,BGIOSGA033329,BGIOSGA004661,BGIOSGA000178,BGIOSGA015767	K03875,K00799,K02183,K04079	http://www.kegg.jp/kegg-bin/show_pathway?map05200/K03875%09%23FFFFFF,red/K00799%09%23FFFFFF,red/K02183%09%23FFFFFF,red/K04079%09%23FFFFFF,red/
ko00350	Tyrosine metabolism	Metabolism	Amino acid metabolism	3	42	0.31486	0.684792	BGIOSGA021074,BGIOSGA027967,BGIOSGA035065	K01800,K14455,K01593	http://www.kegg.jp/kegg-bin/show_pathway?map00350/K14455%09%23FFFFFF,red/K01800%09%23FFFFFF,red/K01593%09%23FFFFFF,red/
ko05134	Legionellosis	Human Diseases	Infectious diseases: Bacterial	3	42	0.31486	0.684792	BGIOSGA001940,BGIOSGA020240,BGIOSGA033085	K07937,K09414,K04077	http://www.kegg.jp/kegg-bin/show_pathway?map05134/K07937%09%23FFFFFF,red/K09414%09%23FFFFFF,red/K04077%09%23FFFFFF,red/
ko00902	Monoterpenoid biosynthesis	Metabolism	Metabolism of terpenoids and polyketides	1	8	0.319183	0.684792	BGIOSGA016819	K15095	http://www.kegg.jp/kegg-bin/show_pathway?map00902/K15095%09%23FFFFFF,red/
ko05032	Morphine addiction	Human Diseases	Substance dependence	1	8	0.319183	0.684792	BGIOSGA016543	K15015	http://www.kegg.jp/kegg-bin/show_pathway?map05032/K15015%09%23FFFFFF,red/
ko04921	Oxytocin signaling pathway	Organismal Systems	Endocrine system	3	43	0.327896	0.687024	BGIOSGA003262,BGIOSGA004661,BGIOSGA012515	K02183	http://www.kegg.jp/kegg-bin/show_pathway?map04921/K02183%09%23FFFFFF,red/
ko00650	Butanoate metabolism	Metabolism	Carbohydrate metabolism	2	25	0.328956	0.687024	BGIOSGA012193,BGIOSGA027464	K16871,K01580	http://www.kegg.jp/kegg-bin/show_pathway?map00650/K16871%09%23FFFFFF,red/K01580%09%23FFFFFF,red/
ko05162	Measles	Human Diseases	Infectious diseases: Viral	2	25	0.328956	0.687024	BGIOSGA031779,BGIOSGA000905	K10144	http://www.kegg.jp/kegg-bin/show_pathway?map05162/K10144%09%23FFFFFF,red/
ko00380	Tryptophan metabolism	Metabolism	Amino acid metabolism	3	44	0.340929	0.705782	BGIOSGA037469,BGIOSGA027967,BGIOSGA005685	K01593,K00128,K11816	http://www.kegg.jp/kegg-bin/show_pathway?map00380/K01593%09%23FFFFFF,red/K00128%09%23FFFFFF,red/K11816%09%23FFFFFF,red/
ko03450	Non-homologous end-joining	Genetic Information Processing	Replication and repair	1	9	0.351145	0.713937	BGIOSGA027555	K10865	http://www.kegg.jp/kegg-bin/show_pathway?map03450/K10865%09%23FFFFFF,red/
ko00603	Glycosphingolipid biosynthesis - globo and isoglobo series	Metabolism	Glycan biosynthesis and metabolism	1	9	0.351145	0.713937	BGIOSGA033188	K07407	http://www.kegg.jp/kegg-bin/show_pathway?map00603/K07407%09%23FFFFFF,red/
ko05110	Vibrio cholerae infection	Human Diseases	Infectious diseases: Bacterial	3	45	0.353943	0.713937	BGIOSGA020762,BGIOSGA001940,BGIOSGA037078	K07937,K09481,K07342	http://www.kegg.jp/kegg-bin/show_pathway?map05110/K07937%09%23FFFFFF,red/K09481%09%23FFFFFF,red/K07342%09%23FFFFFF,red/
ko00260	Glycine, serine and threonine metabolism	Metabolism	Amino acid metabolism	4	65	0.363875	0.727751	BGIOSGA010778,BGIOSGA015765,BGIOSGA020832,BGIOSGA015763	K00827,K06001,K15919	http://www.kegg.jp/kegg-bin/show_pathway?map00260/K06001%09%23FFFFFF,red/K00827%09%23FFFFFF,red/K15919%09%23FFFFFF,red/
ko00941	Flavonoid biosynthesis	Metabolism	Biosynthesis of other secondary metabolites	2	28	0.380656	0.7505	BGIOSGA032653,BGIOSGA020843	K09754,K05277	http://www.kegg.jp/kegg-bin/show_pathway?map00941/K09754%09%23FFFFFF,red/K05277%09%23FFFFFF,red/
ko04933	AGE-RAGE signaling pathway in diabetic complications	Human Diseases	Endocrine and metabolic diseases	1	10	0.38161	0.7505	BGIOSGA012389	K05857	http://www.kegg.jp/kegg-bin/show_pathway?map04933/K05857%09%23FFFFFF,red/
ko00983	Drug metabolism - other enzymes	Metabolism	Xenobiotics biodegradation and metabolism	5	88	0.396672	0.762733	BGIOSGA033329,BGIOSGA009139,BGIOSGA022162,BGIOSGA012924,BGIOSGA000178	K00799,K00106,K13800	http://www.kegg.jp/kegg-bin/show_pathway?map00983/K00799%09%23FFFFFF,red/K00106%09%23FFFFFF,red/K13800%09%23FFFFFF,red/
ko03320	PPAR signaling pathway	Organismal Systems	Endocrine system	2	29	0.397526	0.762733	BGIOSGA007082,BGIOSGA035444	K08770,K01897	http://www.kegg.jp/kegg-bin/show_pathway?map03320/K08770%09%23FFFFFF,red/K01897%09%23FFFFFF,red/
ko00906	Carotenoid biosynthesis	Metabolism	Metabolism of terpenoids and polyketides	2	29	0.397526	0.762733	BGIOSGA013797,BGIOSGA036275	K09840,K09841	http://www.kegg.jp/kegg-bin/show_pathway?map00906/K09840%09%23FFFFFF,red/K09841%09%23FFFFFF,red/
ko00071	Fatty acid degradation	Metabolism	Lipid metabolism	3	49	0.405554	0.771861	BGIOSGA035444,BGIOSGA004822,BGIOSGA005685	K01897,K00128,K15401	http://www.kegg.jp/kegg-bin/show_pathway?map00071/K01897%09%23FFFFFF,red/K00128%09%23FFFFFF,red/K15401%09%23FFFFFF,red/
ko04137	Mitophagy - animal	Cellular Processes	Transport and catabolism	2	30	0.41418	0.776211	BGIOSGA002051,BGIOSGA006325	K15637,K08341	http://www.kegg.jp/kegg-bin/show_pathway?map04137/K15637%09%23FFFFFF,red/K08341%09%23FFFFFF,red/
ko05163	Human cytomegalovirus infection	Human Diseases	Infectious diseases: Viral	3	50	0.418285	0.776211	BGIOSGA003262,BGIOSGA004661,BGIOSGA012515	K02183	http://www.kegg.jp/kegg-bin/show_pathway?map05163/K02183%09%23FFFFFF,red/
ko00910	Nitrogen metabolism	Metabolism	Energy metabolism	2	31	0.430602	0.776211	BGIOSGA008359,BGIOSGA020330	K00264,K01674	http://www.kegg.jp/kegg-bin/show_pathway?map00910/K00264%09%23FFFFFF,red/K01674%09%23FFFFFF,red/
ko00565	Ether lipid metabolism	Metabolism	Lipid metabolism	2	31	0.430602	0.776211	BGIOSGA020921,BGIOSGA023222	K01115	http://www.kegg.jp/kegg-bin/show_pathway?map00565/K01115%09%23FFFFFF,red/
ko04624	Toll and Imd signaling pathway	Organismal Systems	Immune system	1	12	0.438327	0.776211	BGIOSGA014143	K06689	http://www.kegg.jp/kegg-bin/show_pathway?map04624/K06689%09%23FFFFFF,red/
ko00643	Styrene degradation	Metabolism	Xenobiotics biodegradation and metabolism	1	12	0.438327	0.776211	BGIOSGA035065	K01800	http://www.kegg.jp/kegg-bin/show_pathway?map00643/K01800%09%23FFFFFF,red/
ko00333	Prodigiosin biosynthesis	Metabolism	Biosynthesis of other secondary metabolites	1	12	0.438327	0.776211	BGIOSGA024748	K00059	http://www.kegg.jp/kegg-bin/show_pathway?map00333/K00059%09%23FFFFFF,red/
ko00531	Glycosaminoglycan degradation	Metabolism	Glycan biosynthesis and metabolism	1	12	0.438327	0.776211	BGIOSGA000194	K10532	http://www.kegg.jp/kegg-bin/show_pathway?map00531/K10532%09%23FFFFFF,red/
ko00630	Glyoxylate and dicarboxylate metabolism	Metabolism	Carbohydrate metabolism	4	72	0.438878	0.776211	BGIOSGA015765,BGIOSGA007558,BGIOSGA018498,BGIOSGA015763	K01602,K15919	http://www.kegg.jp/kegg-bin/show_pathway?map00630/K01602%09%23FFFFFF,red/K15919%09%23FFFFFF,red/
ko04144	Endocytosis	Cellular Processes	Transport and catabolism	7	134	0.44073	0.776211	BGIOSGA001940,BGIOSGA023783,BGIOSGA019771,BGIOSGA009415,BGIOSGA017724,BGIOSGA020921,BGIOSGA023222	K12486,K12493,K07937,K07904,K01115,K00889	http://www.kegg.jp/kegg-bin/show_pathway?map04144/K12493%09%23FFFFFF,red/K12486%09%23FFFFFF,red/K07904%09%23FFFFFF,red/K07937%09%23FFFFFF,red/K01115%09%23FFFFFF,red/K00889%09%23FFFFFF,red/
ko05203	Viral carcinogenesis	Human Diseases	Cancers: Overview	6	115	0.454823	0.77815	BGIOSGA005830,BGIOSGA031485,BGIOSGA019903,BGIOSGA005261,BGIOSGA030813,BGIOSGA020006	K03875,K03123,K11254	http://www.kegg.jp/kegg-bin/show_pathway?map05203/K03875%09%23FFFFFF,red/K03123%09%23FFFFFF,red/K11254%09%23FFFFFF,red/
ko00920	Sulfur metabolism	Metabolism	Energy metabolism	2	33	0.462691	0.77815	BGIOSGA035799,BGIOSGA022324	K01738	http://www.kegg.jp/kegg-bin/show_pathway?map00920/K01738%09%23FFFFFF,red/
ko04115	p53 signaling pathway	Cellular Processes	Cell growth and death	2	33	0.462691	0.77815	BGIOSGA031779,BGIOSGA000905	K10144	http://www.kegg.jp/kegg-bin/show_pathway?map04115/K10144%09%23FFFFFF,red/
ko00945	Stilbenoid, diarylheptanoid and gingerol biosynthesis	Metabolism	Biosynthesis of other secondary metabolites	1	13	0.464708	0.77815	BGIOSGA032653	K09754	http://www.kegg.jp/kegg-bin/show_pathway?map00945/K09754%09%23FFFFFF,red/
ko05146	Amoebiasis	Human Diseases	Infectious diseases: Parasitic	1	13	0.464708	0.77815	BGIOSGA035045	K13963	http://www.kegg.jp/kegg-bin/show_pathway?map05146/K13963%09%23FFFFFF,red/
ko00905	Brassinosteroid biosynthesis	Metabolism	Metabolism of terpenoids and polyketides	1	13	0.464708	0.77815	BGIOSGA012169	K09587	http://www.kegg.jp/kegg-bin/show_pathway?map00905/K09587%09%23FFFFFF,red/
ko00562	Inositol phosphate metabolism	Metabolism	Carbohydrate metabolism	3	54	0.468209	0.77815	BGIOSGA023783,BGIOSGA012389,BGIOSGA011293	K05857,K01858,K00889	http://www.kegg.jp/kegg-bin/show_pathway?map00562/K05857%09%23FFFFFF,red/K01858%09%23FFFFFF,red/K00889%09%23FFFFFF,red/
ko00030	Pentose phosphate pathway	Metabolism	Carbohydrate metabolism	3	54	0.468209	0.77815	BGIOSGA010527,BGIOSGA022167,BGIOSGA016111	K01057,K00033,K01807	http://www.kegg.jp/kegg-bin/show_pathway?map00030/K01057%09%23FFFFFF,red/K00033%09%23FFFFFF,red/K01807%09%23FFFFFF,red/
ko04145	Phagosome	Cellular Processes	Transport and catabolism	4	77	0.49089	0.80353	BGIOSGA020762,BGIOSGA025994,BGIOSGA037078,BGIOSGA013254	K07375,K09481,K07342,K07374	http://www.kegg.jp/kegg-bin/show_pathway?map04145/K07375%09%23FFFFFF,red/K09481%09%23FFFFFF,red/K07342%09%23FFFFFF,red/K07374%09%23FFFFFF,red/
ko00040	Pentose and glucuronate interconversions	Metabolism	Carbohydrate metabolism	3	56	0.492452	0.80353	BGIOSGA001797,BGIOSGA037341,BGIOSGA013592	K00012,K01051	http://www.kegg.jp/kegg-bin/show_pathway?map00040/K00012%09%23FFFFFF,red/K01051%09%23FFFFFF,red/
ko04139	Mitophagy - yeast	Cellular Processes	Transport and catabolism	2	35	0.493694	0.80353	BGIOSGA023783,BGIOSGA006325	K08341,K00889	http://www.kegg.jp/kegg-bin/show_pathway?map04139/K08341%09%23FFFFFF,red/K00889%09%23FFFFFF,red/
ko00625	Chloroalkane and chloroalkene degradation	Metabolism	Xenobiotics biodegradation and metabolism	1	15	0.51382	0.830559	BGIOSGA005685	K00128	http://www.kegg.jp/kegg-bin/show_pathway?map00625/K00128%09%23FFFFFF,red/
ko04068	FoxO signaling pathway	Environmental Information Processing	Signal transduction	2	37	0.523543	0.834839	BGIOSGA019903,BGIOSGA006325	K03875,K08341	http://www.kegg.jp/kegg-bin/show_pathway?map04068/K03875%09%23FFFFFF,red/K08341%09%23FFFFFF,red/
ko05202	Transcriptional misregulation in cancer	Human Diseases	Cancers: Overview	2	37	0.523543	0.834839	BGIOSGA021864,BGIOSGA021865	K11253	http://www.kegg.jp/kegg-bin/show_pathway?map05202/K11253%09%23FFFFFF,red/
ko04724	Glutamatergic synapse	Organismal Systems	Nervous system	2	38	0.538018	0.844722	BGIOSGA020921,BGIOSGA023222	K01115	http://www.kegg.jp/kegg-bin/show_pathway?map04724/K01115%09%23FFFFFF,red/
ko04723	Retrograde endocannabinoid signaling	Organismal Systems	Nervous system	2	38	0.538018	0.844722	BGIOSGA016543,BGIOSGA009908	K01054,K15015	http://www.kegg.jp/kegg-bin/show_pathway?map04723/K01054%09%23FFFFFF,red/K15015%09%23FFFFFF,red/
ko00310	Lysine degradation	Metabolism	Amino acid metabolism	2	39	0.552188	0.844722	BGIOSGA036697,BGIOSGA005685	K11420,K00128	http://www.kegg.jp/kegg-bin/show_pathway?map00310/K11420%09%23FFFFFF,red/K00128%09%23FFFFFF,red/
ko00410	beta-Alanine metabolism	Metabolism	Metabolism of other amino acids	2	39	0.552188	0.844722	BGIOSGA012193,BGIOSGA005685	K01580,K00128	http://www.kegg.jp/kegg-bin/show_pathway?map00410/K01580%09%23FFFFFF,red/K00128%09%23FFFFFF,red/
ko00760	Nicotinate and nicotinamide metabolism	Metabolism	Metabolism of cofactors and vitamins	1	17	0.558437	0.844722	BGIOSGA007475	K00278	http://www.kegg.jp/kegg-bin/show_pathway?map00760/K00278%09%23FFFFFF,red/
ko00450	Selenocompound metabolism	Metabolism	Metabolism of other amino acids	1	17	0.558437	0.844722	BGIOSGA031550	K01761	http://www.kegg.jp/kegg-bin/show_pathway?map00450/K01761%09%23FFFFFF,red/
ko04113	Meiosis - yeast	Cellular Processes	Cell growth and death	3	62	0.561663	0.844722	BGIOSGA034719,BGIOSGA036924,BGIOSGA004825	K02213,K06628	http://www.kegg.jp/kegg-bin/show_pathway?map04113/K02213%09%23FFFFFF,red/K06628%09%23FFFFFF,red/
ko04922	Glucagon signaling pathway	Organismal Systems	Endocrine system	3	62	0.561663	0.844722	BGIOSGA003262,BGIOSGA004661,BGIOSGA012515	K02183	http://www.kegg.jp/kegg-bin/show_pathway?map04922/K02183%09%23FFFFFF,red/
ko03410	Base excision repair	Genetic Information Processing	Replication and repair	2	40	0.566048	0.844722	BGIOSGA027565,BGIOSGA009238	K02335,K04802	http://www.kegg.jp/kegg-bin/show_pathway?map03410/K02335%09%23FFFFFF,red/K04802%09%23FFFFFF,red/
ko04151	PI3K-Akt signaling pathway	Environmental Information Processing	Signal transduction	3	63	0.572633	0.844722	BGIOSGA026730,BGIOSGA029571,BGIOSGA015767	K04079	http://www.kegg.jp/kegg-bin/show_pathway?map04151/K04079%09%23FFFFFF,red/
ko04961	Endocrine and other factor-regulated calcium reabsorption	Organismal Systems	Excretory system	1	18	0.57919	0.844722	BGIOSGA017724	K07904	http://www.kegg.jp/kegg-bin/show_pathway?map04961/K07904%09%23FFFFFF,red/
ko05222	Small cell lung cancer	Human Diseases	Cancers: Specific types	1	18	0.57919	0.844722	BGIOSGA019903	K03875	http://www.kegg.jp/kegg-bin/show_pathway?map05222/K03875%09%23FFFFFF,red/
ko00130	Ubiquinone and other terpenoid-quinone biosynthesis	Metabolism	Metabolism of cofactors and vitamins	2	41	0.579598	0.844722	BGIOSGA031327,BGIOSGA027686	K03809,K01904	http://www.kegg.jp/kegg-bin/show_pathway?map00130/K03809%09%23FFFFFF,red/K01904%09%23FFFFFF,red/
ko04714	Thermogenesis	Organismal Systems	Environmental adaptation	6	131	0.582894	0.844722	BGIOSGA035444,BGIOSGA002093,BGIOSGA009342,BGIOSGA013044,BGIOSGA031353,BGIOSGA009908	K09008,K01897,K01054,K15601,K15109	http://www.kegg.jp/kegg-bin/show_pathway?map04714/K09008%09%23FFFFFF,red/K01897%09%23FFFFFF,red/K15601%09%23FFFFFF,red/K01054%09%23FFFFFF,red/K15109%09%23FFFFFF,red/
ko00051	Fructose and mannose metabolism	Metabolism	Carbohydrate metabolism	3	64	0.583431	0.844722	BGIOSGA027875,BGIOSGA018669,BGIOSGA002224	K00847,K00844	http://www.kegg.jp/kegg-bin/show_pathway?map00051/K00847%09%23FFFFFF,red/K00844%09%23FFFFFF,red/
ko04066	HIF-1 signaling pathway	Environmental Information Processing	Signal transduction	2	42	0.592835	0.853103	BGIOSGA018669,BGIOSGA002224	K00844	http://www.kegg.jp/kegg-bin/show_pathway?map04066/K00844%09%23FFFFFF,red/
ko00730	Thiamine metabolism	Metabolism	Metabolism of cofactors and vitamins	1	19	0.598969	0.856707	BGIOSGA037198	K00939	http://www.kegg.jp/kegg-bin/show_pathway?map00730/K00939%09%23FFFFFF,red/
ko00340	Histidine metabolism	Metabolism	Amino acid metabolism	1	20	0.617821	0.873863	BGIOSGA005685	K00128	http://www.kegg.jp/kegg-bin/show_pathway?map00340/K00128%09%23FFFFFF,red/
ko00280	Valine, leucine and isoleucine degradation	Metabolism	Amino acid metabolism	2	44	0.618369	0.873863	BGIOSGA010778,BGIOSGA005685	K00827,K00128	http://www.kegg.jp/kegg-bin/show_pathway?map00280/K00827%09%23FFFFFF,red/K00128%09%23FFFFFF,red/
ko04810	Regulation of actin cytoskeleton	Cellular Processes	Cell motility	2	45	0.630668	0.880696	BGIOSGA023783,BGIOSGA035792	K05765,K00889	http://www.kegg.jp/kegg-bin/show_pathway?map04810/K05765%09%23FFFFFF,red/K00889%09%23FFFFFF,red/
ko05230	Central carbon metabolism in cancer	Human Diseases	Cancers: Overview	2	45	0.630668	0.880696	BGIOSGA018669,BGIOSGA002224	K00844	http://www.kegg.jp/kegg-bin/show_pathway?map05230/K00844%09%23FFFFFF,red/
ko04210	Apoptosis	Cellular Processes	Cell growth and death	1	21	0.635789	0.882625	BGIOSGA025994	K07374	http://www.kegg.jp/kegg-bin/show_pathway?map04210/K07374%09%23FFFFFF,red/
ko05170	Human immunodeficiency virus 1 infection	Human Diseases	Infectious diseases: Viral	4	93	0.640974	0.88462	BGIOSGA003262,BGIOSGA035792,BGIOSGA004661,BGIOSGA012515	K05765,K02183	http://www.kegg.jp/kegg-bin/show_pathway?map05170/K05765%09%23FFFFFF,red/K02183%09%23FFFFFF,red/
ko00780	Biotin metabolism	Metabolism	Metabolism of cofactors and vitamins	1	22	0.652915	0.890681	BGIOSGA024748	K00059	http://www.kegg.jp/kegg-bin/show_pathway?map00780/K00059%09%23FFFFFF,red/
ko04972	Pancreatic secretion	Organismal Systems	Digestive system	1	22	0.652915	0.890681	BGIOSGA017724	K07904	http://www.kegg.jp/kegg-bin/show_pathway?map04972/K07904%09%23FFFFFF,red/
ko04623	Cytosolic DNA-sensing pathway	Organismal Systems	Immune system	1	23	0.669237	0.902513	BGIOSGA010347	K03014	http://www.kegg.jp/kegg-bin/show_pathway?map04623/K03014%09%23FFFFFF,red/
ko00901	Indole alkaloid biosynthesis	Metabolism	Biosynthesis of other secondary metabolites	1	23	0.669237	0.902513	BGIOSGA027967	K01593	http://www.kegg.jp/kegg-bin/show_pathway?map00901/K01593%09%23FFFFFF,red/
ko04075	Plant hormone signal transduction	Environmental Information Processing	Signal transduction	10	237	0.680572	0.906492	BGIOSGA020539,BGIOSGA010110,BGIOSGA034480,BGIOSGA014168,BGIOSGA018825,BGIOSGA014341,BGIOSGA010254,BGIOSGA017778,BGIOSGA017337,BGIOSGA000430	K14488,K14431,K14432,K14492,K14487,K14498	http://www.kegg.jp/kegg-bin/show_pathway?map04075/K14488%09%23FFFFFF,red/K14431%09%23FFFFFF,red/K14432%09%23FFFFFF,red/K14492%09%23FFFFFF,red/K14498%09%23FFFFFF,red/K14487%09%23FFFFFF,red/
ko00790	Folate biosynthesis	Metabolism	Metabolism of cofactors and vitamins	1	24	0.684793	0.906492	BGIOSGA026148	K13941	http://www.kegg.jp/kegg-bin/show_pathway?map00790/K13941%09%23FFFFFF,red/
ko04920	Adipocytokine signaling pathway	Organismal Systems	Endocrine system	1	24	0.684793	0.906492	BGIOSGA035444	K01897	http://www.kegg.jp/kegg-bin/show_pathway?map04920/K01897%09%23FFFFFF,red/
ko03060	Protein export	Genetic Information Processing	Folding, sorting and degradation	2	50	0.687551	0.906492	BGIOSGA020762,BGIOSGA037078	K09481,K07342	http://www.kegg.jp/kegg-bin/show_pathway?map03060/K09481%09%23FFFFFF,red/K07342%09%23FFFFFF,red/
ko04110	Cell cycle	Cellular Processes	Cell growth and death	5	124	0.697655	0.914704	BGIOSGA019903,BGIOSGA034719,BGIOSGA036924,BGIOSGA009238,BGIOSGA004825	K03875,K04802,K02213,K06628	http://www.kegg.jp/kegg-bin/show_pathway?map04110/K03875%09%23FFFFFF,red/K04802%09%23FFFFFF,red/K02213%09%23FFFFFF,red/K06628%09%23FFFFFF,red/
ko00960	Tropane, piperidine and pyridine alkaloid biosynthesis	Metabolism	Biosynthesis of other secondary metabolites	1	26	0.71375	0.930636	BGIOSGA021074	K14455	http://www.kegg.jp/kegg-bin/show_pathway?map00960/K14455%09%23FFFFFF,red/
ko00020	Citrate cycle (TCA cycle)	Metabolism	Carbohydrate metabolism	2	53	0.718102	0.931166	BGIOSGA035708,BGIOSGA020406	K01648,K00031	http://www.kegg.jp/kegg-bin/show_pathway?map00020/K01648%09%23FFFFFF,red/K00031%09%23FFFFFF,red/
ko04216	Ferroptosis	Cellular Processes	Cell growth and death	1	27	0.727218	0.933372	BGIOSGA035444	K01897	http://www.kegg.jp/kegg-bin/show_pathway?map04216/K01897%09%23FFFFFF,red/
ko04071	Sphingolipid signaling pathway	Environmental Information Processing	Signal transduction	2	54	0.727714	0.933372	BGIOSGA020921,BGIOSGA023222	K01115	http://www.kegg.jp/kegg-bin/show_pathway?map04071/K01115%09%23FFFFFF,red/
ko02024	Quorum sensing	Cellular Processes	Cellular community - prokaryotes	2	55	0.737046	0.938993	BGIOSGA012193,BGIOSGA035444	K01580,K01897	http://www.kegg.jp/kegg-bin/show_pathway?map02024/K01897%09%23FFFFFF,red/K01580%09%23FFFFFF,red/
ko00600	Sphingolipid metabolism	Metabolism	Lipid metabolism	1	28	0.740054	0.938993	BGIOSGA033188	K07407	http://www.kegg.jp/kegg-bin/show_pathway?map00600/K07407%09%23FFFFFF,red/
ko05161	Hepatitis B	Human Diseases	Infectious diseases: Viral	1	29	0.752287	0.946952	BGIOSGA009238	K04802	http://www.kegg.jp/kegg-bin/show_pathway?map05161/K04802%09%23FFFFFF,red/
ko04016	MAPK signaling pathway - plant	Environmental Information Processing	Signal transduction	5	133	0.754351	0.946952	BGIOSGA003262,BGIOSGA010254,BGIOSGA004661,BGIOSGA012515,BGIOSGA019646	K02183,K13424,K14498	http://www.kegg.jp/kegg-bin/show_pathway?map04016/K02183%09%23FFFFFF,red/K13424%09%23FFFFFF,red/K14498%09%23FFFFFF,red/
ko00100	Steroid biosynthesis	Metabolism	Lipid metabolism	1	30	0.763946	0.948901	BGIOSGA011600	K14423	http://www.kegg.jp/kegg-bin/show_pathway?map00100/K14423%09%23FFFFFF,red/
ko04011	MAPK signaling pathway - yeast	Environmental Information Processing	Signal transduction	1	30	0.763946	0.948901	BGIOSGA023783	K00889	http://www.kegg.jp/kegg-bin/show_pathway?map04011/K00889%09%23FFFFFF,red/
ko04010	MAPK signaling pathway	Environmental Information Processing	Signal transduction	1	31	0.775057	0.952675	BGIOSGA003748	K04457	http://www.kegg.jp/kegg-bin/show_pathway?map04010/K04457%09%23FFFFFF,red/
ko04360	Axon guidance	Organismal Systems	Development	1	31	0.775057	0.952675	BGIOSGA035792	K05765	http://www.kegg.jp/kegg-bin/show_pathway?map04360/K05765%09%23FFFFFF,red/
ko00240	Pyrimidine metabolism	Metabolism	Nucleotide metabolism	4	113	0.78332	0.957842	BGIOSGA010347,BGIOSGA009139,BGIOSGA022162,BGIOSGA027565	K02335,K03014,K13800	http://www.kegg.jp/kegg-bin/show_pathway?map00240/K02335%09%23FFFFFF,red/K03014%09%23FFFFFF,red/K13800%09%23FFFFFF,red/
ko00620	Pyruvate metabolism	Metabolism	Carbohydrate metabolism	3	89	0.794842	0.959921	BGIOSGA030012,BGIOSGA004441,BGIOSGA005685	K00029,K01595,K00128	http://www.kegg.jp/kegg-bin/show_pathway?map00620/K00029%09%23FFFFFF,red/K00128%09%23FFFFFF,red/K01595%09%23FFFFFF,red/
ko04712	Circadian rhythm - plant	Organismal Systems	Environmental adaptation	1	33	0.795739	0.959921	BGIOSGA002959	K16223	http://www.kegg.jp/kegg-bin/show_pathway?map04712/K16223%09%23FFFFFF,red/
ko04142	Lysosome	Cellular Processes	Transport and catabolism	2	63	0.802295	0.959921	BGIOSGA009872,BGIOSGA000194	K10532,K06129	http://www.kegg.jp/kegg-bin/show_pathway?map04142/K10532%09%23FFFFFF,red/K06129%09%23FFFFFF,red/
ko04919	Thyroid hormone signaling pathway	Organismal Systems	Endocrine system	1	34	0.805358	0.959921	BGIOSGA012389	K05857	http://www.kegg.jp/kegg-bin/show_pathway?map04919/K05857%09%23FFFFFF,red/
ko00220	Arginine biosynthesis	Metabolism	Amino acid metabolism	1	34	0.805358	0.959921	BGIOSGA021074	K14455	http://www.kegg.jp/kegg-bin/show_pathway?map00220/K14455%09%23FFFFFF,red/
ko05204	Chemical carcinogenesis	Human Diseases	Cancers: Overview	2	66	0.822805	0.965929	BGIOSGA033329,BGIOSGA000178	K00799	http://www.kegg.jp/kegg-bin/show_pathway?map05204/K00799%09%23FFFFFF,red/
ko04213	Longevity regulating pathway - multiple species	Organismal Systems	Aging	1	37	0.831586	0.965929	BGIOSGA017714	K03695	http://www.kegg.jp/kegg-bin/show_pathway?map04213/K03695%09%23FFFFFF,red/
ko04111	Cell cycle - yeast	Cellular Processes	Cell growth and death	3	97	0.840158	0.965929	BGIOSGA034719,BGIOSGA036924,BGIOSGA004825	K02213,K06628	http://www.kegg.jp/kegg-bin/show_pathway?map04111/K02213%09%23FFFFFF,red/K06628%09%23FFFFFF,red/
ko00980	Metabolism of xenobiotics by cytochrome P450	Metabolism	Xenobiotics biodegradation and metabolism	2	69	0.841388	0.965929	BGIOSGA033329,BGIOSGA000178	K00799	http://www.kegg.jp/kegg-bin/show_pathway?map00980/K00799%09%23FFFFFF,red/
ko05010	Alzheimer disease	Human Diseases	Neurodegenerative diseases	3	98	0.845169	0.965929	BGIOSGA003262,BGIOSGA004661,BGIOSGA012515	K02183	http://www.kegg.jp/kegg-bin/show_pathway?map05010/K02183%09%23FFFFFF,red/
ko04136	Autophagy - other	Cellular Processes	Transport and catabolism	1	39	0.847081	0.965929	BGIOSGA006325	K08341	http://www.kegg.jp/kegg-bin/show_pathway?map04136/K08341%09%23FFFFFF,red/
ko04130	SNARE interactions in vesicular transport	Genetic Information Processing	Folding, sorting and degradation	1	39	0.847081	0.965929	BGIOSGA000055	K08516	http://www.kegg.jp/kegg-bin/show_pathway?map04130/K08516%09%23FFFFFF,red/
ko04114	Oocyte meiosis	Cellular Processes	Cell growth and death	3	99	0.850043	0.965929	BGIOSGA003262,BGIOSGA004661,BGIOSGA012515	K02183	http://www.kegg.jp/kegg-bin/show_pathway?map04114/K02183%09%23FFFFFF,red/
ko03015	mRNA surveillance pathway	Genetic Information Processing	Translation	3	100	0.854783	0.965929	BGIOSGA021041,BGIOSGA019747,BGIOSGA005136	K03265,K14376	http://www.kegg.jp/kegg-bin/show_pathway?map03015/K03265%09%23FFFFFF,red/K14376%09%23FFFFFF,red/
ko00190	Oxidative phosphorylation	Metabolism	Energy metabolism	4	128	0.857503	0.965929	BGIOSGA027393,BGIOSGA005419,BGIOSGA009208,BGIOSGA019932	K01507,K01535	http://www.kegg.jp/kegg-bin/show_pathway?map00190/K01507%09%23FFFFFF,red/K01535%09%23FFFFFF,red/
ko00860	Porphyrin and chlorophyll metabolism	Metabolism	Metabolism of cofactors and vitamins	1	41	0.861155	0.965929	BGIOSGA003260	K04035	http://www.kegg.jp/kegg-bin/show_pathway?map00860/K04035%09%23FFFFFF,red/
ko04138	Autophagy - yeast	Cellular Processes	Transport and catabolism	2	73	0.863419	0.965929	BGIOSGA000055,BGIOSGA006325	K08516,K08341	http://www.kegg.jp/kegg-bin/show_pathway?map04138/K08516%09%23FFFFFF,red/K08341%09%23FFFFFF,red/
ko03020	RNA polymerase	Genetic Information Processing	Transcription	1	42	0.867699	0.965929	BGIOSGA010347	K03014	http://www.kegg.jp/kegg-bin/show_pathway?map03020/K03014%09%23FFFFFF,red/
ko04013	MAPK signaling pathway - fly	Environmental Information Processing	Signal transduction	1	42	0.867699	0.965929	BGIOSGA014143	K06689	http://www.kegg.jp/kegg-bin/show_pathway?map04013/K06689%09%23FFFFFF,red/
ko04120	Ubiquitin mediated proteolysis	Genetic Information Processing	Folding, sorting and degradation	4	133	0.876893	0.967816	BGIOSGA019903,BGIOSGA014143,BGIOSGA031779,BGIOSGA000905	K03875,K06689,K10144	http://www.kegg.jp/kegg-bin/show_pathway?map04120/K06689%09%23FFFFFF,red/K03875%09%23FFFFFF,red/K10144%09%23FFFFFF,red/
ko00982	Drug metabolism - cytochrome P450	Metabolism	Xenobiotics biodegradation and metabolism	2	76	0.878066	0.967816	BGIOSGA033329,BGIOSGA000178	K00799	http://www.kegg.jp/kegg-bin/show_pathway?map00982/K00799%09%23FFFFFF,red/
ko04211	Longevity regulating pathway	Organismal Systems	Aging	1	45	0.885543	0.967816	BGIOSGA036697	K11420	http://www.kegg.jp/kegg-bin/show_pathway?map04211/K11420%09%23FFFFFF,red/
ko00010	Glycolysis / Gluconeogenesis	Metabolism	Carbohydrate metabolism	4	136	0.887399	0.967816	BGIOSGA002345,BGIOSGA018669,BGIOSGA002224,BGIOSGA005685	K01568,K00128,K00844	http://www.kegg.jp/kegg-bin/show_pathway?map00010/K01568%09%23FFFFFF,red/K00128%09%23FFFFFF,red/K00844%09%23FFFFFF,red/
ko04150	mTOR signaling pathway	Environmental Information Processing	Signal transduction	1	46	0.89094	0.967816	BGIOSGA019903	K03875	http://www.kegg.jp/kegg-bin/show_pathway?map04150/K03875%09%23FFFFFF,red/
ko03022	Basal transcription factors	Genetic Information Processing	Transcription	1	47	0.896084	0.967816	BGIOSGA005261	K03123	http://www.kegg.jp/kegg-bin/show_pathway?map03022/K03123%09%23FFFFFF,red/
ko01524	Platinum drug resistance	Human Diseases	Drug resistance: Antineoplastic	2	81	0.899297	0.967816	BGIOSGA033329,BGIOSGA000178	K00799	http://www.kegg.jp/kegg-bin/show_pathway?map01524/K00799%09%23FFFFFF,red/
ko03018	RNA degradation	Genetic Information Processing	Folding, sorting and degradation	3	112	0.902201	0.967816	BGIOSGA011582,BGIOSGA028741,BGIOSGA033085	K04043,K12581,K04077	http://www.kegg.jp/kegg-bin/show_pathway?map03018/K12581%09%23FFFFFF,red/K04043%09%23FFFFFF,red/K04077%09%23FFFFFF,red/
ko00900	Terpenoid backbone biosynthesis	Metabolism	Metabolism of terpenoids and polyketides	1	50	0.910108	0.969522	BGIOSGA011998	K15891	http://www.kegg.jp/kegg-bin/show_pathway?map00900/K15891%09%23FFFFFF,red/
ko05168	Herpes simplex infection	Human Diseases	Infectious diseases: Viral	2	85	0.913749	0.969522	BGIOSGA019903,BGIOSGA003370	K03875,K12890	http://www.kegg.jp/kegg-bin/show_pathway?map05168/K03875%09%23FFFFFF,red/K12890%09%23FFFFFF,red/
ko00230	Purine metabolism	Metabolism	Nucleotide metabolism	4	146	0.916975	0.969522	BGIOSGA010347,BGIOSGA037198,BGIOSGA012924,BGIOSGA027565	K02335,K03014,K00106,K00939	http://www.kegg.jp/kegg-bin/show_pathway?map00230/K02335%09%23FFFFFF,red/K03014%09%23FFFFFF,red/K00939%09%23FFFFFF,red/K00106%09%23FFFFFF,red/
ko05225	Hepatocellular carcinoma	Human Diseases	Cancers: Specific types	2	87	0.920224	0.969522	BGIOSGA033329,BGIOSGA000178	K00799	http://www.kegg.jp/kegg-bin/show_pathway?map05225/K00799%09%23FFFFFF,red/
ko04721	Synaptic vesicle cycle	Organismal Systems	Nervous system	1	54	0.925913	0.97118	BGIOSGA016543	K15015	http://www.kegg.jp/kegg-bin/show_pathway?map04721/K15015%09%23FFFFFF,red/
ko00970	Aminoacyl-tRNA biosynthesis	Genetic Information Processing	Translation	1	56	0.932744	0.974016	BGIOSGA036318	K01893	http://www.kegg.jp/kegg-bin/show_pathway?map00970/K01893%09%23FFFFFF,red/
ko00680	Methane metabolism	Metabolism	Energy metabolism	1	58	0.938946	0.974876	BGIOSGA030012	K01595	http://www.kegg.jp/kegg-bin/show_pathway?map00680/K01595%09%23FFFFFF,red/
ko04140	Autophagy - animal	Cellular Processes	Transport and catabolism	1	59	0.941829	0.974876	BGIOSGA006325	K08341	http://www.kegg.jp/kegg-bin/show_pathway?map04140/K08341%09%23FFFFFF,red/
ko03008	Ribosome biogenesis in eukaryotes	Genetic Information Processing	Translation	1	81	0.979966	1	BGIOSGA024952	K06943	http://www.kegg.jp/kegg-bin/show_pathway?map03008/K06943%09%23FFFFFF,red/
ko04340	Hedgehog signaling pathway	Environmental Information Processing	Signal transduction	1	88	0.985738	1	BGIOSGA032984	K10523	http://www.kegg.jp/kegg-bin/show_pathway?map04340/K10523%09%23FFFFFF,red/
ko05166	Human T-cell leukemia virus 1 infection	Human Diseases	Infectious diseases: Viral	1	90	0.987058	1	BGIOSGA009238	K04802	http://www.kegg.jp/kegg-bin/show_pathway?map05166/K04802%09%23FFFFFF,red/
ko05169	Epstein-Barr virus infection	Human Diseases	Infectious diseases: Viral	2	133	0.987797	1	BGIOSGA010347,BGIOSGA019903	K03875,K03014	http://www.kegg.jp/kegg-bin/show_pathway?map05169/K03875%09%23FFFFFF,red/K03014%09%23FFFFFF,red/
ko04341	Hedgehog signaling pathway - fly	Environmental Information Processing	Signal transduction	1	112	0.995561	1	BGIOSGA032984	K10523	http://www.kegg.jp/kegg-bin/show_pathway?map04341/K10523%09%23FFFFFF,red/
ko05016	Huntington disease	Human Diseases	Neurodegenerative diseases	1	116	0.996347	1	BGIOSGA010347	K03014	http://www.kegg.jp/kegg-bin/show_pathway?map05016/K03014%09%23FFFFFF,red/
ko03040	Spliceosome	Genetic Information Processing	Transcription	2	175	0.998001	1	BGIOSGA026201,BGIOSGA003370	K12900,K12890	http://www.kegg.jp/kegg-bin/show_pathway?map03040/K12900%09%23FFFFFF,red/K12890%09%23FFFFFF,red/
ko03010	Ribosome	Genetic Information Processing	Translation	1	301	1	1	BGIOSGA003799	K02914	http://www.kegg.jp/kegg-bin/show_pathway?map03010/K02914%09%23FFFFFF,red/
